# Supplementary material for: Modeling the bidirectional glutamine/ammonium conversion between cancer cells and cancer-associated fibroblasts
Source: PeerJ. 2021 Jan 13;9:e10648. doi: 10.7717/peerj.10648 (PMC7811294; doi:10.7717/peerj.10648)
Supplement: Supplemental Information 1 [file peerj-09-10648-s001.zip]

Archive with 14 entries (14 files):
- CAF and cancer cell ammonium and glutamine concentration 20180926.xlsx
- __MACOSX/._CAF and cancer cell ammonium and glutamine concentration 20180926.xlsx
- CAF and cancer cell number and survival 20180926.xlsx
- __MACOSX/._CAF and cancer cell number and survival 20180926.xlsx
- CAFsAlone.nb
- __MACOSX/._CAFsAlone.nb
- CCsAlone.nb
- __MACOSX/._CCsAlone.nb
- CoCulture.nb
- __MACOSX/._CoCulture.nb
- CoCulture_withToxin.nb
- __MACOSX/._CoCulture_withToxin.nb
- Sensitive.nb
- __MACOSX/._Sensitive.nb
