# Supplementary material for: Modeling the bidirectional glutamine/ammonium conversion between cancer cells and cancer-associated fibroblasts
Source: PeerJ. 2021 Jan 13;9:e10648. doi: 10.7717/peerj.10648 (PMC7811294; doi:10.7717/peerj.10648)
Supplement: Supplemental Information 1 [file peerj-09-10648-s001.zip › CAF and cancer cell ammonium and glutamine concentration 20180926.xlsx]

## Sheet: CAF
CAF (#1)	NH4+ concentration (mM)								CAF (#1)	glutamine (Gln) concentration (mM)
	No Gln; with indicated NH4CL (mM)				No NH4CL; 4mM Gln	No NH4CL; 1mM Gln	No NH4CL; 2mM Gln			No Gln; with indicated NH4CL (mM)				No NH4CL; 4mM Gln	No NH4CL; 1mM Gln	No NH4CL; 2mM Gln
Time(h)	0	5	10	25					Time(h)	0	5	10	25
0	0	5	10	25	0	0	0		0	0	0	0	0	4	1	2
10	0	3.39927	7.47395	18.3307	0.694255	0.13	0.34		10	0	0	0	0	2.07273	0.47	1.12
24	0.0977143	1.60636	3.89268	10.2657	0.913227	0.25	0.41		24	0.2633	0.367909	0.461561	1.99075	1.66336	0.26	0.76
48	0.314857	1.51309	3.61463	9.81194	1.08955	0.36	0.56		48	0.3199	0.720273	0.956488	3.18746	1.48718	0.04	0.34
72	0.320286	1.40945	3.05854	9.13134	1.12995	0.41	0.74		72	0.3628	0.917182	1.56263	3.66388	1.425	0	0
CAF (#2)	NH4+ concentration (mM)								CAF (#2)	glutamine (Gln) concentration (mM)
	No Gln; with indicated NH4CL (mM)				No NH4CL; 4mM Gln	No NH4CL; 1mM Gln	No NH4CL; 2mM Gln			No Gln; with indicated NH4CL (mM)				No NH4CL; 4mM Gln	No NH4CL; 1mM Gln	No NH4CL; 2mM Gln
Time(h)	0	5	10	25					Time(h)	0	5	10	25
0	0	5	10	25	0	0	0		0	0	0	0	0	4	1	2
10	0	3.26945	7.06068	18.6878	0.610982	0.12	0.31		10	0	0	0	0	2.01818	0.45	1.2
24	0.0792857	1.51868	3.90937	10.4594	0.953591	0.26	0.47		24	0.2718	0.327955	0.427756	1.92179	1.58932	0.23	0.81
48	0.274857	1.36227	2.78312	8.74194	1.31182	0.33	0.6		48	0.3028	0.6686	1.03371	2.99264	1.44814	0.05	0.39
72	0.324333	0.867818	1.52151	6.97274	1.35723	0.42	0.78		72	0.3711	0.873786	1.52293	3.43244	1.36923	0	0
CAF (#3)	NH4+ concentration (mM)								CAF (#3)	glutamine (Gln) concentration (mM)
	No Gln; with indicated NH4CL (mM)				No NH4CL; 4mM Gln	No NH4CL; 1mM Gln	No NH4CL; 2mM Gln			No Gln; with indicated NH4CL (mM)				No NH4CL; 4mM Gln	No NH4CL; 1mM Gln	No NH4CL; 2mM Gln
Time(h)	0	5	10	25					Time(h)	0	5	10	25
0	0	5	10	25	0	0	0		0	0	0	0	0	4	1	2
10	0	3.1968	6.98271	18.6082	0.694255	0.12	0.33		10	0	0	0	0	1.99091	0.4	1.15
24	0.0951429	1.4985	3.90395	11.0277	0.913227	0.27	0.45		24	0.2816	0.348136	0.416927	1.85552	1.53886	0.21	0.73
48	0.269571	1.35723	2.75605	8.80269	1.36227	0.36	0.61		48	0.3173	0.640773	0.925902	2.99866	1.33705	0.02	0.38
72	0.328619	0.869009	1.47214	6.47522	1.40372	0.45	0.79		72	0.3891	0.847636	1.50527	3.45149	1.31686	0	0

## Sheet: Cancer cell
cancer cell (#1)	NH4+ concentration (mM)								cancer cell (#1)	glutamine (Gln) concentration (mM)
	No Gln; with indicated NH4CL (mM)				No NH4CL; 4mM Gln	No NH4CL; 1mM Gln	No NH4CL; 2mM Gln			No Gln; with indicated NH4CL (mM)				No NH4CL; 4mM Gln	No NH4CL; 1mM Gln	No NH4CL; 2mM Gln
Time(h)	0	5	10	25					Time(h)	0	5	10	25
0	0	5	10	25	0	0	0		0	0	0	0	0	4	1	2
10	0	4.674	9.576	23.028	0.9546	0.46	0.66		10	0	0	0	0	3.87	0.95	1.94
24	0.2052	3.534	7.98	20.634	2.0091	0.99	1.25		24	0.231	0.8094	0.9462	4.0014	3.6594	0.84	1.89
48	0.6612	3.3288	7.41	19.722	2.397	1.21	1.54		48	0.272	1.5846	1.9608	6.4068	3.2718	0.7	1.57
72	0.6726	3.1008	6.27	18.354	2.4859	1.42	1.78		72	0.318	2.0178	3.2034	7.3644	3.135	0.54	1.34
cancer cell (#2)	NH4+ concentration (mM)								cancer cell (#2)	glutamine (Gln) concentration (mM)
	No Gln; with indicated NH4CL (mM)				No NH4CL; 4mM Gln	No NH4CL; 1mM Gln	No NH4CL; 2mM Gln			No Gln; with indicated NH4CL (mM)				No NH4CL; 4mM Gln	No NH4CL; 1mM Gln	No NH4CL; 2mM Gln
Time(h)	0	5	10	25					Time(h)	0	5	10	25
0	0	5	10	25	0	0	0		0	0	0	0	0	4	1	2
10	0	4.4955	9.0465	23.4765	0.8401	0.43	0.61		10	0	0	0	0	3.85	0.93	1.96
24	0.1665	3.3411	8.0142	21.0234	2.0979	1.01	1.22		24	0.223	0.7215	0.8769	3.8628	3.4965	0.81	1.91
48	0.5772	2.997	5.7054	17.5713	2.886	1.3	1.49		48	0.267	1.47092	2.1191	6.0152	3.1859	0.66	1.6
72	0.6811	1.9092	3.1191	14.0152	2.9859	1.51	1.75		72	0.309	1.92233	3.122	6.8992	3.0123	0.53	1.31
cancer cell (#3)	NH4+ concentration (mM)								cancer cell (#3)	glutamine (Gln) concentration (mM)
	No Gln; with indicated NH4CL (mM)				No NH4CL; 4mM Gln	No NH4CL; 1mM Gln	No NH4CL; 2mM Gln			No Gln; with indicated NH4CL (mM)				No NH4CL; 4mM Gln	No NH4CL; 1mM Gln	No NH4CL; 2mM Gln
Time(h)	0	5	10	25					Time(h)	0	5	10	25
0	0	5	10	25	0	0	0		0	0	0	0	0	4	1	2
10	0	4.3956	8.9466	23.3766	0.9546	0.44	0.64		10	0	0	0	0	3.81	0.96	1.92
24	0.1998	3.2967	8.0031	22.1657	2.0091	0.97	1.31		24	0.218	0.7659	0.8547	3.7296	3.3855	0.85	1.87
48	0.5661	2.9859	5.6499	17.6934	2.997	1.29	1.6		48	0.271	1.4097	1.8981	6.0273	2.9415	0.74	1.55
72	0.6901	1.91182	3.01788	13.0152	3.08819	1.49	1.8		72	0.322	1.8648	3.0858	6.9375	2.8971	0.56	1.33

## Sheet: Co-culture
Co-culture (#1)	NH4+ concentration (mM)						Co-culture (#1)	glutamine (Gln) concentration (mM)
	No Gln; with indicated NH4CL (mM)				No NH4CL; 4mM Gln			No Gln; with indicated NH4CL (mM)				No NH4CL; 4mM Gln
Time(h)	0	5	10	25			Time(h)	0	5	10	25
0	0	5	10	25	0		0	0	0	0	0	4
10	0	4.58052	9.38448	22.5674	0.935508		10	0	0	0	0	4.4688
24	0.12825	2.06667	4.86585	12.8963	1.25569		24	0.144375	0.473333	0.576951	2.50087	2.28712
48	0.41325	1.94667	4.51829	12.3262	1.49812		48	0.17	0.926667	1.19561	4.00425	2.04487
72	0.420375	1.81333	3.82317	11.4712	1.55369		72	0.19875	1.18	1.95329	4.60275	1.95937
Co-culture (#2)	NH4+ concentration (mM)						Co-culture (#2)	glutamine (Gln) concentration (mM)
	No Gln; with indicated NH4CL (mM)				No NH4CL; 4mM Gln			No Gln; with indicated NH4CL (mM)				No NH4CL; 4mM Gln
Time(h)	0	5	10	25			Time(h)	0	5	10	25
0	0	5	10	25	0		0	0	0	0	0	4
10	0	4.40559	8.86557	23.007	0.823298		10	0	0	0	0	4.3512
24	0.104063	1.95386	4.88671	13.1396	1.31119		24	0.139375	0.42193	0.534695	2.41425	2.18531
48	0.36075	1.75263	3.4789	10.9821	1.80375		48	0.166875	0.860187	1.29213	3.7595	1.99119
72	0.425687	1.11649	1.90189	8.7595	1.86619		72	0.193125	1.12417	1.90366	4.312	1.88269
Co-culture (#3)	NH4+ concentration (mM)						Co-culture (#3)	glutamine (Gln) concentration (mM)
	No Gln; with indicated NH4CL (mM)				No NH4CL; 4mM Gln			No Gln; with indicated NH4CL (mM)				No NH4CL; 4mM Gln
Time(h)	0	5	10	25			Time(h)	0	5	10	25
0	0	5	10	25	0		0	0	0	0	0	4
10	0	4.30769	8.76767	22.9091	0.935508		10	0	0	0	0	4.2924
24	0.124875	1.92789	4.87994	13.8536	1.25569		24	0.13625	0.447895	0.521159	2.331	2.11594
48	0.353813	1.74614	3.44506	11.0584	1.87313		48	0.169375	0.824386	1.15738	3.76706	1.83844
72	0.431312	1.11802	1.84017	8.1345	1.93012		72	0.20125	1.09053	1.88159	4.33594	1.81069
