# Supplementary material for: Modeling the bidirectional glutamine/ammonium conversion between cancer cells and cancer-associated fibroblasts
Source: PeerJ. 2021 Jan 13;9:e10648. doi: 10.7717/peerj.10648 (PMC7811294; doi:10.7717/peerj.10648)
Supplement: Supplemental Information 1 [file peerj-09-10648-s001.zip › CAF and cancer cell number and survival 20180926.xlsx]

## Sheet: CAF
CAF (#1)	Total Cell number(10^4)								Live cell number(10^4)									Live cell Percentage (%)
	No Gln; with indicated NH4CL (mM)				No NH4CL; 4mM Gln	No NH4CL; 1mM Gln	No NH4CL; 2mM Gln			No Gln; with indicated NH4CL (mM)				No NH4CL; 4mM Gln	No NH4CL; 1mM Gln	No NH4CL; 2mM Gln			No Gln; with indicated NH4CL (mM)				No NH4CL; 4mM Gln	No NH4CL; 1mM Gln	No NH4CL; 2mM Gln
Time(h)	0	5	10	25						0	5	10	25						0	5	10	25
0	8	8	8	8	8	8	8		0	8	8	8	8	8	8	8		0	1	1	1	1	1	1	1
10	8.01	8.06	8.02	8.04	8.06	8.01	8.04		10	7.91	8.01	7.98	7.8	8.01	8.01	8.02		10	0.987516	0.993797	0.995012	0.970149	0.993797	1	0.997512
24	8.88	10.4	10.01	9.21	14.7	9.6	12.5		24	7.81	9.7	9.3	8.82	13.8	9.45	12.1		24	0.879505	0.932692	0.929071	0.957655	0.938776	0.984375	0.968
48	12.2	16.5	15.41	8.91	22.2	11.8	15.2		48	10.75	14.74	12.83	7.65	19.2	10.9	13.7		48	0.881148	0.893333	0.832576	0.858586	0.864865	0.923729	0.901316
72	14.1	19.2	17.9	8.41	27.2	13.4	22.3		72	12.1	15.5	14.4	6.68	22.7	11.4	19.8		72	0.858156	0.807292	0.804469	0.794293	0.834559	0.850746	0.887892
CAF (#2)	Total Cell number(10^4)								Live cell number(10^4)									Live cell Percentage (%)
	No Gln; with indicated NH4CL (mM)				No NH4CL; 4mM Gln	No NH4CL; 1mM Gln	No NH4CL; 2mM Gln			No Gln; with indicated NH4CL (mM)				No NH4CL; 4mM Gln	No NH4CL; 1mM Gln	No NH4CL; 2mM Gln			No Gln; with indicated NH4CL (mM)				No NH4CL; 4mM Gln	No NH4CL; 1mM Gln	No NH4CL; 2mM Gln
Time(h)	0	5	10	25						0	5	10	25						0	5	10	25
0	8	8	8	8	8	8	8		0	8	8	8	8	8	8	8		0	1	1	1	1	1	1	1
10	8.04	8.13	8.01	7.97	8.1	8.02	8.05		10	7.95	8.03	7.99	7.82	8.04	8.01	8.01		10	0.988806	0.9877	0.997503	0.981179	0.992593	0.998753	0.995031
24	8.92	10.7	9.95	9.24	15.1	9.7	12.45		24	7.88	9.9	9.6	8.86	14.8	9.4	12.2		24	0.883408	0.925234	0.964824	0.958874	0.980132	0.969072	0.97992
48	12.8	16.9	15.47	8.94	22.5	11.9	15.3		48	10.9	14.72	12.84	7.68	19.7	10.82	13.5		48	0.851562	0.871006	0.829994	0.85906	0.875556	0.909244	0.882353
72	14.6	19.5	17.7	8.45	27.6	13.5	22.42		72	12.4	15.8	14.3	6.99	23.5	11.33	19.68		72	0.849315	0.810256	0.80791	0.827219	0.851449	0.839259	0.877788
CAF (#3)	Total Cell number(10^4)								Live cell number(10^4)									Live cell Percentage (%)
	No Gln; with indicated NH4CL (mM)				No NH4CL; 4mM Gln	No NH4CL; 1mM Gln	No NH4CL; 2mM Gln			No Gln; with indicated NH4CL (mM)				No NH4CL; 4mM Gln	No NH4CL; 1mM Gln	No NH4CL; 2mM Gln			No Gln; with indicated NH4CL (mM)				No NH4CL; 4mM Gln	No NH4CL; 1mM Gln	No NH4CL; 2mM Gln
Time(h)	0	5	10	25						0	5	10	25						0	5	10	25
0	8	8	8	8	8	8	8		0	8	8	8	8	8	8	8		0	1	1	1	1	1	1	1
10	8.14	8.03	8.11	7.92	8.03	8.02	8.04		10	7.85	7.93	7.89	7.81	8.01	8	8		10	0.964373	0.987547	0.972873	0.986111	0.997509	0.997506	0.995025
24	8.99	10.1	9.89	9.1	14.7	9.64	12.39		24	7.98	9.7	9.56	8.76	14.1	9.43	11.9		24	0.887653	0.960396	0.966633	0.962637	0.959184	0.978216	0.960452
48	12.1	16.7	15.7	9.04	21.7	11.81	15.24		48	10.77	14.71	12.81	7.61	19.9	10.88	13.62		48	0.890083	0.880838	0.815924	0.841814	0.917051	0.921253	0.893701
72	14.1	19.1	17.1	8.75	27.1	13.32	22.38		72	12.1	15.8	14.1	7.08	22.9	11.36	19.77		72	0.858156	0.827225	0.824561	0.809143	0.845018	0.852853	0.883378

## Sheet: Cancer cell
cancer cell (#1)	Total Cell number(10^4)								Live cell number(10^4)									Live cell Percentage (%)
	No Gln; with indicated NH4CL (mM)				No NH4CL; 4mM Gln	No NH4CL; 1mM Gln	No NH4CL; 2mM Gln			No Gln; with indicated NH4CL (mM)				No NH4CL; 4mM Gln	No NH4CL; 1mM Gln	No NH4CL; 2mM Gln			No Gln; with indicated NH4CL (mM)				No NH4CL; 4mM Gln	No NH4CL; 1mM Gln	No NH4CL; 2mM Gln
Time(h)	0	5	10	25						0	5	10	25						0	5	10	25
0	8	8	8	8	8	8	8		0	8	8	8	8	8	8	8		0	1	1	1	1	1	1	1
10	8.84	8.96	11.24	9.32	9.46	8.21	8.32		10	4.72	4.52	6.44	5.44	9.18	8.02	8.24		10	0.533937	0.504464	0.572954	0.583691	0.970402	0.976857	0.990385
24	9.64	8.44	8.92	6.84	13.68	9.34	11.32		24	5.64	4.48	5.4	4.76	12.62	8.94	10.6		24	0.585062	0.530806	0.605381	0.695906	0.922515	0.957173	0.936396
48	10.04	9.12	8.44	7.64	22.53	12.45	18.45		48	5.68	5.2	4.84	4.44	21.4	11.7	17.12		48	0.565737	0.570175	0.57346	0.581152	0.949845	0.939759	0.927913
72	10.44	9.4	8.24	5.48	32.3	16.55	28.4		72	4.96	4.52	4.24	2.88	29.6	15.4	26.33		72	0.475096	0.480851	0.514563	0.525547	0.916409	0.930514	0.927113
cancer cell (#2)	Total Cell number(10^4)								Live cell number(10^4)									Live cell Percentage (%)
	No Gln; with indicated NH4CL (mM)				No NH4CL; 4mM Gln	No NH4CL; 1mM Gln	No NH4CL; 2mM Gln			No Gln; with indicated NH4CL (mM)				No NH4CL; 4mM Gln	No NH4CL; 1mM Gln	No NH4CL; 2mM Gln			No Gln; with indicated NH4CL (mM)				No NH4CL; 4mM Gln	No NH4CL; 1mM Gln	No NH4CL; 2mM Gln
Time(h)	0	5	10	25						0	5	10	25						0	5	10	25
0	8	8	8	8	8	8	8		0	8	8	8	8	8	8	8		0	1	1	1	1	1	1	1
10	8.4	8.16	11.84	9.04	9.62	8.2	8.41		10	4.8	4.56	6.24	5.41	9.02	8.01	8.22		10	0.571429	0.558824	0.527027	0.598451	0.93763	0.976829	0.977408
24	9.52	8.6	9.52	6.36	13.78	9.35	11.53		24	5.52	4.94	5.64	4.76	12.58	8.89	11.1		24	0.579832	0.574419	0.592437	0.748428	0.912917	0.950802	0.962706
48	9.88	9.04	8.24	7.48	22.6	12.3	18.5		48	5.48	5.04	4.64	4.28	20.6	11.67	17.54		48	0.554656	0.557522	0.563107	0.572193	0.911504	0.94878	0.948108
72	10.32	9.24	8.04	5.24	32.4	16.2	28.3		72	5.12	4.44	4.04	2.76	28.4	15.38	26.8		72	0.496124	0.480519	0.502488	0.526718	0.876543	0.949383	0.946996
cancer cell (#3)	Total Cell number(10^4)								Live cell number(10^4)									Live cell Percentage (%)
	No Gln; with indicated NH4CL (mM)				No NH4CL; 4mM Gln	No NH4CL; 1mM Gln	No NH4CL; 2mM Gln			No Gln; with indicated NH4CL (mM)				No NH4CL; 4mM Gln	No NH4CL; 1mM Gln	No NH4CL; 2mM Gln			No Gln; with indicated NH4CL (mM)				No NH4CL; 4mM Gln	No NH4CL; 1mM Gln	No NH4CL; 2mM Gln
Time(h)	0	5	10	25						0	5	10	25						0	5	10	25
0	8	8	8	8	8	8	8		0	8	8	8	8	8	8	8		0	1	1	1	1	1	1	1
10	8.68	8.36	11.76	8.92	9.76	8.19	8.37		10	4.68	4.64	6.08	5.28	9.22	8.03	8.3		10	0.539171	0.555024	0.517007	0.591928	0.944672	0.980464	0.991637
24	9.44	8.76	9.24	6.2	13.7	9.35	11.52		24	5.28	5.08	5.76	4.6	12.52	8.98	10.97		24	0.559322	0.579909	0.623377	0.741935	0.913869	0.960428	0.952257
48	9.68	9.24	8.44	7.24	23.2	12.41	18.49		48	5.4	5.16	4.72	4.36	21.4	11.83	17.89		48	0.557851	0.558442	0.559242	0.60221	0.922414	0.953263	0.96755
72	10.2	9.28	8.32	5.32	33.6	16.57	28.4		72	4.92	4.57	3.64	2.6	28.64	15.37	26.92		72	0.482353	0.492457	0.4375	0.488722	0.852381	0.92758	0.947887

## Sheet: Co-culture
Co-culture (#1)	Total cell number(10^4) cancer plus CAF						Live cell number(10^4) cancer plus CAF						% of cancer cell in "Live cell number"						% of CAF in "Live cell number"
	No Gln; with indicated NH4CL (mM)				No NH4CL; 4mM Gln			No Gln; with indicated NH4CL (mM)				No NH4CL; 4mM Gln		No Gln; with indicated NH4CL (mM)				No NH4CL; 4mM Gln		No Gln; with indicated NH4CL (mM)				No NH4CL; 4mM Gln
Time(h)	0	5	10	25				0	5	10	25			0	5	10	25			0	5	10	25
0	8	8	8	8	8		0	8	8	8	8	8	0	0.5	0.5	0.5	0.5	0.5	0	0.5	0.5	0.5	0.5	0.5
10	8.11	8.24	8.25	8.22	8.12		10	8.12	8.09	8.08	8.12	8.11	10	0.58867	0.615575	0.574257	0.555419	0.61529	10	0.41133	0.384425	0.425743	0.444581	0.38471
24	14.02	13.1	8.02	7.4	12.8		24	10.11	9.7	7.02	6.42	11.52	24	0.555885	0.527835	0.665242	0.490654	0.684896	24	0.444115	0.472165	0.334758	0.509346	0.315104
48	10.11	9.72	8.21	8.5	16.9		48	7.2	6.94	6.42	6.75	15.1	48	0.538889	0.583573	0.624611	0.558519	0.649669	48	0.461111	0.416427	0.375389	0.441481	0.350331
72	8.32	5.52	4.4	3.61	18.1		72	5.73	3.92	3.42	2.79	16.1	72	0.504363	0.512755	0.576023	0.544803	0.642236	72	0.495637	0.487245	0.423977	0.455197	0.357764
Co-culture (#2)	Total cell number(10^4) cancer plus CAF						Live cell number(10^4) cancer plus CAF						% of cancer cell in "Live cell number"						% of CAF in "Live cell number"
	No Gln; with indicated NH4CL (mM)				No NH4CL; 4mM Gln			No Gln; with indicated NH4CL (mM)				No NH4CL; 4mM Gln		No Gln; with indicated NH4CL (mM)				No NH4CL; 4mM Gln		No Gln; with indicated NH4CL (mM)				No NH4CL; 4mM Gln
Time(h)	0	5	10	25				0	5	10	25			0	5	10	25			0	5	10	25
0	8	8	8	8	8		0	8	8	8	8	8	0	0.5	0.5	0.5	0.5	0.5	0	0.5	0.5	0.5	0.5	0.5
10	8.05	8.11	8.1	8.18	8.14		10	8.14	8.04	8.09	8.1	8.13	10	0.572482	0.603234	0.559951	0.554321	0.617466	10	0.427518	0.396766	0.440049	0.445679	0.382534
24	13.89	12.91	8.07	7.69	12.63		24	10.08	9.78	7.12	6.82	11.5	24	0.559842	0.535052	0.67094	0.470674	0.68087	24	0.440158	0.464948	0.32906	0.529326	0.31913
48	10.01	9.52	8.18	8.7	16.52		48	7.2	6.88	6.19	6.69	14.7	48	0.543056	0.597384	0.663974	0.54858	0.67483	48	0.456944	0.402616	0.336026	0.45142	0.32517
72	8.28	5.47	4.72	3.71	17.8		72	5.63	3.89	3.39	2.69	16.07	72	0.516874	0.526992	0.59292	0.546468	0.647791	72	0.483126	0.473008	0.40708	0.453532	0.352209
Co-culture (#3)	Total cell number(10^4) cancer plus CAF						Live cell number(10^4) cancer plus CAF						% of cancer cell in "Live cell number"						% of CAF in "Live cell number"
	No Gln; with indicated NH4CL (mM)				No NH4CL; 4mM Gln			No Gln; with indicated NH4CL (mM)				No NH4CL; 4mM Gln		No Gln; with indicated NH4CL (mM)				No NH4CL; 4mM Gln		No Gln; with indicated NH4CL (mM)				No NH4CL; 4mM Gln
Time(h)	0	5	10	25				0	5	10	25			0	5	10	25			0	5	10	25
0	8	8	8	8	8		0	8	8	8	8	8	0	0.5	0.5	0.5	0.5	0.5	0	0.5	0.5	0.5	0.5	0.5
10	8.14	8.31	8.21	8.28	8.1		10	8.19	8.11	8.03	8.15	8.09	10	0.576313	0.609125	0.574097	0.555828	0.60445	10	0.423687	0.390875	0.425903	0.444172	0.39555
24	13.72	13.06	7.98	7.51	12.62		24	10.05	9.45	7.11	6.52	11.32	24	0.558209	0.54709	0.649789	0.473926	0.696113	24	0.441791	0.45291	0.350211	0.526074	0.303887
48	10.08	9.66	8.17	8.42	16.87		48	7.13	6.67	6.12	6.66	14.8	48	0.535764	0.614693	0.647059	0.557057	0.668243	48	0.464236	0.385307	0.352941	0.442943	0.331757
72	8.22	5.38	4.39	3.66	18.02		72	5.31	3.69	3.17	2.71	16.22	72	0.54049	0.528455	0.59306	0.579336	0.634402	72	0.45951	0.471545	0.40694	0.420664	0.365598
At time 0, cancer cells and CAF are seeded at 1:1
