# Supplementary material for: Modeling the bidirectional glutamine/ammonium conversion between cancer cells and cancer-associated fibroblasts
Source: PeerJ. 2021 Jan 13;9:e10648. doi: 10.7717/peerj.10648 (PMC7811294; doi:10.7717/peerj.10648)
Supplement: Supplemental Information 1 [file peerj-09-10648-s001.zip › CAFsAlone.nb]

(* Content-type: application/vnd.wolfram.mathematica *)

(*** Wolfram Notebook File ***)
(* http://www.wolfram.com/nb *)

(* CreatedBy='Mathematica 11.1' *)

(*CacheID: 234*)
(* Internal cache information:
NotebookFileLineBreakTest
NotebookFileLineBreakTest
NotebookDataPosition[       158,          7]
NotebookDataLength[   1039200,      21132]
NotebookOptionsPosition[   1037647,      21103]
NotebookOutlinePosition[   1037985,      21118]
CellTagsIndexPosition[   1037942,      21115]
WindowFrame->Normal*)

(* Beginning of Notebook Content *)
Notebook[{
Cell[BoxData[
 RowBox[{"(*", " ", 
  RowBox[{
   RowBox[{"CAFs", " ", "alone"}], ",", " ", 
   RowBox[{
    RowBox[{"removal", " ", "of", " ", "NH4"}], "+", " ", 
    RowBox[{
    "and", " ", "conversion", " ", "to", " ", "Gln", " ", "AND", " ", "vice", 
     " ", "versa"}]}], ",", " ", 
   RowBox[{"introduced", " ", "the", " ", "\"\<reservoir\>\""}], ",", " ", 
   RowBox[{
   "data", " ", "omit", " ", "the", " ", "10", " ", "h", " ", "point"}]}], 
  " ", "*)"}]], "Input",
 CellChangeTimes->{{3.7498383664821577`*^9, 3.74983837588348*^9}, {
   3.749838425173771*^9, 3.74983844076593*^9}, {3.751111162325842*^9, 
   3.751111209063079*^9}, 
   3.751817080517354*^9},ExpressionUUID->"f9687742-36e6-4162-a72c-\
cc747702936d"],

Cell[CellGroupData[{

Cell[BoxData[
 RowBox[{
  RowBox[{
   RowBox[{"ResourceFunction", "[", "\"\<MaTeXInstall\>\"", "]"}], "[", "]"}],
   " ", 
  RowBox[{"(*", " ", 
   RowBox[{
   "needed", " ", "only", " ", "once", " ", "for", " ", "installation"}], " ",
    "*)"}]}]], "Input",
 CellChangeTimes->{{3.793904461712554*^9, 3.79390446171456*^9}, {
  3.79396455868449*^9, 
  3.793964568804337*^9}},ExpressionUUID->"48f267d2-aef7-4078-afba-\
658dbf920852"],

Cell[BoxData[
 InterpretationBox[
  RowBox[{
  "Paclet", "[", "\<\"MaTeX\"\>", ",", "\<\"1.7.5\"\>", ",", "<>", "]"}],
  PacletManager`Paclet[
  "Name" -> "MaTeX", "Version" -> "1.7.5", "MathematicaVersion" -> "10.0+", 
   "Description" -> "Create LaTeX-typeset labels within Mathematica.", 
   "Creator" -> "Szabolcs Horv\[AAcute]t <szhorvat@gmail.com>", "URL" -> 
   "http://szhorvat.net/mathematica/MaTeX", "Thumbnail" -> "Logo.png", 
   "Extensions" -> {{
     "Documentation", "Language" -> All, "MainPage" -> "Guides/MaTeX"}, {
     "Kernel", "Root" -> ".", "Context" -> "MaTeX`"}}, "Location" -> 
   "/Users/hinow/Library/Mathematica/Paclets/Repository/MaTeX-1.7.5"]]], \
"Output",
 CellChangeTimes->{3.793904478987672*^9},
 CellLabel->"Out[55]=",ExpressionUUID->"d5ad30ae-a597-469d-8573-76af2bb5abb0"]
}, Open  ]],

Cell[BoxData[
 RowBox[{"Needs", "[", "\"\<MaTeX`\>\"", "]"}]], "Input",
 CellChangeTimes->{{3.74999985614916*^9, 3.749999862164287*^9}},
 CellLabel->"In[1]:=",ExpressionUUID->"bc285ede-faa6-45c7-8d66-2d06f0e5bc8f"],

Cell[BoxData[{
 RowBox[{
  RowBox[{
   RowBox[{"time", "=", 
    RowBox[{"{", 
     RowBox[{"0", ",", "24", ",", "48", ",", "72"}], "}"}]}], ";"}], " ", 
  "\[IndentingNewLine]", 
  RowBox[{"(*", " ", 
   RowBox[{
    RowBox[{"First", ":", " ", 
     RowBox[{"concentration", " ", "of", " ", "compound"}]}], ",", " ", 
    RowBox[{"second", ":", " ", 
     RowBox[{
      RowBox[{
       RowBox[{
       "compound", " ", "that", " ", "was", " ", "supplied", " ", "at"}], " ",
        "..."}], " ", "mM"}]}]}], " ", "*)"}]}], "\[IndentingNewLine]", 
 RowBox[{
  RowBox[{
   RowBox[{"NH4SupN5e1", "=", 
    RowBox[{"{", 
     RowBox[{"5", ",", "1.6", ",", "1.51", ",", "1.41"}], "}"}]}], ";", " ", 
   RowBox[{"GlnSupN5e1", "=", 
    RowBox[{"{", 
     RowBox[{"0", ",", "0.37", ",", "0.72", ",", "0.91"}], "}"}]}], ";"}], 
  " "}], "\[IndentingNewLine]", 
 RowBox[{
  RowBox[{
   RowBox[{"NH4SupN5e2", "=", 
    RowBox[{"{", 
     RowBox[{"5", ",", "1.51", ",", "1.36", ",", "0.86"}], "}"}]}], ";", " ", 
   
   RowBox[{"GlnSupN5e2", "=", 
    RowBox[{"{", 
     RowBox[{"0", ",", "0.33", ",", "0.66", ",", "0.87"}], "}"}]}], ";"}], 
  " "}], "\[IndentingNewLine]", 
 RowBox[{
  RowBox[{
   RowBox[{"NH4SupN5e3", "=", 
    RowBox[{"{", 
     RowBox[{"5", ",", "1.49", ",", "1.36", ",", "0.87"}], "}"}]}], ";", " ", 
   
   RowBox[{"GlnSupN5e3", "=", 
    RowBox[{"{", 
     RowBox[{"0", ",", "0.35", ",", "0.64", ",", "0.85"}], "}"}]}], ";"}], 
  " "}], "\[IndentingNewLine]", 
 RowBox[{
  RowBox[{
   RowBox[{"NH4SupN5mean", "=", 
    RowBox[{"Mean", "[", 
     RowBox[{"{", 
      RowBox[{"NH4SupN5e1", ",", "NH4SupN5e2", ",", "NH4SupN5e3"}], "}"}], 
     "]"}]}], ";", " ", 
   RowBox[{"GlnSupN5mean", "=", 
    RowBox[{"Mean", "[", 
     RowBox[{"{", 
      RowBox[{"GlnSupN5e1", ",", "GlnSupN5e2", ",", "GlnSupN5e3"}], "}"}], 
     "]"}]}], ";"}], " "}], "\[IndentingNewLine]", 
 RowBox[{
  RowBox[{"NH4SupN10e1", "=", 
   RowBox[{"{", 
    RowBox[{"10", ",", "3.89", ",", "3.61", ",", "3.05"}], "}"}]}], ";", "  ", 
  RowBox[{"GlnSupN10e1", "=", 
   RowBox[{"{", 
    RowBox[{"0", ",", "0.46", ",", "0.96", ",", "1.56"}], "}"}]}], 
  ";"}], "\[IndentingNewLine]", 
 RowBox[{
  RowBox[{"NH4SupN10e2", "=", 
   RowBox[{"{", 
    RowBox[{"10", ",", "3.9", ",", "2.78", ",", "1.52"}], "}"}]}], ";", "  ", 
  
  RowBox[{"GlnSupN10e2", "=", 
   RowBox[{"{", 
    RowBox[{"0", ",", "0.43", ",", "1.03", ",", "1.53"}], "}"}]}], 
  ";"}], "\[IndentingNewLine]", 
 RowBox[{
  RowBox[{"NH4SupN10e3", "=", 
   RowBox[{"{", 
    RowBox[{"10", ",", "3.9", ",", "2.75", ",", "1.47"}], "}"}]}], ";", "  ", 
  
  RowBox[{"GlnSupN10e3", "=", 
   RowBox[{"{", 
    RowBox[{"0", ",", "0.42", ",", "0.93", ",", "1.51"}], "}"}]}], 
  ";"}], "\[IndentingNewLine]", 
 RowBox[{
  RowBox[{
   RowBox[{"NH4SupN10mean", "=", 
    RowBox[{"Mean", "[", 
     RowBox[{"{", 
      RowBox[{"NH4SupN10e1", ",", "NH4SupN10e2", ",", "NH4SupN10e3"}], "}"}], 
     "]"}]}], ";", " ", 
   RowBox[{"GlnSupN10mean", "=", 
    RowBox[{"Mean", "[", 
     RowBox[{"{", 
      RowBox[{"GlnSupN10e1", ",", "GlnSupN10e2", ",", "GlnSupN10e3"}], "}"}], 
     "]"}]}], ";"}], " "}], "\[IndentingNewLine]", 
 RowBox[{
  RowBox[{"NH4SupN25e1", "=", 
   RowBox[{"{", 
    RowBox[{"25", ",", "10.26", ",", "9.81", ",", "9.13"}], "}"}]}], ";", 
  "  ", 
  RowBox[{"GlnSupN25e1", "=", 
   RowBox[{"{", 
    RowBox[{"0", ",", "2", ",", "3.2", ",", "3.66"}], "}"}]}], 
  ";"}], "\[IndentingNewLine]", 
 RowBox[{
  RowBox[{"NH4SupN25e2", "=", 
   RowBox[{"{", 
    RowBox[{"25", ",", "10.46", ",", "8.74", ",", "6.98"}], "}"}]}], ";", 
  "  ", 
  RowBox[{"GlnSupN25e2", "=", 
   RowBox[{"{", 
    RowBox[{"0", ",", "1.92", ",", "3", ",", "3.4"}], "}"}]}], 
  ";"}], "\[IndentingNewLine]", 
 RowBox[{
  RowBox[{"NH4SupN25e3", "=", 
   RowBox[{"{", 
    RowBox[{"25", ",", "11.03", ",", "8.8", ",", "6.48"}], "}"}]}], ";", "  ", 
  RowBox[{"GlnSupN25e3", "=", 
   RowBox[{"{", 
    RowBox[{"0", ",", "1.8", ",", "3", ",", "3.45"}], "}"}]}], 
  ";"}], "\[IndentingNewLine]", 
 RowBox[{
  RowBox[{
   RowBox[{"NH4SupN25mean", "=", 
    RowBox[{"Mean", "[", 
     RowBox[{"{", 
      RowBox[{"NH4SupN25e1", ",", "NH4SupN25e2", ",", "NH4SupN25e3"}], "}"}], 
     "]"}]}], ";", " ", 
   RowBox[{"GlnSupN25mean", "=", 
    RowBox[{"Mean", "[", 
     RowBox[{"{", 
      RowBox[{"GlnSupN25e1", ",", "GlnSupN25e2", ",", "GlnSupN25e3"}], "}"}], 
     "]"}]}], ";"}], " "}], "\[IndentingNewLine]", 
 RowBox[{
  RowBox[{
   RowBox[{"NH4SupG1e1", "=", 
    RowBox[{"{", 
     RowBox[{"0", ",", "0.25", ",", "0.36", ",", "0.41"}], "}"}]}], ";", " ", 
   
   RowBox[{"GlnSupG1e1", "=", 
    RowBox[{"{", 
     RowBox[{"1", ",", "0.26", ",", "0.04", ",", "0"}], "}"}]}], ";"}], 
  " "}], "\[IndentingNewLine]", 
 RowBox[{
  RowBox[{
   RowBox[{"NH4SupG1e2", "=", 
    RowBox[{"{", 
     RowBox[{"0", ",", "0.26", ",", "0.33", ",", "0.42"}], "}"}]}], ";", " ", 
   
   RowBox[{"GlnSupG1e2", "=", 
    RowBox[{"{", 
     RowBox[{"1", ",", "0.23", ",", "0.05", ",", "0"}], "}"}]}], ";"}], 
  " "}], "\[IndentingNewLine]", 
 RowBox[{
  RowBox[{
   RowBox[{"NH4SupG1e3", "=", 
    RowBox[{"{", 
     RowBox[{"0", ",", "0.27", ",", "0.36", ",", "0.45"}], "}"}]}], ";", " ", 
   
   RowBox[{"GlnSupG1e3", "=", 
    RowBox[{"{", 
     RowBox[{"1", ",", "0.21", ",", "0.02", ",", "0"}], "}"}]}], ";"}], 
  " "}], "\[IndentingNewLine]", 
 RowBox[{
  RowBox[{
   RowBox[{"NH4SupG1mean", "=", 
    RowBox[{"Mean", "[", 
     RowBox[{"{", 
      RowBox[{"NH4SupG1e1", ",", "NH4SupG1e2", ",", "NH4SupG1e3"}], "}"}], 
     "]"}]}], ";", " ", 
   RowBox[{"GlnSupG1mean", "=", 
    RowBox[{"Mean", "[", 
     RowBox[{"{", 
      RowBox[{"GlnSupG1e1", ",", "GlnSupG1e2", ",", "GlnSupG1e3"}], "}"}], 
     "]"}]}], ";"}], " "}], "\[IndentingNewLine]", 
 RowBox[{
  RowBox[{"NH4SupG2e1", "=", 
   RowBox[{"{", 
    RowBox[{"0", ",", "0.41", ",", "0.56", ",", "0.74"}], "}"}]}], ";", " ", 
  RowBox[{"GlnSupG2e1", "=", 
   RowBox[{"{", 
    RowBox[{"2", ",", "0.76", ",", "0.34", ",", "0"}], "}"}]}], 
  ";"}], "\[IndentingNewLine]", 
 RowBox[{
  RowBox[{"NH4SupG2e2", "=", 
   RowBox[{"{", 
    RowBox[{"0", ",", "0.47", ",", "0.6", ",", "0.78"}], "}"}]}], ";", " ", 
  RowBox[{"GlnSupG2e2", "=", 
   RowBox[{"{", 
    RowBox[{"2", ",", "0.81", ",", "0.39", ",", "0"}], "}"}]}], 
  ";"}], "\[IndentingNewLine]", 
 RowBox[{
  RowBox[{"NH4SupG2e3", "=", 
   RowBox[{"{", 
    RowBox[{"0", ",", "0.45", ",", "0.61", ",", "0.79"}], "}"}]}], ";", " ", 
  RowBox[{"GlnSupG2e3", "=", 
   RowBox[{"{", 
    RowBox[{"2", ",", "0.73", ",", "0.38", ",", "0"}], "}"}]}], 
  ";"}], "\[IndentingNewLine]", 
 RowBox[{
  RowBox[{
   RowBox[{"NH4SupG2mean", "=", 
    RowBox[{"Mean", "[", 
     RowBox[{"{", 
      RowBox[{"NH4SupG2e1", ",", "NH4SupG2e2", ",", "NH4SupG2e3"}], "}"}], 
     "]"}]}], ";", " ", 
   RowBox[{"GlnSupG2mean", "=", 
    RowBox[{"Mean", "[", 
     RowBox[{"{", 
      RowBox[{"GlnSupG2e1", ",", "GlnSupG2e2", ",", "GlnSupG2e3"}], "}"}], 
     "]"}]}], ";"}], " "}], "\[IndentingNewLine]", 
 RowBox[{
  RowBox[{
   RowBox[{"NH4SupG4e1", "=", 
    RowBox[{"{", 
     RowBox[{"0", ",", "0.91", ",", "1.1", ",", "1.13"}], "}"}]}], ";", " ", 
   RowBox[{"GlnSupG4e1", "=", 
    RowBox[{"{", 
     RowBox[{"4", ",", "1.66", ",", "1.48", ",", "1.42"}], "}"}]}], ";"}], 
  "   "}], "\[IndentingNewLine]", 
 RowBox[{
  RowBox[{
   RowBox[{"NH4SupG4e2", "=", 
    RowBox[{"{", 
     RowBox[{"0", ",", "0.95", ",", "1.31", ",", "1.35"}], "}"}]}], ";", " ", 
   
   RowBox[{"GlnSupG4e2", "=", 
    RowBox[{"{", 
     RowBox[{"4", ",", "1.6", ",", "1.44", ",", "1.37"}], "}"}]}], ";"}], 
  "   "}], "\[IndentingNewLine]", 
 RowBox[{
  RowBox[{
   RowBox[{"NH4SupG4e3", "=", 
    RowBox[{"{", 
     RowBox[{"0", ",", "0.91", ",", "1.36", ",", "1.4"}], "}"}]}], ";", " ", 
   RowBox[{"GlnSupG4e3", "=", 
    RowBox[{"{", 
     RowBox[{"4", ",", "1.54", ",", "1.34", ",", "1.32"}], "}"}]}], ";"}], 
  "   "}], "\[IndentingNewLine]", 
 RowBox[{
  RowBox[{
   RowBox[{"NH4SupG4mean", "=", 
    RowBox[{"Mean", "[", 
     RowBox[{"{", 
      RowBox[{"NH4SupG4e1", ",", "NH4SupG4e2", ",", "NH4SupG4e3"}], "}"}], 
     "]"}]}], ";", " ", 
   RowBox[{"GlnSupG4mean", "=", 
    RowBox[{"Mean", "[", 
     RowBox[{"{", 
      RowBox[{"GlnSupG4e1", ",", "GlnSupG4e2", ",", "GlnSupG4e3"}], "}"}], 
     "]"}]}], ";"}], " "}], "\[IndentingNewLine]", 
 RowBox[{
  RowBox[{"TCSupN5e1", "=", 
   RowBox[{
    SuperscriptBox["10", "4"], "*", 
    RowBox[{"{", 
     RowBox[{"8", ",", "10.4", ",", "16.5", ",", "19.2"}], "}"}]}]}], ";", 
  RowBox[{"LCSupN5e1", "=", 
   RowBox[{
    SuperscriptBox["10", "4"], "*", 
    RowBox[{"{", 
     RowBox[{"8", ",", "9.7", ",", "14.74", ",", "15.5"}], "}"}]}]}], 
  ";"}], "\[IndentingNewLine]", 
 RowBox[{
  RowBox[{"TCSupN5e2", "=", 
   RowBox[{
    SuperscriptBox["10", "4"], "*", 
    RowBox[{"{", 
     RowBox[{"8", ",", "10.7", ",", "16.9", ",", "19.5"}], "}"}]}]}], ";", 
  RowBox[{"LCSupN5e2", "=", 
   RowBox[{
    SuperscriptBox["10", "4"], "*", 
    RowBox[{"{", 
     RowBox[{"8", ",", "9.9", ",", "14.72", ",", "15.8"}], "}"}]}]}], 
  ";"}], "\[IndentingNewLine]", 
 RowBox[{
  RowBox[{"TCSupN5e3", "=", 
   RowBox[{
    SuperscriptBox["10", "4"], "*", 
    RowBox[{"{", 
     RowBox[{"8", ",", "10.1", ",", "16.7", ",", "19.1"}], "}"}]}]}], ";", 
  RowBox[{"LCSupN5e3", "=", 
   RowBox[{
    SuperscriptBox["10", "4"], "*", 
    RowBox[{"{", 
     RowBox[{"8", ",", "9.7", ",", "14.71", ",", "15.8"}], "}"}]}]}], 
  ";"}], "\[IndentingNewLine]", 
 RowBox[{
  RowBox[{"TCSupN5mean", "=", 
   RowBox[{"Mean", "[", 
    RowBox[{"{", 
     RowBox[{"TCSupN5e1", ",", "TCSupN5e2", ",", "TCSupN5e3"}], "}"}], 
    "]"}]}], ";", 
  RowBox[{"LCSupN5mean", "=", 
   RowBox[{"Mean", "[", 
    RowBox[{"{", 
     RowBox[{"LCSupN5e1", ",", "LCSupN5e2", ",", "LCSupN5e3"}], "}"}], 
    "]"}]}], ";"}], "\[IndentingNewLine]", 
 RowBox[{
  RowBox[{
   RowBox[{"TCSupN10e1", "=", 
    RowBox[{
     SuperscriptBox["10", "4"], "*", 
     RowBox[{"{", 
      RowBox[{"8", ",", "10.", ",", "15.41", ",", "17.9"}], "}"}]}]}], ";", 
   RowBox[{"LCSupN10e1", "=", 
    RowBox[{
     SuperscriptBox["10", "4"], "*", 
     RowBox[{"{", 
      RowBox[{"8", ",", "9.3", ",", "12.83", ",", "14.4"}], "}"}]}]}], ";"}], 
  " "}], "\[IndentingNewLine]", 
 RowBox[{
  RowBox[{"TCSupN10e2", "=", 
   RowBox[{
    SuperscriptBox["10", "4"], "*", 
    RowBox[{"{", 
     RowBox[{"8", ",", "9.96", ",", "15.47", ",", "17.7"}], "}"}]}]}], ";", 
  RowBox[{"LCSupN10e2", "=", 
   RowBox[{
    SuperscriptBox["10", "4"], "*", 
    RowBox[{"{", 
     RowBox[{"8", ",", "9.6", ",", "12.84", ",", "14.3"}], "}"}]}]}], 
  ";"}], "\[IndentingNewLine]", 
 RowBox[{
  RowBox[{"TCSupN10e3", "=", 
   RowBox[{
    SuperscriptBox["10", "4"], "*", 
    RowBox[{"{", 
     RowBox[{"8", ",", "9.9", ",", "15.7", ",", "17.1"}], "}"}]}]}], ";", 
  RowBox[{"LCSupN10e3", "=", 
   RowBox[{
    SuperscriptBox["10", "4"], "*", 
    RowBox[{"{", 
     RowBox[{"8", ",", "9.56", ",", "12.81", ",", "14.1"}], "}"}]}]}], 
  ";"}], "\[IndentingNewLine]", 
 RowBox[{
  RowBox[{"TCSupN10mean", "=", 
   RowBox[{"Mean", "[", 
    RowBox[{"{", 
     RowBox[{"TCSupN10e1", ",", "TCSupN10e2", ",", "TCSupN10e3"}], "}"}], 
    "]"}]}], ";", 
  RowBox[{"LCSupN10mean", "=", 
   RowBox[{"Mean", "[", 
    RowBox[{"{", 
     RowBox[{"LCSupN10e1", ",", "LCSupN10e2", ",", "LCSupN10e3"}], "}"}], 
    "]"}]}], ";"}], "\[IndentingNewLine]", 
 RowBox[{
  RowBox[{"TCSupN25e1", "=", 
   RowBox[{
    SuperscriptBox["10", "4"], "*", 
    RowBox[{"{", 
     RowBox[{"8", ",", "9.21", ",", "8.91", ",", "8.41"}], "}"}]}]}], ";", 
  RowBox[{"LCSupN25e1", "=", 
   RowBox[{
    SuperscriptBox["10", "4"], "*", 
    RowBox[{"{", 
     RowBox[{"8", ",", "8.82", ",", "7.65", ",", "6.68"}], "}"}]}]}], 
  ";"}], "\[IndentingNewLine]", 
 RowBox[{
  RowBox[{"TCSupN25e2", "=", 
   RowBox[{
    SuperscriptBox["10", "4"], "*", 
    RowBox[{"{", 
     RowBox[{"8", ",", "9.24", ",", "8.94", ",", "8.45"}], "}"}]}]}], ";", 
  RowBox[{"LCSupN25e2", "=", 
   RowBox[{
    SuperscriptBox["10", "4"], "*", 
    RowBox[{"{", 
     RowBox[{"8", ",", "8.86", ",", "7.68", ",", "6.99"}], "}"}]}]}], 
  ";"}], "\[IndentingNewLine]", 
 RowBox[{
  RowBox[{"TCSupN25e3", "=", 
   RowBox[{
    SuperscriptBox["10", "4"], "*", 
    RowBox[{"{", 
     RowBox[{"8", ",", "9.1", ",", "9.04", ",", "8.75"}], "}"}]}]}], ";", 
  RowBox[{"LCSupN25e3", "=", 
   RowBox[{
    SuperscriptBox["10", "4"], "*", 
    RowBox[{"{", 
     RowBox[{"8", ",", "8.76", ",", "7.61", ",", "7.08"}], "}"}]}]}], 
  ";"}], "\[IndentingNewLine]", 
 RowBox[{
  RowBox[{"TCSupN25mean", "=", 
   RowBox[{"Mean", "[", 
    RowBox[{"{", 
     RowBox[{"TCSupN25e1", ",", "TCSupN25e2", ",", "TCSupN25e3"}], "}"}], 
    "]"}]}], ";", 
  RowBox[{"LCSupN25mean", "=", 
   RowBox[{"Mean", "[", 
    RowBox[{"{", 
     RowBox[{"LCSupN25e1", ",", "LCSupN25e2", ",", "LCSupN25e3"}], "}"}], 
    "]"}]}], ";"}], "\[IndentingNewLine]", 
 RowBox[{
  RowBox[{
   RowBox[{"TCSupG1e1", "=", 
    RowBox[{
     SuperscriptBox["10", "4"], "*", 
     RowBox[{"{", " ", 
      RowBox[{"8", ",", "9.6", ",", "11.8", ",", "13.4"}], "}"}]}]}], ";", 
   " ", 
   RowBox[{"LCSupG1e1", "=", 
    RowBox[{
     SuperscriptBox["10", "4"], "*", 
     RowBox[{"{", " ", 
      RowBox[{"8", ",", "9.45", ",", "10.9", ",", "11.4"}], "}"}]}]}], ";"}], 
  " "}], "\[IndentingNewLine]", 
 RowBox[{
  RowBox[{
   RowBox[{"TCSupG1e2", "=", 
    RowBox[{
     SuperscriptBox["10", "4"], "*", 
     RowBox[{"{", " ", 
      RowBox[{"8", ",", "9.7", ",", "11.9", ",", "13.5"}], "}"}]}]}], ";", 
   " ", 
   RowBox[{"LCSupG1e2", "=", 
    RowBox[{
     SuperscriptBox["10", "4"], "*", 
     RowBox[{"{", " ", 
      RowBox[{"8", ",", "9.4", ",", "10.82", ",", "11.33"}], "}"}]}]}], ";"}],
   " "}], "\[IndentingNewLine]", 
 RowBox[{
  RowBox[{
   RowBox[{"TCSupG1e3", "=", 
    RowBox[{
     SuperscriptBox["10", "4"], "*", 
     RowBox[{"{", " ", 
      RowBox[{"8", ",", "9.64", ",", "11.81", ",", "13.32"}], "}"}]}]}], ";", 
   " ", 
   RowBox[{"LCSupG1e3", "=", 
    RowBox[{
     SuperscriptBox["10", "4"], "*", 
     RowBox[{"{", " ", 
      RowBox[{"8", ",", "9.43", ",", "10.88", ",", "11.36"}], "}"}]}]}], 
   ";"}], " "}], "\[IndentingNewLine]", 
 RowBox[{
  RowBox[{"TCSupG1mean", "=", 
   RowBox[{"Mean", "[", 
    RowBox[{"{", 
     RowBox[{"TCSupG1e1", ",", "TCSupG1e2", ",", "TCSupG1e3"}], "}"}], 
    "]"}]}], ";", 
  RowBox[{"LCSupG1mean", "=", 
   RowBox[{"Mean", "[", 
    RowBox[{"{", 
     RowBox[{"LCSupG1e1", ",", "LCSupG1e2", ",", "LCSupG1e3"}], "}"}], 
    "]"}]}], ";"}], "\[IndentingNewLine]", 
 RowBox[{
  RowBox[{
   RowBox[{"TCSupG2e1", "=", 
    RowBox[{
     SuperscriptBox["10", "4"], "*", 
     RowBox[{"{", " ", 
      RowBox[{"8", ",", "12.5", ",", "15.2", ",", "22.3"}], "}"}]}]}], ";", 
   " ", 
   RowBox[{"LCSupG2e1", "=", 
    RowBox[{
     SuperscriptBox["10", "4"], "*", 
     RowBox[{"{", " ", 
      RowBox[{"8", ",", "12.1", ",", "13.7", ",", "19.8"}], "}"}]}]}], ";"}], 
  " "}], "\[IndentingNewLine]", 
 RowBox[{
  RowBox[{
   RowBox[{"TCSupG2e2", "=", 
    RowBox[{
     SuperscriptBox["10", "4"], "*", 
     RowBox[{"{", " ", 
      RowBox[{"8", ",", "12.45", ",", "15.3", ",", "22.42"}], "}"}]}]}], ";", 
   " ", 
   RowBox[{"LCSupG2e2", "=", 
    RowBox[{
     SuperscriptBox["10", "4"], "*", 
     RowBox[{"{", " ", 
      RowBox[{"8", ",", "12.2", ",", "13.5", ",", "19.68"}], "}"}]}]}], ";"}],
   " "}], "\[IndentingNewLine]", 
 RowBox[{
  RowBox[{
   RowBox[{"TCSupG2e3", "=", 
    RowBox[{
     SuperscriptBox["10", "4"], "*", 
     RowBox[{"{", " ", 
      RowBox[{"8", ",", "12.39", ",", "15.24", ",", "22.38"}], "}"}]}]}], ";",
    " ", 
   RowBox[{"LCSupG2e3", "=", 
    RowBox[{
     SuperscriptBox["10", "4"], "*", 
     RowBox[{"{", " ", 
      RowBox[{"8", ",", "11.9", ",", "13.62", ",", "19.77"}], "}"}]}]}], 
   ";"}], " "}], "\[IndentingNewLine]", 
 RowBox[{
  RowBox[{"TCSupG2mean", "=", 
   RowBox[{"Mean", "[", 
    RowBox[{"{", 
     RowBox[{"TCSupG2e1", ",", "TCSupG2e2", ",", "TCSupG2e3"}], "}"}], 
    "]"}]}], ";", 
  RowBox[{"LCSupG2mean", "=", 
   RowBox[{"Mean", "[", 
    RowBox[{"{", 
     RowBox[{"LCSupG2e1", ",", "LCSupG2e2", ",", "LCSupG2e3"}], "}"}], 
    "]"}]}], ";"}], "\[IndentingNewLine]", 
 RowBox[{
  RowBox[{
   RowBox[{"TCSupG4e1", "=", 
    RowBox[{
     SuperscriptBox["10", "4"], "*", 
     RowBox[{"{", " ", 
      RowBox[{"8", ",", "14.7", ",", "22.2", ",", "27.2"}], "}"}]}]}], ";", 
   " ", 
   RowBox[{"LCSupG4e1", "=", 
    RowBox[{
     SuperscriptBox["10", "4"], "*", 
     RowBox[{"{", " ", 
      RowBox[{"8", ",", "13.8", ",", "19.2", ",", "22.7"}], "}"}]}]}], ";"}], 
  " "}], "\[IndentingNewLine]", 
 RowBox[{
  RowBox[{
   RowBox[{"TCSupG4e2", "=", 
    RowBox[{
     SuperscriptBox["10", "4"], "*", 
     RowBox[{"{", " ", 
      RowBox[{"8", ",", "15.1", ",", "22.5", ",", "27.6"}], "}"}]}]}], ";", 
   " ", 
   RowBox[{"LCSupG4e2", "=", 
    RowBox[{
     SuperscriptBox["10", "4"], "*", 
     RowBox[{"{", " ", 
      RowBox[{"8", ",", "14.8", ",", "19.7", ",", "23.5"}], "}"}]}]}], ";"}], 
  " "}], "\[IndentingNewLine]", 
 RowBox[{
  RowBox[{
   RowBox[{"TCSupG4e3", "=", 
    RowBox[{
     SuperscriptBox["10", "4"], "*", 
     RowBox[{"{", " ", 
      RowBox[{"8", ",", "14.7", ",", "21.7", ",", "27.1"}], "}"}]}]}], ";", 
   " ", 
   RowBox[{"LCSupG4e3", "=", 
    RowBox[{
     SuperscriptBox["10", "4"], "*", 
     RowBox[{"{", " ", 
      RowBox[{"8", ",", "14.1", ",", "19.9", ",", "22.9"}], "}"}]}]}], ";"}], 
  " "}], "\[IndentingNewLine]", 
 RowBox[{
  RowBox[{"TCSupG4mean", "=", 
   RowBox[{"Mean", "[", 
    RowBox[{"{", 
     RowBox[{"TCSupG4e1", ",", "TCSupG4e2", ",", "TCSupG4e3"}], "}"}], 
    "]"}]}], ";", 
  RowBox[{"LCSupG4mean", "=", 
   RowBox[{"Mean", "[", 
    RowBox[{"{", 
     RowBox[{"LCSupG4e1", ",", "LCSupG4e2", ",", "LCSupG4e3"}], "}"}], 
    "]"}]}], ";"}], "\[IndentingNewLine]", 
 RowBox[{
  RowBox[{"dataNH4SupN5e1", "=", 
   RowBox[{"{", 
    RowBox[{
     RowBox[{"{", 
      RowBox[{
       RowBox[{"time", "[", 
        RowBox[{"[", "1", "]"}], "]"}], ",", 
       RowBox[{"NH4SupN5e1", "[", 
        RowBox[{"[", "1", "]"}], "]"}]}], "}"}], ",", 
     RowBox[{"{", 
      RowBox[{
       RowBox[{"time", "[", 
        RowBox[{"[", "2", "]"}], "]"}], ",", 
       RowBox[{"NH4SupN5e1", "[", 
        RowBox[{"[", "2", "]"}], "]"}]}], "}"}], ",", 
     RowBox[{"{", 
      RowBox[{
       RowBox[{"time", "[", 
        RowBox[{"[", "3", "]"}], "]"}], ",", 
       RowBox[{"NH4SupN5e1", "[", 
        RowBox[{"[", "3", "]"}], "]"}]}], "}"}], ",", 
     RowBox[{"{", 
      RowBox[{
       RowBox[{"time", "[", 
        RowBox[{"[", "4", "]"}], "]"}], ",", 
       RowBox[{"NH4SupN5e1", "[", 
        RowBox[{"[", "4", "]"}], "]"}]}], "}"}]}], "}"}]}], ";", 
  RowBox[{"dataNH4SupN5e2", "=", 
   RowBox[{"{", 
    RowBox[{
     RowBox[{"{", 
      RowBox[{
       RowBox[{"time", "[", 
        RowBox[{"[", "1", "]"}], "]"}], ",", 
       RowBox[{"NH4SupN5e2", "[", 
        RowBox[{"[", "1", "]"}], "]"}]}], "}"}], ",", 
     RowBox[{"{", 
      RowBox[{
       RowBox[{"time", "[", 
        RowBox[{"[", "2", "]"}], "]"}], ",", 
       RowBox[{"NH4SupN5e2", "[", 
        RowBox[{"[", "2", "]"}], "]"}]}], "}"}], ",", 
     RowBox[{"{", 
      RowBox[{
       RowBox[{"time", "[", 
        RowBox[{"[", "3", "]"}], "]"}], ",", 
       RowBox[{"NH4SupN5e2", "[", 
        RowBox[{"[", "3", "]"}], "]"}]}], "}"}], ",", 
     RowBox[{"{", 
      RowBox[{
       RowBox[{"time", "[", 
        RowBox[{"[", "4", "]"}], "]"}], ",", 
       RowBox[{"NH4SupN5e2", "[", 
        RowBox[{"[", "4", "]"}], "]"}]}], "}"}]}], "}"}]}], ";", 
  RowBox[{"dataNH4SupN5e3", "=", 
   RowBox[{"{", 
    RowBox[{
     RowBox[{"{", 
      RowBox[{
       RowBox[{"time", "[", 
        RowBox[{"[", "1", "]"}], "]"}], ",", 
       RowBox[{"NH4SupN5e3", "[", 
        RowBox[{"[", "1", "]"}], "]"}]}], "}"}], ",", 
     RowBox[{"{", 
      RowBox[{
       RowBox[{"time", "[", 
        RowBox[{"[", "2", "]"}], "]"}], ",", 
       RowBox[{"NH4SupN5e3", "[", 
        RowBox[{"[", "2", "]"}], "]"}]}], "}"}], ",", 
     RowBox[{"{", 
      RowBox[{
       RowBox[{"time", "[", 
        RowBox[{"[", "3", "]"}], "]"}], ",", 
       RowBox[{"NH4SupN5e3", "[", 
        RowBox[{"[", "3", "]"}], "]"}]}], "}"}], ",", 
     RowBox[{"{", 
      RowBox[{
       RowBox[{"time", "[", 
        RowBox[{"[", "4", "]"}], "]"}], ",", 
       RowBox[{"NH4SupN5e3", "[", 
        RowBox[{"[", "4", "]"}], "]"}]}], "}"}]}], "}"}]}], ";", 
  RowBox[{"dataNH4SupN5mean", "=", 
   RowBox[{"{", 
    RowBox[{
     RowBox[{"{", 
      RowBox[{
       RowBox[{"time", "[", 
        RowBox[{"[", "1", "]"}], "]"}], ",", 
       RowBox[{"NH4SupN5mean", "[", 
        RowBox[{"[", "1", "]"}], "]"}]}], "}"}], ",", 
     RowBox[{"{", 
      RowBox[{
       RowBox[{"time", "[", 
        RowBox[{"[", "2", "]"}], "]"}], ",", 
       RowBox[{"NH4SupN5mean", "[", 
        RowBox[{"[", "2", "]"}], "]"}]}], "}"}], ",", 
     RowBox[{"{", 
      RowBox[{
       RowBox[{"time", "[", 
        RowBox[{"[", "3", "]"}], "]"}], ",", 
       RowBox[{"NH4SupN5mean", "[", 
        RowBox[{"[", "3", "]"}], "]"}]}], "}"}], ",", 
     RowBox[{"{", 
      RowBox[{
       RowBox[{"time", "[", 
        RowBox[{"[", "4", "]"}], "]"}], ",", 
       RowBox[{"NH4SupN5mean", "[", 
        RowBox[{"[", "4", "]"}], "]"}]}], "}"}]}], "}"}]}], ";", 
  RowBox[{"dataGlnSupN5e1", "=", 
   RowBox[{"{", 
    RowBox[{
     RowBox[{"{", 
      RowBox[{
       RowBox[{"time", "[", 
        RowBox[{"[", "1", "]"}], "]"}], ",", 
       RowBox[{"GlnSupN5e1", "[", 
        RowBox[{"[", "1", "]"}], "]"}]}], "}"}], ",", 
     RowBox[{"{", 
      RowBox[{
       RowBox[{"time", "[", 
        RowBox[{"[", "2", "]"}], "]"}], ",", 
       RowBox[{"GlnSupN5e1", "[", 
        RowBox[{"[", "2", "]"}], "]"}]}], "}"}], ",", 
     RowBox[{"{", 
      RowBox[{
       RowBox[{"time", "[", 
        RowBox[{"[", "3", "]"}], "]"}], ",", 
       RowBox[{"GlnSupN5e1", "[", 
        RowBox[{"[", "3", "]"}], "]"}]}], "}"}], ",", 
     RowBox[{"{", 
      RowBox[{
       RowBox[{"time", "[", 
        RowBox[{"[", "4", "]"}], "]"}], ",", 
       RowBox[{"GlnSupN5e1", "[", 
        RowBox[{"[", "4", "]"}], "]"}]}], "}"}]}], "}"}]}], ";", 
  RowBox[{"dataGlnSupN5e2", "=", 
   RowBox[{"{", 
    RowBox[{
     RowBox[{"{", 
      RowBox[{
       RowBox[{"time", "[", 
        RowBox[{"[", "1", "]"}], "]"}], ",", 
       RowBox[{"GlnSupN5e2", "[", 
        RowBox[{"[", "1", "]"}], "]"}]}], "}"}], ",", 
     RowBox[{"{", 
      RowBox[{
       RowBox[{"time", "[", 
        RowBox[{"[", "2", "]"}], "]"}], ",", 
       RowBox[{"GlnSupN5e2", "[", 
        RowBox[{"[", "2", "]"}], "]"}]}], "}"}], ",", 
     RowBox[{"{", 
      RowBox[{
       RowBox[{"time", "[", 
        RowBox[{"[", "3", "]"}], "]"}], ",", 
       RowBox[{"GlnSupN5e2", "[", 
        RowBox[{"[", "3", "]"}], "]"}]}], "}"}], ",", 
     RowBox[{"{", 
      RowBox[{
       RowBox[{"time", "[", 
        RowBox[{"[", "4", "]"}], "]"}], ",", 
       RowBox[{"GlnSupN5e2", "[", 
        RowBox[{"[", "4", "]"}], "]"}]}], "}"}]}], "}"}]}], ";", 
  RowBox[{"dataGlnSupN5e3", "=", 
   RowBox[{"{", 
    RowBox[{
     RowBox[{"{", 
      RowBox[{
       RowBox[{"time", "[", 
        RowBox[{"[", "1", "]"}], "]"}], ",", 
       RowBox[{"GlnSupN5e3", "[", 
        RowBox[{"[", "1", "]"}], "]"}]}], "}"}], ",", 
     RowBox[{"{", 
      RowBox[{
       RowBox[{"time", "[", 
        RowBox[{"[", "2", "]"}], "]"}], ",", 
       RowBox[{"GlnSupN5e3", "[", 
        RowBox[{"[", "2", "]"}], "]"}]}], "}"}], ",", 
     RowBox[{"{", 
      RowBox[{
       RowBox[{"time", "[", 
        RowBox[{"[", "3", "]"}], "]"}], ",", 
       RowBox[{"GlnSupN5e3", "[", 
        RowBox[{"[", "3", "]"}], "]"}]}], "}"}], ",", 
     RowBox[{"{", 
      RowBox[{
       RowBox[{"time", "[", 
        RowBox[{"[", "4", "]"}], "]"}], ",", 
       RowBox[{"GlnSupN5e3", "[", 
        RowBox[{"[", "4", "]"}], "]"}]}], "}"}]}], "}"}]}], ";", 
  RowBox[{"dataGlnSupN5mean", "=", 
   RowBox[{"{", 
    RowBox[{
     RowBox[{"{", 
      RowBox[{
       RowBox[{"time", "[", 
        RowBox[{"[", "1", "]"}], "]"}], ",", 
       RowBox[{"GlnSupN5mean", "[", 
        RowBox[{"[", "1", "]"}], "]"}]}], "}"}], ",", 
     RowBox[{"{", 
      RowBox[{
       RowBox[{"time", "[", 
        RowBox[{"[", "2", "]"}], "]"}], ",", 
       RowBox[{"GlnSupN5mean", "[", 
        RowBox[{"[", "2", "]"}], "]"}]}], "}"}], ",", 
     RowBox[{"{", 
      RowBox[{
       RowBox[{"time", "[", 
        RowBox[{"[", "3", "]"}], "]"}], ",", 
       RowBox[{"GlnSupN5mean", "[", 
        RowBox[{"[", "3", "]"}], "]"}]}], "}"}], ",", 
     RowBox[{"{", 
      RowBox[{
       RowBox[{"time", "[", 
        RowBox[{"[", "4", "]"}], "]"}], ",", 
       RowBox[{"GlnSupN5mean", "[", 
        RowBox[{"[", "4", "]"}], "]"}]}], "}"}]}], "}"}]}], ";", 
  RowBox[{"dataNH4SupN10e1", "=", 
   RowBox[{"{", 
    RowBox[{
     RowBox[{"{", 
      RowBox[{
       RowBox[{"time", "[", 
        RowBox[{"[", "1", "]"}], "]"}], ",", 
       RowBox[{"NH4SupN10e1", "[", 
        RowBox[{"[", "1", "]"}], "]"}]}], "}"}], ",", 
     RowBox[{"{", 
      RowBox[{
       RowBox[{"time", "[", 
        RowBox[{"[", "2", "]"}], "]"}], ",", 
       RowBox[{"NH4SupN10e1", "[", 
        RowBox[{"[", "2", "]"}], "]"}]}], "}"}], ",", 
     RowBox[{"{", 
      RowBox[{
       RowBox[{"time", "[", 
        RowBox[{"[", "3", "]"}], "]"}], ",", 
       RowBox[{"NH4SupN10e1", "[", 
        RowBox[{"[", "3", "]"}], "]"}]}], "}"}], ",", 
     RowBox[{"{", 
      RowBox[{
       RowBox[{"time", "[", 
        RowBox[{"[", "4", "]"}], "]"}], ",", 
       RowBox[{"NH4SupN10e1", "[", 
        RowBox[{"[", "4", "]"}], "]"}]}], "}"}]}], "}"}]}], ";", 
  RowBox[{"dataNH4SupN10e2", "=", 
   RowBox[{"{", 
    RowBox[{
     RowBox[{"{", 
      RowBox[{
       RowBox[{"time", "[", 
        RowBox[{"[", "1", "]"}], "]"}], ",", 
       RowBox[{"NH4SupN10e2", "[", 
        RowBox[{"[", "1", "]"}], "]"}]}], "}"}], ",", 
     RowBox[{"{", 
      RowBox[{
       RowBox[{"time", "[", 
        RowBox[{"[", "2", "]"}], "]"}], ",", 
       RowBox[{"NH4SupN10e2", "[", 
        RowBox[{"[", "2", "]"}], "]"}]}], "}"}], ",", 
     RowBox[{"{", 
      RowBox[{
       RowBox[{"time", "[", 
        RowBox[{"[", "3", "]"}], "]"}], ",", 
       RowBox[{"NH4SupN10e2", "[", 
        RowBox[{"[", "3", "]"}], "]"}]}], "}"}], ",", 
     RowBox[{"{", 
      RowBox[{
       RowBox[{"time", "[", 
        RowBox[{"[", "4", "]"}], "]"}], ",", 
       RowBox[{"NH4SupN10e2", "[", 
        RowBox[{"[", "4", "]"}], "]"}]}], "}"}]}], "}"}]}], ";", 
  RowBox[{"dataNH4SupN10e3", "=", 
   RowBox[{"{", 
    RowBox[{
     RowBox[{"{", 
      RowBox[{
       RowBox[{"time", "[", 
        RowBox[{"[", "1", "]"}], "]"}], ",", 
       RowBox[{"NH4SupN10e3", "[", 
        RowBox[{"[", "1", "]"}], "]"}]}], "}"}], ",", 
     RowBox[{"{", 
      RowBox[{
       RowBox[{"time", "[", 
        RowBox[{"[", "2", "]"}], "]"}], ",", 
       RowBox[{"NH4SupN10e3", "[", 
        RowBox[{"[", "2", "]"}], "]"}]}], "}"}], ",", 
     RowBox[{"{", 
      RowBox[{
       RowBox[{"time", "[", 
        RowBox[{"[", "3", "]"}], "]"}], ",", 
       RowBox[{"NH4SupN10e3", "[", 
        RowBox[{"[", "3", "]"}], "]"}]}], "}"}], ",", 
     RowBox[{"{", 
      RowBox[{
       RowBox[{"time", "[", 
        RowBox[{"[", "4", "]"}], "]"}], ",", 
       RowBox[{"NH4SupN10e3", "[", 
        RowBox[{"[", "4", "]"}], "]"}]}], "}"}]}], "}"}]}], ";", 
  RowBox[{"dataNH4SupN10mean", "=", 
   RowBox[{"{", 
    RowBox[{
     RowBox[{"{", 
      RowBox[{
       RowBox[{"time", "[", 
        RowBox[{"[", "1", "]"}], "]"}], ",", 
       RowBox[{"NH4SupN10mean", "[", 
        RowBox[{"[", "1", "]"}], "]"}]}], "}"}], ",", 
     RowBox[{"{", 
      RowBox[{
       RowBox[{"time", "[", 
        RowBox[{"[", "2", "]"}], "]"}], ",", 
       RowBox[{"NH4SupN10mean", "[", 
        RowBox[{"[", "2", "]"}], "]"}]}], "}"}], ",", 
     RowBox[{"{", 
      RowBox[{
       RowBox[{"time", "[", 
        RowBox[{"[", "3", "]"}], "]"}], ",", 
       RowBox[{"NH4SupN10mean", "[", 
        RowBox[{"[", "3", "]"}], "]"}]}], "}"}], ",", 
     RowBox[{"{", 
      RowBox[{
       RowBox[{"time", "[", 
        RowBox[{"[", "4", "]"}], "]"}], ",", 
       RowBox[{"NH4SupN10mean", "[", 
        RowBox[{"[", "4", "]"}], "]"}]}], "}"}]}], "}"}]}], ";", 
  RowBox[{"dataGlnSupN10e1", "=", 
   RowBox[{"{", 
    RowBox[{
     RowBox[{"{", 
      RowBox[{
       RowBox[{"time", "[", 
        RowBox[{"[", "1", "]"}], "]"}], ",", 
       RowBox[{"GlnSupN10e1", "[", 
        RowBox[{"[", "1", "]"}], "]"}]}], "}"}], ",", 
     RowBox[{"{", 
      RowBox[{
       RowBox[{"time", "[", 
        RowBox[{"[", "2", "]"}], "]"}], ",", 
       RowBox[{"GlnSupN10e1", "[", 
        RowBox[{"[", "2", "]"}], "]"}]}], "}"}], ",", 
     RowBox[{"{", 
      RowBox[{
       RowBox[{"time", "[", 
        RowBox[{"[", "3", "]"}], "]"}], ",", 
       RowBox[{"GlnSupN10e1", "[", 
        RowBox[{"[", "3", "]"}], "]"}]}], "}"}], ",", 
     RowBox[{"{", 
      RowBox[{
       RowBox[{"time", "[", 
        RowBox[{"[", "4", "]"}], "]"}], ",", 
       RowBox[{"GlnSupN10e1", "[", 
        RowBox[{"[", "4", "]"}], "]"}]}], "}"}]}], "}"}]}], ";", 
  RowBox[{"dataGlnSupN10e2", "=", 
   RowBox[{"{", 
    RowBox[{
     RowBox[{"{", 
      RowBox[{
       RowBox[{"time", "[", 
        RowBox[{"[", "1", "]"}], "]"}], ",", 
       RowBox[{"GlnSupN10e2", "[", 
        RowBox[{"[", "1", "]"}], "]"}]}], "}"}], ",", 
     RowBox[{"{", 
      RowBox[{
       RowBox[{"time", "[", 
        RowBox[{"[", "2", "]"}], "]"}], ",", 
       RowBox[{"GlnSupN10e2", "[", 
        RowBox[{"[", "2", "]"}], "]"}]}], "}"}], ",", 
     RowBox[{"{", 
      RowBox[{
       RowBox[{"time", "[", 
        RowBox[{"[", "3", "]"}], "]"}], ",", 
       RowBox[{"GlnSupN10e2", "[", 
        RowBox[{"[", "3", "]"}], "]"}]}], "}"}], ",", 
     RowBox[{"{", 
      RowBox[{
       RowBox[{"time", "[", 
        RowBox[{"[", "4", "]"}], "]"}], ",", 
       RowBox[{"GlnSupN10e2", "[", 
        RowBox[{"[", "4", "]"}], "]"}]}], "}"}]}], "}"}]}], ";", 
  RowBox[{"dataGlnSupN10e3", "=", 
   RowBox[{"{", 
    RowBox[{
     RowBox[{"{", 
      RowBox[{
       RowBox[{"time", "[", 
        RowBox[{"[", "1", "]"}], "]"}], ",", 
       RowBox[{"GlnSupN10e3", "[", 
        RowBox[{"[", "1", "]"}], "]"}]}], "}"}], ",", 
     RowBox[{"{", 
      RowBox[{
       RowBox[{"time", "[", 
        RowBox[{"[", "2", "]"}], "]"}], ",", 
       RowBox[{"GlnSupN10e3", "[", 
        RowBox[{"[", "2", "]"}], "]"}]}], "}"}], ",", 
     RowBox[{"{", 
      RowBox[{
       RowBox[{"time", "[", 
        RowBox[{"[", "3", "]"}], "]"}], ",", 
       RowBox[{"GlnSupN10e3", "[", 
        RowBox[{"[", "3", "]"}], "]"}]}], "}"}], ",", 
     RowBox[{"{", 
      RowBox[{
       RowBox[{"time", "[", 
        RowBox[{"[", "4", "]"}], "]"}], ",", 
       RowBox[{"GlnSupN10e3", "[", 
        RowBox[{"[", "4", "]"}], "]"}]}], "}"}]}], "}"}]}], ";", 
  RowBox[{"dataGlnSupN10mean", "=", 
   RowBox[{"{", 
    RowBox[{
     RowBox[{"{", 
      RowBox[{
       RowBox[{"time", "[", 
        RowBox[{"[", "1", "]"}], "]"}], ",", 
       RowBox[{"GlnSupN10mean", "[", 
        RowBox[{"[", "1", "]"}], "]"}]}], "}"}], ",", 
     RowBox[{"{", 
      RowBox[{
       RowBox[{"time", "[", 
        RowBox[{"[", "2", "]"}], "]"}], ",", 
       RowBox[{"GlnSupN10mean", "[", 
        RowBox[{"[", "2", "]"}], "]"}]}], "}"}], ",", 
     RowBox[{"{", 
      RowBox[{
       RowBox[{"time", "[", 
        RowBox[{"[", "3", "]"}], "]"}], ",", 
       RowBox[{"GlnSupN10mean", "[", 
        RowBox[{"[", "3", "]"}], "]"}]}], "}"}], ",", 
     RowBox[{"{", 
      RowBox[{
       RowBox[{"time", "[", 
        RowBox[{"[", "4", "]"}], "]"}], ",", 
       RowBox[{"GlnSupN10mean", "[", 
        RowBox[{"[", "4", "]"}], "]"}]}], "}"}]}], "}"}]}], ";", 
  RowBox[{"dataNH4SupN25e1", "=", 
   RowBox[{"{", 
    RowBox[{
     RowBox[{"{", 
      RowBox[{
       RowBox[{"time", "[", 
        RowBox[{"[", "1", "]"}], "]"}], ",", 
       RowBox[{"NH4SupN25e1", "[", 
        RowBox[{"[", "1", "]"}], "]"}]}], "}"}], ",", 
     RowBox[{"{", 
      RowBox[{
       RowBox[{"time", "[", 
        RowBox[{"[", "2", "]"}], "]"}], ",", 
       RowBox[{"NH4SupN25e1", "[", 
        RowBox[{"[", "2", "]"}], "]"}]}], "}"}], ",", 
     RowBox[{"{", 
      RowBox[{
       RowBox[{"time", "[", 
        RowBox[{"[", "3", "]"}], "]"}], ",", 
       RowBox[{"NH4SupN25e1", "[", 
        RowBox[{"[", "3", "]"}], "]"}]}], "}"}], ",", 
     RowBox[{"{", 
      RowBox[{
       RowBox[{"time", "[", 
        RowBox[{"[", "4", "]"}], "]"}], ",", 
       RowBox[{"NH4SupN25e1", "[", 
        RowBox[{"[", "4", "]"}], "]"}]}], "}"}]}], "}"}]}], ";", 
  RowBox[{"dataNH4SupN25e2", "=", 
   RowBox[{"{", 
    RowBox[{
     RowBox[{"{", 
      RowBox[{
       RowBox[{"time", "[", 
        RowBox[{"[", "1", "]"}], "]"}], ",", 
       RowBox[{"NH4SupN25e2", "[", 
        RowBox[{"[", "1", "]"}], "]"}]}], "}"}], ",", 
     RowBox[{"{", 
      RowBox[{
       RowBox[{"time", "[", 
        RowBox[{"[", "2", "]"}], "]"}], ",", 
       RowBox[{"NH4SupN25e2", "[", 
        RowBox[{"[", "2", "]"}], "]"}]}], "}"}], ",", 
     RowBox[{"{", 
      RowBox[{
       RowBox[{"time", "[", 
        RowBox[{"[", "3", "]"}], "]"}], ",", 
       RowBox[{"NH4SupN25e2", "[", 
        RowBox[{"[", "3", "]"}], "]"}]}], "}"}], ",", 
     RowBox[{"{", 
      RowBox[{
       RowBox[{"time", "[", 
        RowBox[{"[", "4", "]"}], "]"}], ",", 
       RowBox[{"NH4SupN25e2", "[", 
        RowBox[{"[", "4", "]"}], "]"}]}], "}"}]}], "}"}]}], ";", 
  RowBox[{"dataNH4SupN25e3", "=", 
   RowBox[{"{", 
    RowBox[{
     RowBox[{"{", 
      RowBox[{
       RowBox[{"time", "[", 
        RowBox[{"[", "1", "]"}], "]"}], ",", 
       RowBox[{"NH4SupN25e3", "[", 
        RowBox[{"[", "1", "]"}], "]"}]}], "}"}], ",", 
     RowBox[{"{", 
      RowBox[{
       RowBox[{"time", "[", 
        RowBox[{"[", "2", "]"}], "]"}], ",", 
       RowBox[{"NH4SupN25e3", "[", 
        RowBox[{"[", "2", "]"}], "]"}]}], "}"}], ",", 
     RowBox[{"{", 
      RowBox[{
       RowBox[{"time", "[", 
        RowBox[{"[", "3", "]"}], "]"}], ",", 
       RowBox[{"NH4SupN25e3", "[", 
        RowBox[{"[", "3", "]"}], "]"}]}], "}"}], ",", 
     RowBox[{"{", 
      RowBox[{
       RowBox[{"time", "[", 
        RowBox[{"[", "4", "]"}], "]"}], ",", 
       RowBox[{"NH4SupN25e3", "[", 
        RowBox[{"[", "4", "]"}], "]"}]}], "}"}]}], "}"}]}], ";", 
  RowBox[{"dataNH4SupN25mean", "=", 
   RowBox[{"{", 
    RowBox[{
     RowBox[{"{", 
      RowBox[{
       RowBox[{"time", "[", 
        RowBox[{"[", "1", "]"}], "]"}], ",", 
       RowBox[{"NH4SupN25mean", "[", 
        RowBox[{"[", "1", "]"}], "]"}]}], "}"}], ",", 
     RowBox[{"{", 
      RowBox[{
       RowBox[{"time", "[", 
        RowBox[{"[", "2", "]"}], "]"}], ",", 
       RowBox[{"NH4SupN25mean", "[", 
        RowBox[{"[", "2", "]"}], "]"}]}], "}"}], ",", 
     RowBox[{"{", 
      RowBox[{
       RowBox[{"time", "[", 
        RowBox[{"[", "3", "]"}], "]"}], ",", 
       RowBox[{"NH4SupN25mean", "[", 
        RowBox[{"[", "3", "]"}], "]"}]}], "}"}], ",", 
     RowBox[{"{", 
      RowBox[{
       RowBox[{"time", "[", 
        RowBox[{"[", "4", "]"}], "]"}], ",", 
       RowBox[{"NH4SupN25mean", "[", 
        RowBox[{"[", "4", "]"}], "]"}]}], "}"}]}], "}"}]}], ";", 
  RowBox[{"dataGlnSupN25e1", "=", 
   RowBox[{"{", 
    RowBox[{
     RowBox[{"{", 
      RowBox[{
       RowBox[{"time", "[", 
        RowBox[{"[", "1", "]"}], "]"}], ",", 
       RowBox[{"GlnSupN25e1", "[", 
        RowBox[{"[", "1", "]"}], "]"}]}], "}"}], ",", 
     RowBox[{"{", 
      RowBox[{
       RowBox[{"time", "[", 
        RowBox[{"[", "2", "]"}], "]"}], ",", 
       RowBox[{"GlnSupN25e1", "[", 
        RowBox[{"[", "2", "]"}], "]"}]}], "}"}], ",", 
     RowBox[{"{", 
      RowBox[{
       RowBox[{"time", "[", 
        RowBox[{"[", "3", "]"}], "]"}], ",", 
       RowBox[{"GlnSupN25e1", "[", 
        RowBox[{"[", "3", "]"}], "]"}]}], "}"}], ",", 
     RowBox[{"{", 
      RowBox[{
       RowBox[{"time", "[", 
        RowBox[{"[", "4", "]"}], "]"}], ",", 
       RowBox[{"GlnSupN25e1", "[", 
        RowBox[{"[", "4", "]"}], "]"}]}], "}"}]}], "}"}]}], ";", 
  RowBox[{"dataGlnSupN25e2", "=", 
   RowBox[{"{", 
    RowBox[{
     RowBox[{"{", 
      RowBox[{
       RowBox[{"time", "[", 
        RowBox[{"[", "1", "]"}], "]"}], ",", 
       RowBox[{"GlnSupN25e2", "[", 
        RowBox[{"[", "1", "]"}], "]"}]}], "}"}], ",", 
     RowBox[{"{", 
      RowBox[{
       RowBox[{"time", "[", 
        RowBox[{"[", "2", "]"}], "]"}], ",", 
       RowBox[{"GlnSupN25e2", "[", 
        RowBox[{"[", "2", "]"}], "]"}]}], "}"}], ",", 
     RowBox[{"{", 
      RowBox[{
       RowBox[{"time", "[", 
        RowBox[{"[", "3", "]"}], "]"}], ",", 
       RowBox[{"GlnSupN25e2", "[", 
        RowBox[{"[", "3", "]"}], "]"}]}], "}"}], ",", 
     RowBox[{"{", 
      RowBox[{
       RowBox[{"time", "[", 
        RowBox[{"[", "4", "]"}], "]"}], ",", 
       RowBox[{"GlnSupN25e2", "[", 
        RowBox[{"[", "4", "]"}], "]"}]}], "}"}]}], "}"}]}], ";", 
  RowBox[{"dataGlnSupN25e3", "=", 
   RowBox[{"{", 
    RowBox[{
     RowBox[{"{", 
      RowBox[{
       RowBox[{"time", "[", 
        RowBox[{"[", "1", "]"}], "]"}], ",", 
       RowBox[{"GlnSupN25e3", "[", 
        RowBox[{"[", "1", "]"}], "]"}]}], "}"}], ",", 
     RowBox[{"{", 
      RowBox[{
       RowBox[{"time", "[", 
        RowBox[{"[", "2", "]"}], "]"}], ",", 
       RowBox[{"GlnSupN25e3", "[", 
        RowBox[{"[", "2", "]"}], "]"}]}], "}"}], ",", 
     RowBox[{"{", 
      RowBox[{
       RowBox[{"time", "[", 
        RowBox[{"[", "3", "]"}], "]"}], ",", 
       RowBox[{"GlnSupN25e3", "[", 
        RowBox[{"[", "3", "]"}], "]"}]}], "}"}], ",", 
     RowBox[{"{", 
      RowBox[{
       RowBox[{"time", "[", 
        RowBox[{"[", "4", "]"}], "]"}], ",", 
       RowBox[{"GlnSupN25e3", "[", 
        RowBox[{"[", "4", "]"}], "]"}]}], "}"}]}], "}"}]}], ";", 
  RowBox[{"dataGlnSupN25mean", "=", 
   RowBox[{"{", 
    RowBox[{
     RowBox[{"{", 
      RowBox[{
       RowBox[{"time", "[", 
        RowBox[{"[", "1", "]"}], "]"}], ",", 
       RowBox[{"GlnSupN25mean", "[", 
        RowBox[{"[", "1", "]"}], "]"}]}], "}"}], ",", 
     RowBox[{"{", 
      RowBox[{
       RowBox[{"time", "[", 
        RowBox[{"[", "2", "]"}], "]"}], ",", 
       RowBox[{"GlnSupN25mean", "[", 
        RowBox[{"[", "2", "]"}], "]"}]}], "}"}], ",", 
     RowBox[{"{", 
      RowBox[{
       RowBox[{"time", "[", 
        RowBox[{"[", "3", "]"}], "]"}], ",", 
       RowBox[{"GlnSupN25mean", "[", 
        RowBox[{"[", "3", "]"}], "]"}]}], "}"}], ",", 
     RowBox[{"{", 
      RowBox[{
       RowBox[{"time", "[", 
        RowBox[{"[", "4", "]"}], "]"}], ",", 
       RowBox[{"GlnSupN25mean", "[", 
        RowBox[{"[", "4", "]"}], "]"}]}], "}"}]}], "}"}]}], ";", 
  RowBox[{"dataNH4SupG1e1", "=", 
   RowBox[{"{", 
    RowBox[{
     RowBox[{"{", 
      RowBox[{
       RowBox[{"time", "[", 
        RowBox[{"[", "1", "]"}], "]"}], ",", 
       RowBox[{"NH4SupG1e1", "[", 
        RowBox[{"[", "1", "]"}], "]"}]}], "}"}], ",", 
     RowBox[{"{", 
      RowBox[{
       RowBox[{"time", "[", 
        RowBox[{"[", "2", "]"}], "]"}], ",", 
       RowBox[{"NH4SupG1e1", "[", 
        RowBox[{"[", "2", "]"}], "]"}]}], "}"}], ",", 
     RowBox[{"{", 
      RowBox[{
       RowBox[{"time", "[", 
        RowBox[{"[", "3", "]"}], "]"}], ",", 
       RowBox[{"NH4SupG1e1", "[", 
        RowBox[{"[", "3", "]"}], "]"}]}], "}"}], ",", 
     RowBox[{"{", 
      RowBox[{
       RowBox[{"time", "[", 
        RowBox[{"[", "4", "]"}], "]"}], ",", 
       RowBox[{"NH4SupG1e1", "[", 
        RowBox[{"[", "4", "]"}], "]"}]}], "}"}]}], "}"}]}], ";", 
  RowBox[{"dataNH4SupG1e2", "=", 
   RowBox[{"{", 
    RowBox[{
     RowBox[{"{", 
      RowBox[{
       RowBox[{"time", "[", 
        RowBox[{"[", "1", "]"}], "]"}], ",", 
       RowBox[{"NH4SupG1e2", "[", 
        RowBox[{"[", "1", "]"}], "]"}]}], "}"}], ",", 
     RowBox[{"{", 
      RowBox[{
       RowBox[{"time", "[", 
        RowBox[{"[", "2", "]"}], "]"}], ",", 
       RowBox[{"NH4SupG1e2", "[", 
        RowBox[{"[", "2", "]"}], "]"}]}], "}"}], ",", 
     RowBox[{"{", 
      RowBox[{
       RowBox[{"time", "[", 
        RowBox[{"[", "3", "]"}], "]"}], ",", 
       RowBox[{"NH4SupG1e2", "[", 
        RowBox[{"[", "3", "]"}], "]"}]}], "}"}], ",", 
     RowBox[{"{", 
      RowBox[{
       RowBox[{"time", "[", 
        RowBox[{"[", "4", "]"}], "]"}], ",", 
       RowBox[{"NH4SupG1e2", "[", 
        RowBox[{"[", "4", "]"}], "]"}]}], "}"}]}], "}"}]}], ";", 
  RowBox[{"dataNH4SupG1e3", "=", 
   RowBox[{"{", 
    RowBox[{
     RowBox[{"{", 
      RowBox[{
       RowBox[{"time", "[", 
        RowBox[{"[", "1", "]"}], "]"}], ",", 
       RowBox[{"NH4SupG1e3", "[", 
        RowBox[{"[", "1", "]"}], "]"}]}], "}"}], ",", 
     RowBox[{"{", 
      RowBox[{
       RowBox[{"time", "[", 
        RowBox[{"[", "2", "]"}], "]"}], ",", 
       RowBox[{"NH4SupG1e3", "[", 
        RowBox[{"[", "2", "]"}], "]"}]}], "}"}], ",", 
     RowBox[{"{", 
      RowBox[{
       RowBox[{"time", "[", 
        RowBox[{"[", "3", "]"}], "]"}], ",", 
       RowBox[{"NH4SupG1e3", "[", 
        RowBox[{"[", "3", "]"}], "]"}]}], "}"}], ",", 
     RowBox[{"{", 
      RowBox[{
       RowBox[{"time", "[", 
        RowBox[{"[", "4", "]"}], "]"}], ",", 
       RowBox[{"NH4SupG1e3", "[", 
        RowBox[{"[", "4", "]"}], "]"}]}], "}"}]}], "}"}]}], ";", 
  RowBox[{"dataNH4SupG1mean", "=", 
   RowBox[{"{", 
    RowBox[{
     RowBox[{"{", 
      RowBox[{
       RowBox[{"time", "[", 
        RowBox[{"[", "1", "]"}], "]"}], ",", 
       RowBox[{"NH4SupG1mean", "[", 
        RowBox[{"[", "1", "]"}], "]"}]}], "}"}], ",", 
     RowBox[{"{", 
      RowBox[{
       RowBox[{"time", "[", 
        RowBox[{"[", "2", "]"}], "]"}], ",", 
       RowBox[{"NH4SupG1mean", "[", 
        RowBox[{"[", "2", "]"}], "]"}]}], "}"}], ",", 
     RowBox[{"{", 
      RowBox[{
       RowBox[{"time", "[", 
        RowBox[{"[", "3", "]"}], "]"}], ",", 
       RowBox[{"NH4SupG1mean", "[", 
        RowBox[{"[", "3", "]"}], "]"}]}], "}"}], ",", 
     RowBox[{"{", 
      RowBox[{
       RowBox[{"time", "[", 
        RowBox[{"[", "4", "]"}], "]"}], ",", 
       RowBox[{"NH4SupG1mean", "[", 
        RowBox[{"[", "4", "]"}], "]"}]}], "}"}]}], "}"}]}], ";", 
  RowBox[{"dataGlnSupG1e1", "=", 
   RowBox[{"{", 
    RowBox[{
     RowBox[{"{", 
      RowBox[{
       RowBox[{"time", "[", 
        RowBox[{"[", "1", "]"}], "]"}], ",", 
       RowBox[{"GlnSupG1e1", "[", 
        RowBox[{"[", "1", "]"}], "]"}]}], "}"}], ",", 
     RowBox[{"{", 
      RowBox[{
       RowBox[{"time", "[", 
        RowBox[{"[", "2", "]"}], "]"}], ",", 
       RowBox[{"GlnSupG1e1", "[", 
        RowBox[{"[", "2", "]"}], "]"}]}], "}"}], ",", 
     RowBox[{"{", 
      RowBox[{
       RowBox[{"time", "[", 
        RowBox[{"[", "3", "]"}], "]"}], ",", 
       RowBox[{"GlnSupG1e1", "[", 
        RowBox[{"[", "3", "]"}], "]"}]}], "}"}], ",", 
     RowBox[{"{", 
      RowBox[{
       RowBox[{"time", "[", 
        RowBox[{"[", "4", "]"}], "]"}], ",", 
       RowBox[{"GlnSupG1e1", "[", 
        RowBox[{"[", "4", "]"}], "]"}]}], "}"}]}], "}"}]}], ";", 
  RowBox[{"dataGlnSupG1e2", "=", 
   RowBox[{"{", 
    RowBox[{
     RowBox[{"{", 
      RowBox[{
       RowBox[{"time", "[", 
        RowBox[{"[", "1", "]"}], "]"}], ",", 
       RowBox[{"GlnSupG1e2", "[", 
        RowBox[{"[", "1", "]"}], "]"}]}], "}"}], ",", 
     RowBox[{"{", 
      RowBox[{
       RowBox[{"time", "[", 
        RowBox[{"[", "2", "]"}], "]"}], ",", 
       RowBox[{"GlnSupG1e2", "[", 
        RowBox[{"[", "2", "]"}], "]"}]}], "}"}], ",", 
     RowBox[{"{", 
      RowBox[{
       RowBox[{"time", "[", 
        RowBox[{"[", "3", "]"}], "]"}], ",", 
       RowBox[{"GlnSupG1e2", "[", 
        RowBox[{"[", "3", "]"}], "]"}]}], "}"}], ",", 
     RowBox[{"{", 
      RowBox[{
       RowBox[{"time", "[", 
        RowBox[{"[", "4", "]"}], "]"}], ",", 
       RowBox[{"GlnSupG1e2", "[", 
        RowBox[{"[", "4", "]"}], "]"}]}], "}"}]}], "}"}]}], ";", 
  RowBox[{"dataGlnSupG1e3", "=", 
   RowBox[{"{", 
    RowBox[{
     RowBox[{"{", 
      RowBox[{
       RowBox[{"time", "[", 
        RowBox[{"[", "1", "]"}], "]"}], ",", 
       RowBox[{"GlnSupG1e3", "[", 
        RowBox[{"[", "1", "]"}], "]"}]}], "}"}], ",", 
     RowBox[{"{", 
      RowBox[{
       RowBox[{"time", "[", 
        RowBox[{"[", "2", "]"}], "]"}], ",", 
       RowBox[{"GlnSupG1e3", "[", 
        RowBox[{"[", "2", "]"}], "]"}]}], "}"}], ",", 
     RowBox[{"{", 
      RowBox[{
       RowBox[{"time", "[", 
        RowBox[{"[", "3", "]"}], "]"}], ",", 
       RowBox[{"GlnSupG1e3", "[", 
        RowBox[{"[", "3", "]"}], "]"}]}], "}"}], ",", 
     RowBox[{"{", 
      RowBox[{
       RowBox[{"time", "[", 
        RowBox[{"[", "4", "]"}], "]"}], ",", 
       RowBox[{"GlnSupG1e3", "[", 
        RowBox[{"[", "4", "]"}], "]"}]}], "}"}]}], "}"}]}], ";", 
  RowBox[{"dataGlnSupG1mean", "=", 
   RowBox[{"{", 
    RowBox[{
     RowBox[{"{", 
      RowBox[{
       RowBox[{"time", "[", 
        RowBox[{"[", "1", "]"}], "]"}], ",", 
       RowBox[{"GlnSupG1mean", "[", 
        RowBox[{"[", "1", "]"}], "]"}]}], "}"}], ",", 
     RowBox[{"{", 
      RowBox[{
       RowBox[{"time", "[", 
        RowBox[{"[", "2", "]"}], "]"}], ",", 
       RowBox[{"GlnSupG1mean", "[", 
        RowBox[{"[", "2", "]"}], "]"}]}], "}"}], ",", 
     RowBox[{"{", 
      RowBox[{
       RowBox[{"time", "[", 
        RowBox[{"[", "3", "]"}], "]"}], ",", 
       RowBox[{"GlnSupG1mean", "[", 
        RowBox[{"[", "3", "]"}], "]"}]}], "}"}], ",", 
     RowBox[{"{", 
      RowBox[{
       RowBox[{"time", "[", 
        RowBox[{"[", "4", "]"}], "]"}], ",", 
       RowBox[{"GlnSupG1mean", "[", 
        RowBox[{"[", "4", "]"}], "]"}]}], "}"}]}], "}"}]}], ";", 
  RowBox[{"dataNH4SupG2e1", "=", 
   RowBox[{"{", 
    RowBox[{
     RowBox[{"{", 
      RowBox[{
       RowBox[{"time", "[", 
        RowBox[{"[", "1", "]"}], "]"}], ",", 
       RowBox[{"NH4SupG2e1", "[", 
        RowBox[{"[", "1", "]"}], "]"}]}], "}"}], ",", 
     RowBox[{"{", 
      RowBox[{
       RowBox[{"time", "[", 
        RowBox[{"[", "2", "]"}], "]"}], ",", 
       RowBox[{"NH4SupG2e1", "[", 
        RowBox[{"[", "2", "]"}], "]"}]}], "}"}], ",", 
     RowBox[{"{", 
      RowBox[{
       RowBox[{"time", "[", 
        RowBox[{"[", "3", "]"}], "]"}], ",", 
       RowBox[{"NH4SupG2e1", "[", 
        RowBox[{"[", "3", "]"}], "]"}]}], "}"}], ",", 
     RowBox[{"{", 
      RowBox[{
       RowBox[{"time", "[", 
        RowBox[{"[", "4", "]"}], "]"}], ",", 
       RowBox[{"NH4SupG2e1", "[", 
        RowBox[{"[", "4", "]"}], "]"}]}], "}"}]}], "}"}]}], ";", 
  RowBox[{"dataNH4SupG2e2", "=", 
   RowBox[{"{", 
    RowBox[{
     RowBox[{"{", 
      RowBox[{
       RowBox[{"time", "[", 
        RowBox[{"[", "1", "]"}], "]"}], ",", 
       RowBox[{"NH4SupG2e2", "[", 
        RowBox[{"[", "1", "]"}], "]"}]}], "}"}], ",", 
     RowBox[{"{", 
      RowBox[{
       RowBox[{"time", "[", 
        RowBox[{"[", "2", "]"}], "]"}], ",", 
       RowBox[{"NH4SupG2e2", "[", 
        RowBox[{"[", "2", "]"}], "]"}]}], "}"}], ",", 
     RowBox[{"{", 
      RowBox[{
       RowBox[{"time", "[", 
        RowBox[{"[", "3", "]"}], "]"}], ",", 
       RowBox[{"NH4SupG2e2", "[", 
        RowBox[{"[", "3", "]"}], "]"}]}], "}"}], ",", 
     RowBox[{"{", 
      RowBox[{
       RowBox[{"time", "[", 
        RowBox[{"[", "4", "]"}], "]"}], ",", 
       RowBox[{"NH4SupG2e2", "[", 
        RowBox[{"[", "4", "]"}], "]"}]}], "}"}]}], "}"}]}], ";", 
  RowBox[{"dataNH4SupG2e3", "=", 
   RowBox[{"{", 
    RowBox[{
     RowBox[{"{", 
      RowBox[{
       RowBox[{"time", "[", 
        RowBox[{"[", "1", "]"}], "]"}], ",", 
       RowBox[{"NH4SupG2e3", "[", 
        RowBox[{"[", "1", "]"}], "]"}]}], "}"}], ",", 
     RowBox[{"{", 
      RowBox[{
       RowBox[{"time", "[", 
        RowBox[{"[", "2", "]"}], "]"}], ",", 
       RowBox[{"NH4SupG2e3", "[", 
        RowBox[{"[", "2", "]"}], "]"}]}], "}"}], ",", 
     RowBox[{"{", 
      RowBox[{
       RowBox[{"time", "[", 
        RowBox[{"[", "3", "]"}], "]"}], ",", 
       RowBox[{"NH4SupG2e3", "[", 
        RowBox[{"[", "3", "]"}], "]"}]}], "}"}], ",", 
     RowBox[{"{", 
      RowBox[{
       RowBox[{"time", "[", 
        RowBox[{"[", "4", "]"}], "]"}], ",", 
       RowBox[{"NH4SupG2e3", "[", 
        RowBox[{"[", "4", "]"}], "]"}]}], "}"}]}], "}"}]}], ";", 
  RowBox[{"dataNH4SupG2mean", "=", 
   RowBox[{"{", 
    RowBox[{
     RowBox[{"{", 
      RowBox[{
       RowBox[{"time", "[", 
        RowBox[{"[", "1", "]"}], "]"}], ",", 
       RowBox[{"NH4SupG2mean", "[", 
        RowBox[{"[", "1", "]"}], "]"}]}], "}"}], ",", 
     RowBox[{"{", 
      RowBox[{
       RowBox[{"time", "[", 
        RowBox[{"[", "2", "]"}], "]"}], ",", 
       RowBox[{"NH4SupG2mean", "[", 
        RowBox[{"[", "2", "]"}], "]"}]}], "}"}], ",", 
     RowBox[{"{", 
      RowBox[{
       RowBox[{"time", "[", 
        RowBox[{"[", "3", "]"}], "]"}], ",", 
       RowBox[{"NH4SupG2mean", "[", 
        RowBox[{"[", "3", "]"}], "]"}]}], "}"}], ",", 
     RowBox[{"{", 
      RowBox[{
       RowBox[{"time", "[", 
        RowBox[{"[", "4", "]"}], "]"}], ",", 
       RowBox[{"NH4SupG2mean", "[", 
        RowBox[{"[", "4", "]"}], "]"}]}], "}"}]}], "}"}]}], ";", 
  RowBox[{"dataGlnSupG2e1", "=", 
   RowBox[{"{", 
    RowBox[{
     RowBox[{"{", 
      RowBox[{
       RowBox[{"time", "[", 
        RowBox[{"[", "1", "]"}], "]"}], ",", 
       RowBox[{"GlnSupG2e1", "[", 
        RowBox[{"[", "1", "]"}], "]"}]}], "}"}], ",", 
     RowBox[{"{", 
      RowBox[{
       RowBox[{"time", "[", 
        RowBox[{"[", "2", "]"}], "]"}], ",", 
       RowBox[{"GlnSupG2e1", "[", 
        RowBox[{"[", "2", "]"}], "]"}]}], "}"}], ",", 
     RowBox[{"{", 
      RowBox[{
       RowBox[{"time", "[", 
        RowBox[{"[", "3", "]"}], "]"}], ",", 
       RowBox[{"GlnSupG2e1", "[", 
        RowBox[{"[", "3", "]"}], "]"}]}], "}"}], ",", 
     RowBox[{"{", 
      RowBox[{
       RowBox[{"time", "[", 
        RowBox[{"[", "4", "]"}], "]"}], ",", 
       RowBox[{"GlnSupG2e1", "[", 
        RowBox[{"[", "4", "]"}], "]"}]}], "}"}]}], "}"}]}], ";", 
  RowBox[{"dataGlnSupG2e2", "=", 
   RowBox[{"{", 
    RowBox[{
     RowBox[{"{", 
      RowBox[{
       RowBox[{"time", "[", 
        RowBox[{"[", "1", "]"}], "]"}], ",", 
       RowBox[{"GlnSupG2e2", "[", 
        RowBox[{"[", "1", "]"}], "]"}]}], "}"}], ",", 
     RowBox[{"{", 
      RowBox[{
       RowBox[{"time", "[", 
        RowBox[{"[", "2", "]"}], "]"}], ",", 
       RowBox[{"GlnSupG2e2", "[", 
        RowBox[{"[", "2", "]"}], "]"}]}], "}"}], ",", 
     RowBox[{"{", 
      RowBox[{
       RowBox[{"time", "[", 
        RowBox[{"[", "3", "]"}], "]"}], ",", 
       RowBox[{"GlnSupG2e2", "[", 
        RowBox[{"[", "3", "]"}], "]"}]}], "}"}], ",", 
     RowBox[{"{", 
      RowBox[{
       RowBox[{"time", "[", 
        RowBox[{"[", "4", "]"}], "]"}], ",", 
       RowBox[{"GlnSupG2e2", "[", 
        RowBox[{"[", "4", "]"}], "]"}]}], "}"}]}], "}"}]}], ";", 
  RowBox[{"dataGlnSupG2e3", "=", 
   RowBox[{"{", 
    RowBox[{
     RowBox[{"{", 
      RowBox[{
       RowBox[{"time", "[", 
        RowBox[{"[", "1", "]"}], "]"}], ",", 
       RowBox[{"GlnSupG2e3", "[", 
        RowBox[{"[", "1", "]"}], "]"}]}], "}"}], ",", 
     RowBox[{"{", 
      RowBox[{
       RowBox[{"time", "[", 
        RowBox[{"[", "2", "]"}], "]"}], ",", 
       RowBox[{"GlnSupG2e3", "[", 
        RowBox[{"[", "2", "]"}], "]"}]}], "}"}], ",", 
     RowBox[{"{", 
      RowBox[{
       RowBox[{"time", "[", 
        RowBox[{"[", "3", "]"}], "]"}], ",", 
       RowBox[{"GlnSupG2e3", "[", 
        RowBox[{"[", "3", "]"}], "]"}]}], "}"}], ",", 
     RowBox[{"{", 
      RowBox[{
       RowBox[{"time", "[", 
        RowBox[{"[", "4", "]"}], "]"}], ",", 
       RowBox[{"GlnSupG2e3", "[", 
        RowBox[{"[", "4", "]"}], "]"}]}], "}"}]}], "}"}]}], ";", 
  RowBox[{"dataGlnSupG2mean", "=", 
   RowBox[{"{", 
    RowBox[{
     RowBox[{"{", 
      RowBox[{
       RowBox[{"time", "[", 
        RowBox[{"[", "1", "]"}], "]"}], ",", 
       RowBox[{"GlnSupG2mean", "[", 
        RowBox[{"[", "1", "]"}], "]"}]}], "}"}], ",", 
     RowBox[{"{", 
      RowBox[{
       RowBox[{"time", "[", 
        RowBox[{"[", "2", "]"}], "]"}], ",", 
       RowBox[{"GlnSupG2mean", "[", 
        RowBox[{"[", "2", "]"}], "]"}]}], "}"}], ",", 
     RowBox[{"{", 
      RowBox[{
       RowBox[{"time", "[", 
        RowBox[{"[", "3", "]"}], "]"}], ",", 
       RowBox[{"GlnSupG2mean", "[", 
        RowBox[{"[", "3", "]"}], "]"}]}], "}"}], ",", 
     RowBox[{"{", 
      RowBox[{
       RowBox[{"time", "[", 
        RowBox[{"[", "4", "]"}], "]"}], ",", 
       RowBox[{"GlnSupG2mean", "[", 
        RowBox[{"[", "4", "]"}], "]"}]}], "}"}]}], "}"}]}], ";", 
  RowBox[{"dataNH4SupG4e1", "=", 
   RowBox[{"{", 
    RowBox[{
     RowBox[{"{", 
      RowBox[{
       RowBox[{"time", "[", 
        RowBox[{"[", "1", "]"}], "]"}], ",", 
       RowBox[{"NH4SupG4e1", "[", 
        RowBox[{"[", "1", "]"}], "]"}]}], "}"}], ",", 
     RowBox[{"{", 
      RowBox[{
       RowBox[{"time", "[", 
        RowBox[{"[", "2", "]"}], "]"}], ",", 
       RowBox[{"NH4SupG4e1", "[", 
        RowBox[{"[", "2", "]"}], "]"}]}], "}"}], ",", 
     RowBox[{"{", 
      RowBox[{
       RowBox[{"time", "[", 
        RowBox[{"[", "3", "]"}], "]"}], ",", 
       RowBox[{"NH4SupG4e1", "[", 
        RowBox[{"[", "3", "]"}], "]"}]}], "}"}], ",", 
     RowBox[{"{", 
      RowBox[{
       RowBox[{"time", "[", 
        RowBox[{"[", "4", "]"}], "]"}], ",", 
       RowBox[{"NH4SupG4e1", "[", 
        RowBox[{"[", "4", "]"}], "]"}]}], "}"}]}], "}"}]}], ";", 
  RowBox[{"dataNH4SupG4e2", "=", 
   RowBox[{"{", 
    RowBox[{
     RowBox[{"{", 
      RowBox[{
       RowBox[{"time", "[", 
        RowBox[{"[", "1", "]"}], "]"}], ",", 
       RowBox[{"NH4SupG4e2", "[", 
        RowBox[{"[", "1", "]"}], "]"}]}], "}"}], ",", 
     RowBox[{"{", 
      RowBox[{
       RowBox[{"time", "[", 
        RowBox[{"[", "2", "]"}], "]"}], ",", 
       RowBox[{"NH4SupG4e2", "[", 
        RowBox[{"[", "2", "]"}], "]"}]}], "}"}], ",", 
     RowBox[{"{", 
      RowBox[{
       RowBox[{"time", "[", 
        RowBox[{"[", "3", "]"}], "]"}], ",", 
       RowBox[{"NH4SupG4e2", "[", 
        RowBox[{"[", "3", "]"}], "]"}]}], "}"}], ",", 
     RowBox[{"{", 
      RowBox[{
       RowBox[{"time", "[", 
        RowBox[{"[", "4", "]"}], "]"}], ",", 
       RowBox[{"NH4SupG4e2", "[", 
        RowBox[{"[", "4", "]"}], "]"}]}], "}"}]}], "}"}]}], ";", 
  RowBox[{"dataNH4SupG4e3", "=", 
   RowBox[{"{", 
    RowBox[{
     RowBox[{"{", 
      RowBox[{
       RowBox[{"time", "[", 
        RowBox[{"[", "1", "]"}], "]"}], ",", 
       RowBox[{"NH4SupG4e3", "[", 
        RowBox[{"[", "1", "]"}], "]"}]}], "}"}], ",", 
     RowBox[{"{", 
      RowBox[{
       RowBox[{"time", "[", 
        RowBox[{"[", "2", "]"}], "]"}], ",", 
       RowBox[{"NH4SupG4e3", "[", 
        RowBox[{"[", "2", "]"}], "]"}]}], "}"}], ",", 
     RowBox[{"{", 
      RowBox[{
       RowBox[{"time", "[", 
        RowBox[{"[", "3", "]"}], "]"}], ",", 
       RowBox[{"NH4SupG4e3", "[", 
        RowBox[{"[", "3", "]"}], "]"}]}], "}"}], ",", 
     RowBox[{"{", 
      RowBox[{
       RowBox[{"time", "[", 
        RowBox[{"[", "4", "]"}], "]"}], ",", 
       RowBox[{"NH4SupG4e3", "[", 
        RowBox[{"[", "4", "]"}], "]"}]}], "}"}]}], "}"}]}], ";", 
  RowBox[{"dataNH4SupG4mean", "=", 
   RowBox[{"{", 
    RowBox[{
     RowBox[{"{", 
      RowBox[{
       RowBox[{"time", "[", 
        RowBox[{"[", "1", "]"}], "]"}], ",", 
       RowBox[{"NH4SupG4mean", "[", 
        RowBox[{"[", "1", "]"}], "]"}]}], "}"}], ",", 
     RowBox[{"{", 
      RowBox[{
       RowBox[{"time", "[", 
        RowBox[{"[", "2", "]"}], "]"}], ",", 
       RowBox[{"NH4SupG4mean", "[", 
        RowBox[{"[", "2", "]"}], "]"}]}], "}"}], ",", 
     RowBox[{"{", 
      RowBox[{
       RowBox[{"time", "[", 
        RowBox[{"[", "3", "]"}], "]"}], ",", 
       RowBox[{"NH4SupG4mean", "[", 
        RowBox[{"[", "3", "]"}], "]"}]}], "}"}], ",", 
     RowBox[{"{", 
      RowBox[{
       RowBox[{"time", "[", 
        RowBox[{"[", "4", "]"}], "]"}], ",", 
       RowBox[{"NH4SupG4mean", "[", 
        RowBox[{"[", "4", "]"}], "]"}]}], "}"}]}], "}"}]}], ";", 
  RowBox[{"dataGlnSupG4e1", "=", 
   RowBox[{"{", 
    RowBox[{
     RowBox[{"{", 
      RowBox[{
       RowBox[{"time", "[", 
        RowBox[{"[", "1", "]"}], "]"}], ",", 
       RowBox[{"GlnSupG4e1", "[", 
        RowBox[{"[", "1", "]"}], "]"}]}], "}"}], ",", 
     RowBox[{"{", 
      RowBox[{
       RowBox[{"time", "[", 
        RowBox[{"[", "2", "]"}], "]"}], ",", 
       RowBox[{"GlnSupG4e1", "[", 
        RowBox[{"[", "2", "]"}], "]"}]}], "}"}], ",", 
     RowBox[{"{", 
      RowBox[{
       RowBox[{"time", "[", 
        RowBox[{"[", "3", "]"}], "]"}], ",", 
       RowBox[{"GlnSupG4e1", "[", 
        RowBox[{"[", "3", "]"}], "]"}]}], "}"}], ",", 
     RowBox[{"{", 
      RowBox[{
       RowBox[{"time", "[", 
        RowBox[{"[", "4", "]"}], "]"}], ",", 
       RowBox[{"GlnSupG4e1", "[", 
        RowBox[{"[", "4", "]"}], "]"}]}], "}"}]}], "}"}]}], ";", 
  RowBox[{"dataGlnSupG4e2", "=", 
   RowBox[{"{", 
    RowBox[{
     RowBox[{"{", 
      RowBox[{
       RowBox[{"time", "[", 
        RowBox[{"[", "1", "]"}], "]"}], ",", 
       RowBox[{"GlnSupG4e2", "[", 
        RowBox[{"[", "1", "]"}], "]"}]}], "}"}], ",", 
     RowBox[{"{", 
      RowBox[{
       RowBox[{"time", "[", 
        RowBox[{"[", "2", "]"}], "]"}], ",", 
       RowBox[{"GlnSupG4e2", "[", 
        RowBox[{"[", "2", "]"}], "]"}]}], "}"}], ",", 
     RowBox[{"{", 
      RowBox[{
       RowBox[{"time", "[", 
        RowBox[{"[", "3", "]"}], "]"}], ",", 
       RowBox[{"GlnSupG4e2", "[", 
        RowBox[{"[", "3", "]"}], "]"}]}], "}"}], ",", 
     RowBox[{"{", 
      RowBox[{
       RowBox[{"time", "[", 
        RowBox[{"[", "4", "]"}], "]"}], ",", 
       RowBox[{"GlnSupG4e2", "[", 
        RowBox[{"[", "4", "]"}], "]"}]}], "}"}]}], "}"}]}], ";", 
  RowBox[{"dataGlnSupG4e3", "=", 
   RowBox[{"{", 
    RowBox[{
     RowBox[{"{", 
      RowBox[{
       RowBox[{"time", "[", 
        RowBox[{"[", "1", "]"}], "]"}], ",", 
       RowBox[{"GlnSupG4e3", "[", 
        RowBox[{"[", "1", "]"}], "]"}]}], "}"}], ",", 
     RowBox[{"{", 
      RowBox[{
       RowBox[{"time", "[", 
        RowBox[{"[", "2", "]"}], "]"}], ",", 
       RowBox[{"GlnSupG4e3", "[", 
        RowBox[{"[", "2", "]"}], "]"}]}], "}"}], ",", 
     RowBox[{"{", 
      RowBox[{
       RowBox[{"time", "[", 
        RowBox[{"[", "3", "]"}], "]"}], ",", 
       RowBox[{"GlnSupG4e3", "[", 
        RowBox[{"[", "3", "]"}], "]"}]}], "}"}], ",", 
     RowBox[{"{", 
      RowBox[{
       RowBox[{"time", "[", 
        RowBox[{"[", "4", "]"}], "]"}], ",", 
       RowBox[{"GlnSupG4e3", "[", 
        RowBox[{"[", "4", "]"}], "]"}]}], "}"}]}], "}"}]}], ";", 
  RowBox[{"dataGlnSupG4mean", "=", 
   RowBox[{"{", 
    RowBox[{
     RowBox[{"{", 
      RowBox[{
       RowBox[{"time", "[", 
        RowBox[{"[", "1", "]"}], "]"}], ",", 
       RowBox[{"GlnSupG4mean", "[", 
        RowBox[{"[", "1", "]"}], "]"}]}], "}"}], ",", 
     RowBox[{"{", 
      RowBox[{
       RowBox[{"time", "[", 
        RowBox[{"[", "2", "]"}], "]"}], ",", 
       RowBox[{"GlnSupG4mean", "[", 
        RowBox[{"[", "2", "]"}], "]"}]}], "}"}], ",", 
     RowBox[{"{", 
      RowBox[{
       RowBox[{"time", "[", 
        RowBox[{"[", "3", "]"}], "]"}], ",", 
       RowBox[{"GlnSupG4mean", "[", 
        RowBox[{"[", "3", "]"}], "]"}]}], "}"}], ",", 
     RowBox[{"{", 
      RowBox[{
       RowBox[{"time", "[", 
        RowBox[{"[", "4", "]"}], "]"}], ",", 
       RowBox[{"GlnSupG4mean", "[", 
        RowBox[{"[", "4", "]"}], "]"}]}], "}"}]}], "}"}]}], ";", 
  RowBox[{"dataTCSupN5e1", "=", 
   RowBox[{"{", 
    RowBox[{
     RowBox[{"{", 
      RowBox[{
       RowBox[{"time", "[", 
        RowBox[{"[", "1", "]"}], "]"}], ",", 
       RowBox[{"TCSupN5e1", "[", 
        RowBox[{"[", "1", "]"}], "]"}]}], "}"}], ",", 
     RowBox[{"{", 
      RowBox[{
       RowBox[{"time", "[", 
        RowBox[{"[", "2", "]"}], "]"}], ",", 
       RowBox[{"TCSupN5e1", "[", 
        RowBox[{"[", "2", "]"}], "]"}]}], "}"}], ",", 
     RowBox[{"{", 
      RowBox[{
       RowBox[{"time", "[", 
        RowBox[{"[", "3", "]"}], "]"}], ",", 
       RowBox[{"TCSupN5e1", "[", 
        RowBox[{"[", "3", "]"}], "]"}]}], "}"}], ",", 
     RowBox[{"{", 
      RowBox[{
       RowBox[{"time", "[", 
        RowBox[{"[", "4", "]"}], "]"}], ",", 
       RowBox[{"TCSupN5e1", "[", 
        RowBox[{"[", "4", "]"}], "]"}]}], "}"}]}], "}"}]}], ";", 
  RowBox[{"dataTCSupN5e2", "=", 
   RowBox[{"{", 
    RowBox[{
     RowBox[{"{", 
      RowBox[{
       RowBox[{"time", "[", 
        RowBox[{"[", "1", "]"}], "]"}], ",", 
       RowBox[{"TCSupN5e2", "[", 
        RowBox[{"[", "1", "]"}], "]"}]}], "}"}], ",", 
     RowBox[{"{", 
      RowBox[{
       RowBox[{"time", "[", 
        RowBox[{"[", "2", "]"}], "]"}], ",", 
       RowBox[{"TCSupN5e2", "[", 
        RowBox[{"[", "2", "]"}], "]"}]}], "}"}], ",", 
     RowBox[{"{", 
      RowBox[{
       RowBox[{"time", "[", 
        RowBox[{"[", "3", "]"}], "]"}], ",", 
       RowBox[{"TCSupN5e2", "[", 
        RowBox[{"[", "3", "]"}], "]"}]}], "}"}], ",", 
     RowBox[{"{", 
      RowBox[{
       RowBox[{"time", "[", 
        RowBox[{"[", "4", "]"}], "]"}], ",", 
       RowBox[{"TCSupN5e2", "[", 
        RowBox[{"[", "4", "]"}], "]"}]}], "}"}]}], "}"}]}], ";", 
  RowBox[{"dataTCSupN5e3", "=", 
   RowBox[{"{", 
    RowBox[{
     RowBox[{"{", 
      RowBox[{
       RowBox[{"time", "[", 
        RowBox[{"[", "1", "]"}], "]"}], ",", 
       RowBox[{"TCSupN5e3", "[", 
        RowBox[{"[", "1", "]"}], "]"}]}], "}"}], ",", 
     RowBox[{"{", 
      RowBox[{
       RowBox[{"time", "[", 
        RowBox[{"[", "2", "]"}], "]"}], ",", 
       RowBox[{"TCSupN5e3", "[", 
        RowBox[{"[", "2", "]"}], "]"}]}], "}"}], ",", 
     RowBox[{"{", 
      RowBox[{
       RowBox[{"time", "[", 
        RowBox[{"[", "3", "]"}], "]"}], ",", 
       RowBox[{"TCSupN5e3", "[", 
        RowBox[{"[", "3", "]"}], "]"}]}], "}"}], ",", 
     RowBox[{"{", 
      RowBox[{
       RowBox[{"time", "[", 
        RowBox[{"[", "4", "]"}], "]"}], ",", 
       RowBox[{"TCSupN5e3", "[", 
        RowBox[{"[", "4", "]"}], "]"}]}], "}"}]}], "}"}]}], ";", 
  RowBox[{"dataTCSupN5mean", "=", 
   RowBox[{"{", 
    RowBox[{
     RowBox[{"{", 
      RowBox[{
       RowBox[{"time", "[", 
        RowBox[{"[", "1", "]"}], "]"}], ",", 
       RowBox[{"TCSupN5mean", "[", 
        RowBox[{"[", "1", "]"}], "]"}]}], "}"}], ",", 
     RowBox[{"{", 
      RowBox[{
       RowBox[{"time", "[", 
        RowBox[{"[", "2", "]"}], "]"}], ",", 
       RowBox[{"TCSupN5mean", "[", 
        RowBox[{"[", "2", "]"}], "]"}]}], "}"}], ",", 
     RowBox[{"{", 
      RowBox[{
       RowBox[{"time", "[", 
        RowBox[{"[", "3", "]"}], "]"}], ",", 
       RowBox[{"TCSupN5mean", "[", 
        RowBox[{"[", "3", "]"}], "]"}]}], "}"}], ",", 
     RowBox[{"{", 
      RowBox[{
       RowBox[{"time", "[", 
        RowBox[{"[", "4", "]"}], "]"}], ",", 
       RowBox[{"TCSupN5mean", "[", 
        RowBox[{"[", "4", "]"}], "]"}]}], "}"}]}], "}"}]}], ";", 
  RowBox[{"dataLCSupN5e1", "=", 
   RowBox[{"{", 
    RowBox[{
     RowBox[{"{", 
      RowBox[{
       RowBox[{"time", "[", 
        RowBox[{"[", "1", "]"}], "]"}], ",", 
       RowBox[{"LCSupN5e1", "[", 
        RowBox[{"[", "1", "]"}], "]"}]}], "}"}], ",", 
     RowBox[{"{", 
      RowBox[{
       RowBox[{"time", "[", 
        RowBox[{"[", "2", "]"}], "]"}], ",", 
       RowBox[{"LCSupN5e1", "[", 
        RowBox[{"[", "2", "]"}], "]"}]}], "}"}], ",", 
     RowBox[{"{", 
      RowBox[{
       RowBox[{"time", "[", 
        RowBox[{"[", "3", "]"}], "]"}], ",", 
       RowBox[{"LCSupN5e1", "[", 
        RowBox[{"[", "3", "]"}], "]"}]}], "}"}], ",", 
     RowBox[{"{", 
      RowBox[{
       RowBox[{"time", "[", 
        RowBox[{"[", "4", "]"}], "]"}], ",", 
       RowBox[{"LCSupN5e1", "[", 
        RowBox[{"[", "4", "]"}], "]"}]}], "}"}]}], "}"}]}], ";", 
  RowBox[{"dataLCSupN5e2", "=", 
   RowBox[{"{", 
    RowBox[{
     RowBox[{"{", 
      RowBox[{
       RowBox[{"time", "[", 
        RowBox[{"[", "1", "]"}], "]"}], ",", 
       RowBox[{"LCSupN5e2", "[", 
        RowBox[{"[", "1", "]"}], "]"}]}], "}"}], ",", 
     RowBox[{"{", 
      RowBox[{
       RowBox[{"time", "[", 
        RowBox[{"[", "2", "]"}], "]"}], ",", 
       RowBox[{"LCSupN5e2", "[", 
        RowBox[{"[", "2", "]"}], "]"}]}], "}"}], ",", 
     RowBox[{"{", 
      RowBox[{
       RowBox[{"time", "[", 
        RowBox[{"[", "3", "]"}], "]"}], ",", 
       RowBox[{"LCSupN5e2", "[", 
        RowBox[{"[", "3", "]"}], "]"}]}], "}"}], ",", 
     RowBox[{"{", 
      RowBox[{
       RowBox[{"time", "[", 
        RowBox[{"[", "4", "]"}], "]"}], ",", 
       RowBox[{"LCSupN5e2", "[", 
        RowBox[{"[", "4", "]"}], "]"}]}], "}"}]}], "}"}]}], ";", 
  RowBox[{"dataLCSupN5e3", "=", 
   RowBox[{"{", 
    RowBox[{
     RowBox[{"{", 
      RowBox[{
       RowBox[{"time", "[", 
        RowBox[{"[", "1", "]"}], "]"}], ",", 
       RowBox[{"LCSupN5e3", "[", 
        RowBox[{"[", "1", "]"}], "]"}]}], "}"}], ",", 
     RowBox[{"{", 
      RowBox[{
       RowBox[{"time", "[", 
        RowBox[{"[", "2", "]"}], "]"}], ",", 
       RowBox[{"LCSupN5e3", "[", 
        RowBox[{"[", "2", "]"}], "]"}]}], "}"}], ",", 
     RowBox[{"{", 
      RowBox[{
       RowBox[{"time", "[", 
        RowBox[{"[", "3", "]"}], "]"}], ",", 
       RowBox[{"LCSupN5e3", "[", 
        RowBox[{"[", "3", "]"}], "]"}]}], "}"}], ",", 
     RowBox[{"{", 
      RowBox[{
       RowBox[{"time", "[", 
        RowBox[{"[", "4", "]"}], "]"}], ",", 
       RowBox[{"LCSupN5e3", "[", 
        RowBox[{"[", "4", "]"}], "]"}]}], "}"}]}], "}"}]}], ";", 
  RowBox[{"dataLCSupN5mean", "=", 
   RowBox[{"{", 
    RowBox[{
     RowBox[{"{", 
      RowBox[{
       RowBox[{"time", "[", 
        RowBox[{"[", "1", "]"}], "]"}], ",", 
       RowBox[{"LCSupN5mean", "[", 
        RowBox[{"[", "1", "]"}], "]"}]}], "}"}], ",", 
     RowBox[{"{", 
      RowBox[{
       RowBox[{"time", "[", 
        RowBox[{"[", "2", "]"}], "]"}], ",", 
       RowBox[{"LCSupN5mean", "[", 
        RowBox[{"[", "2", "]"}], "]"}]}], "}"}], ",", 
     RowBox[{"{", 
      RowBox[{
       RowBox[{"time", "[", 
        RowBox[{"[", "3", "]"}], "]"}], ",", 
       RowBox[{"LCSupN5mean", "[", 
        RowBox[{"[", "3", "]"}], "]"}]}], "}"}], ",", 
     RowBox[{"{", 
      RowBox[{
       RowBox[{"time", "[", 
        RowBox[{"[", "4", "]"}], "]"}], ",", 
       RowBox[{"LCSupN5mean", "[", 
        RowBox[{"[", "4", "]"}], "]"}]}], "}"}]}], "}"}]}], ";", 
  RowBox[{"dataTCSupN10e1", "=", 
   RowBox[{"{", 
    RowBox[{
     RowBox[{"{", 
      RowBox[{
       RowBox[{"time", "[", 
        RowBox[{"[", "1", "]"}], "]"}], ",", 
       RowBox[{"TCSupN10e1", "[", 
        RowBox[{"[", "1", "]"}], "]"}]}], "}"}], ",", 
     RowBox[{"{", 
      RowBox[{
       RowBox[{"time", "[", 
        RowBox[{"[", "2", "]"}], "]"}], ",", 
       RowBox[{"TCSupN10e1", "[", 
        RowBox[{"[", "2", "]"}], "]"}]}], "}"}], ",", 
     RowBox[{"{", 
      RowBox[{
       RowBox[{"time", "[", 
        RowBox[{"[", "3", "]"}], "]"}], ",", 
       RowBox[{"TCSupN10e1", "[", 
        RowBox[{"[", "3", "]"}], "]"}]}], "}"}], ",", 
     RowBox[{"{", 
      RowBox[{
       RowBox[{"time", "[", 
        RowBox[{"[", "4", "]"}], "]"}], ",", 
       RowBox[{"TCSupN10e1", "[", 
        RowBox[{"[", "4", "]"}], "]"}]}], "}"}]}], "}"}]}], ";", 
  RowBox[{"dataTCSupN10e2", "=", 
   RowBox[{"{", 
    RowBox[{
     RowBox[{"{", 
      RowBox[{
       RowBox[{"time", "[", 
        RowBox[{"[", "1", "]"}], "]"}], ",", 
       RowBox[{"TCSupN10e2", "[", 
        RowBox[{"[", "1", "]"}], "]"}]}], "}"}], ",", 
     RowBox[{"{", 
      RowBox[{
       RowBox[{"time", "[", 
        RowBox[{"[", "2", "]"}], "]"}], ",", 
       RowBox[{"TCSupN10e2", "[", 
        RowBox[{"[", "2", "]"}], "]"}]}], "}"}], ",", 
     RowBox[{"{", 
      RowBox[{
       RowBox[{"time", "[", 
        RowBox[{"[", "3", "]"}], "]"}], ",", 
       RowBox[{"TCSupN10e2", "[", 
        RowBox[{"[", "3", "]"}], "]"}]}], "}"}], ",", 
     RowBox[{"{", 
      RowBox[{
       RowBox[{"time", "[", 
        RowBox[{"[", "4", "]"}], "]"}], ",", 
       RowBox[{"TCSupN10e2", "[", 
        RowBox[{"[", "4", "]"}], "]"}]}], "}"}]}], "}"}]}], ";", 
  RowBox[{"dataTCSupN10e3", "=", 
   RowBox[{"{", 
    RowBox[{
     RowBox[{"{", 
      RowBox[{
       RowBox[{"time", "[", 
        RowBox[{"[", "1", "]"}], "]"}], ",", 
       RowBox[{"TCSupN10e3", "[", 
        RowBox[{"[", "1", "]"}], "]"}]}], "}"}], ",", 
     RowBox[{"{", 
      RowBox[{
       RowBox[{"time", "[", 
        RowBox[{"[", "2", "]"}], "]"}], ",", 
       RowBox[{"TCSupN10e3", "[", 
        RowBox[{"[", "2", "]"}], "]"}]}], "}"}], ",", 
     RowBox[{"{", 
      RowBox[{
       RowBox[{"time", "[", 
        RowBox[{"[", "3", "]"}], "]"}], ",", 
       RowBox[{"TCSupN10e3", "[", 
        RowBox[{"[", "3", "]"}], "]"}]}], "}"}], ",", 
     RowBox[{"{", 
      RowBox[{
       RowBox[{"time", "[", 
        RowBox[{"[", "4", "]"}], "]"}], ",", 
       RowBox[{"TCSupN10e3", "[", 
        RowBox[{"[", "4", "]"}], "]"}]}], "}"}]}], "}"}]}], ";", 
  RowBox[{"dataTCSupN10mean", "=", 
   RowBox[{"{", 
    RowBox[{
     RowBox[{"{", 
      RowBox[{
       RowBox[{"time", "[", 
        RowBox[{"[", "1", "]"}], "]"}], ",", 
       RowBox[{"TCSupN10mean", "[", 
        RowBox[{"[", "1", "]"}], "]"}]}], "}"}], ",", 
     RowBox[{"{", 
      RowBox[{
       RowBox[{"time", "[", 
        RowBox[{"[", "2", "]"}], "]"}], ",", 
       RowBox[{"TCSupN10mean", "[", 
        RowBox[{"[", "2", "]"}], "]"}]}], "}"}], ",", 
     RowBox[{"{", 
      RowBox[{
       RowBox[{"time", "[", 
        RowBox[{"[", "3", "]"}], "]"}], ",", 
       RowBox[{"TCSupN10mean", "[", 
        RowBox[{"[", "3", "]"}], "]"}]}], "}"}], ",", 
     RowBox[{"{", 
      RowBox[{
       RowBox[{"time", "[", 
        RowBox[{"[", "4", "]"}], "]"}], ",", 
       RowBox[{"TCSupN10mean", "[", 
        RowBox[{"[", "4", "]"}], "]"}]}], "}"}]}], "}"}]}], ";", 
  RowBox[{"dataLCSupN10e1", "=", 
   RowBox[{"{", 
    RowBox[{
     RowBox[{"{", 
      RowBox[{
       RowBox[{"time", "[", 
        RowBox[{"[", "1", "]"}], "]"}], ",", 
       RowBox[{"LCSupN10e1", "[", 
        RowBox[{"[", "1", "]"}], "]"}]}], "}"}], ",", 
     RowBox[{"{", 
      RowBox[{
       RowBox[{"time", "[", 
        RowBox[{"[", "2", "]"}], "]"}], ",", 
       RowBox[{"LCSupN10e1", "[", 
        RowBox[{"[", "2", "]"}], "]"}]}], "}"}], ",", 
     RowBox[{"{", 
      RowBox[{
       RowBox[{"time", "[", 
        RowBox[{"[", "3", "]"}], "]"}], ",", 
       RowBox[{"LCSupN10e1", "[", 
        RowBox[{"[", "3", "]"}], "]"}]}], "}"}], ",", 
     RowBox[{"{", 
      RowBox[{
       RowBox[{"time", "[", 
        RowBox[{"[", "4", "]"}], "]"}], ",", 
       RowBox[{"LCSupN10e1", "[", 
        RowBox[{"[", "4", "]"}], "]"}]}], "}"}]}], "}"}]}], ";", 
  RowBox[{"dataLCSupN10e2", "=", 
   RowBox[{"{", 
    RowBox[{
     RowBox[{"{", 
      RowBox[{
       RowBox[{"time", "[", 
        RowBox[{"[", "1", "]"}], "]"}], ",", 
       RowBox[{"LCSupN10e2", "[", 
        RowBox[{"[", "1", "]"}], "]"}]}], "}"}], ",", 
     RowBox[{"{", 
      RowBox[{
       RowBox[{"time", "[", 
        RowBox[{"[", "2", "]"}], "]"}], ",", 
       RowBox[{"LCSupN10e2", "[", 
        RowBox[{"[", "2", "]"}], "]"}]}], "}"}], ",", 
     RowBox[{"{", 
      RowBox[{
       RowBox[{"time", "[", 
        RowBox[{"[", "3", "]"}], "]"}], ",", 
       RowBox[{"LCSupN10e2", "[", 
        RowBox[{"[", "3", "]"}], "]"}]}], "}"}], ",", 
     RowBox[{"{", 
      RowBox[{
       RowBox[{"time", "[", 
        RowBox[{"[", "4", "]"}], "]"}], ",", 
       RowBox[{"LCSupN10e2", "[", 
        RowBox[{"[", "4", "]"}], "]"}]}], "}"}]}], "}"}]}], ";", 
  RowBox[{"dataLCSupN10e3", "=", 
   RowBox[{"{", 
    RowBox[{
     RowBox[{"{", 
      RowBox[{
       RowBox[{"time", "[", 
        RowBox[{"[", "1", "]"}], "]"}], ",", 
       RowBox[{"LCSupN10e3", "[", 
        RowBox[{"[", "1", "]"}], "]"}]}], "}"}], ",", 
     RowBox[{"{", 
      RowBox[{
       RowBox[{"time", "[", 
        RowBox[{"[", "2", "]"}], "]"}], ",", 
       RowBox[{"LCSupN10e3", "[", 
        RowBox[{"[", "2", "]"}], "]"}]}], "}"}], ",", 
     RowBox[{"{", 
      RowBox[{
       RowBox[{"time", "[", 
        RowBox[{"[", "3", "]"}], "]"}], ",", 
       RowBox[{"LCSupN10e3", "[", 
        RowBox[{"[", "3", "]"}], "]"}]}], "}"}], ",", 
     RowBox[{"{", 
      RowBox[{
       RowBox[{"time", "[", 
        RowBox[{"[", "4", "]"}], "]"}], ",", 
       RowBox[{"LCSupN10e3", "[", 
        RowBox[{"[", "4", "]"}], "]"}]}], "}"}]}], "}"}]}], ";", 
  RowBox[{"dataLCSupN10mean", "=", 
   RowBox[{"{", 
    RowBox[{
     RowBox[{"{", 
      RowBox[{
       RowBox[{"time", "[", 
        RowBox[{"[", "1", "]"}], "]"}], ",", 
       RowBox[{"LCSupN10mean", "[", 
        RowBox[{"[", "1", "]"}], "]"}]}], "}"}], ",", 
     RowBox[{"{", 
      RowBox[{
       RowBox[{"time", "[", 
        RowBox[{"[", "2", "]"}], "]"}], ",", 
       RowBox[{"LCSupN10mean", "[", 
        RowBox[{"[", "2", "]"}], "]"}]}], "}"}], ",", 
     RowBox[{"{", 
      RowBox[{
       RowBox[{"time", "[", 
        RowBox[{"[", "3", "]"}], "]"}], ",", 
       RowBox[{"LCSupN10mean", "[", 
        RowBox[{"[", "3", "]"}], "]"}]}], "}"}], ",", 
     RowBox[{"{", 
      RowBox[{
       RowBox[{"time", "[", 
        RowBox[{"[", "4", "]"}], "]"}], ",", 
       RowBox[{"LCSupN10mean", "[", 
        RowBox[{"[", "4", "]"}], "]"}]}], "}"}]}], "}"}]}], ";", 
  RowBox[{"dataTCSupN25e1", "=", 
   RowBox[{"{", 
    RowBox[{
     RowBox[{"{", 
      RowBox[{
       RowBox[{"time", "[", 
        RowBox[{"[", "1", "]"}], "]"}], ",", 
       RowBox[{"TCSupN25e1", "[", 
        RowBox[{"[", "1", "]"}], "]"}]}], "}"}], ",", 
     RowBox[{"{", 
      RowBox[{
       RowBox[{"time", "[", 
        RowBox[{"[", "2", "]"}], "]"}], ",", 
       RowBox[{"TCSupN25e1", "[", 
        RowBox[{"[", "2", "]"}], "]"}]}], "}"}], ",", 
     RowBox[{"{", 
      RowBox[{
       RowBox[{"time", "[", 
        RowBox[{"[", "3", "]"}], "]"}], ",", 
       RowBox[{"TCSupN25e1", "[", 
        RowBox[{"[", "3", "]"}], "]"}]}], "}"}], ",", 
     RowBox[{"{", 
      RowBox[{
       RowBox[{"time", "[", 
        RowBox[{"[", "4", "]"}], "]"}], ",", 
       RowBox[{"TCSupN25e1", "[", 
        RowBox[{"[", "4", "]"}], "]"}]}], "}"}]}], "}"}]}], ";", 
  RowBox[{"dataTCSupN25e2", "=", 
   RowBox[{"{", 
    RowBox[{
     RowBox[{"{", 
      RowBox[{
       RowBox[{"time", "[", 
        RowBox[{"[", "1", "]"}], "]"}], ",", 
       RowBox[{"TCSupN25e2", "[", 
        RowBox[{"[", "1", "]"}], "]"}]}], "}"}], ",", 
     RowBox[{"{", 
      RowBox[{
       RowBox[{"time", "[", 
        RowBox[{"[", "2", "]"}], "]"}], ",", 
       RowBox[{"TCSupN25e2", "[", 
        RowBox[{"[", "2", "]"}], "]"}]}], "}"}], ",", 
     RowBox[{"{", 
      RowBox[{
       RowBox[{"time", "[", 
        RowBox[{"[", "3", "]"}], "]"}], ",", 
       RowBox[{"TCSupN25e2", "[", 
        RowBox[{"[", "3", "]"}], "]"}]}], "}"}], ",", 
     RowBox[{"{", 
      RowBox[{
       RowBox[{"time", "[", 
        RowBox[{"[", "4", "]"}], "]"}], ",", 
       RowBox[{"TCSupN25e2", "[", 
        RowBox[{"[", "4", "]"}], "]"}]}], "}"}]}], "}"}]}], ";", 
  RowBox[{"dataTCSupN25e3", "=", 
   RowBox[{"{", 
    RowBox[{
     RowBox[{"{", 
      RowBox[{
       RowBox[{"time", "[", 
        RowBox[{"[", "1", "]"}], "]"}], ",", 
       RowBox[{"TCSupN25e3", "[", 
        RowBox[{"[", "1", "]"}], "]"}]}], "}"}], ",", 
     RowBox[{"{", 
      RowBox[{
       RowBox[{"time", "[", 
        RowBox[{"[", "2", "]"}], "]"}], ",", 
       RowBox[{"TCSupN25e3", "[", 
        RowBox[{"[", "2", "]"}], "]"}]}], "}"}], ",", 
     RowBox[{"{", 
      RowBox[{
       RowBox[{"time", "[", 
        RowBox[{"[", "3", "]"}], "]"}], ",", 
       RowBox[{"TCSupN25e3", "[", 
        RowBox[{"[", "3", "]"}], "]"}]}], "}"}], ",", 
     RowBox[{"{", 
      RowBox[{
       RowBox[{"time", "[", 
        RowBox[{"[", "4", "]"}], "]"}], ",", 
       RowBox[{"TCSupN25e3", "[", 
        RowBox[{"[", "4", "]"}], "]"}]}], "}"}]}], "}"}]}], ";", 
  RowBox[{"dataTCSupN25mean", "=", 
   RowBox[{"{", 
    RowBox[{
     RowBox[{"{", 
      RowBox[{
       RowBox[{"time", "[", 
        RowBox[{"[", "1", "]"}], "]"}], ",", 
       RowBox[{"TCSupN25mean", "[", 
        RowBox[{"[", "1", "]"}], "]"}]}], "}"}], ",", 
     RowBox[{"{", 
      RowBox[{
       RowBox[{"time", "[", 
        RowBox[{"[", "2", "]"}], "]"}], ",", 
       RowBox[{"TCSupN25mean", "[", 
        RowBox[{"[", "2", "]"}], "]"}]}], "}"}], ",", 
     RowBox[{"{", 
      RowBox[{
       RowBox[{"time", "[", 
        RowBox[{"[", "3", "]"}], "]"}], ",", 
       RowBox[{"TCSupN25mean", "[", 
        RowBox[{"[", "3", "]"}], "]"}]}], "}"}], ",", 
     RowBox[{"{", 
      RowBox[{
       RowBox[{"time", "[", 
        RowBox[{"[", "4", "]"}], "]"}], ",", 
       RowBox[{"TCSupN25mean", "[", 
        RowBox[{"[", "4", "]"}], "]"}]}], "}"}]}], "}"}]}], ";", 
  RowBox[{"dataLCSupN25e1", "=", 
   RowBox[{"{", 
    RowBox[{
     RowBox[{"{", 
      RowBox[{
       RowBox[{"time", "[", 
        RowBox[{"[", "1", "]"}], "]"}], ",", 
       RowBox[{"LCSupN25e1", "[", 
        RowBox[{"[", "1", "]"}], "]"}]}], "}"}], ",", 
     RowBox[{"{", 
      RowBox[{
       RowBox[{"time", "[", 
        RowBox[{"[", "2", "]"}], "]"}], ",", 
       RowBox[{"LCSupN25e1", "[", 
        RowBox[{"[", "2", "]"}], "]"}]}], "}"}], ",", 
     RowBox[{"{", 
      RowBox[{
       RowBox[{"time", "[", 
        RowBox[{"[", "3", "]"}], "]"}], ",", 
       RowBox[{"LCSupN25e1", "[", 
        RowBox[{"[", "3", "]"}], "]"}]}], "}"}], ",", 
     RowBox[{"{", 
      RowBox[{
       RowBox[{"time", "[", 
        RowBox[{"[", "4", "]"}], "]"}], ",", 
       RowBox[{"LCSupN25e1", "[", 
        RowBox[{"[", "4", "]"}], "]"}]}], "}"}]}], "}"}]}], ";", 
  RowBox[{"dataLCSupN25e2", "=", 
   RowBox[{"{", 
    RowBox[{
     RowBox[{"{", 
      RowBox[{
       RowBox[{"time", "[", 
        RowBox[{"[", "1", "]"}], "]"}], ",", 
       RowBox[{"LCSupN25e2", "[", 
        RowBox[{"[", "1", "]"}], "]"}]}], "}"}], ",", 
     RowBox[{"{", 
      RowBox[{
       RowBox[{"time", "[", 
        RowBox[{"[", "2", "]"}], "]"}], ",", 
       RowBox[{"LCSupN25e2", "[", 
        RowBox[{"[", "2", "]"}], "]"}]}], "}"}], ",", 
     RowBox[{"{", 
      RowBox[{
       RowBox[{"time", "[", 
        RowBox[{"[", "3", "]"}], "]"}], ",", 
       RowBox[{"LCSupN25e2", "[", 
        RowBox[{"[", "3", "]"}], "]"}]}], "}"}], ",", 
     RowBox[{"{", 
      RowBox[{
       RowBox[{"time", "[", 
        RowBox[{"[", "4", "]"}], "]"}], ",", 
       RowBox[{"LCSupN25e2", "[", 
        RowBox[{"[", "4", "]"}], "]"}]}], "}"}]}], "}"}]}], ";", 
  RowBox[{"dataLCSupN25e3", "=", 
   RowBox[{"{", 
    RowBox[{
     RowBox[{"{", 
      RowBox[{
       RowBox[{"time", "[", 
        RowBox[{"[", "1", "]"}], "]"}], ",", 
       RowBox[{"LCSupN25e3", "[", 
        RowBox[{"[", "1", "]"}], "]"}]}], "}"}], ",", 
     RowBox[{"{", 
      RowBox[{
       RowBox[{"time", "[", 
        RowBox[{"[", "2", "]"}], "]"}], ",", 
       RowBox[{"LCSupN25e3", "[", 
        RowBox[{"[", "2", "]"}], "]"}]}], "}"}], ",", 
     RowBox[{"{", 
      RowBox[{
       RowBox[{"time", "[", 
        RowBox[{"[", "3", "]"}], "]"}], ",", 
       RowBox[{"LCSupN25e3", "[", 
        RowBox[{"[", "3", "]"}], "]"}]}], "}"}], ",", 
     RowBox[{"{", 
      RowBox[{
       RowBox[{"time", "[", 
        RowBox[{"[", "4", "]"}], "]"}], ",", 
       RowBox[{"LCSupN25e3", "[", 
        RowBox[{"[", "4", "]"}], "]"}]}], "}"}]}], "}"}]}], ";", 
  RowBox[{"dataLCSupN25mean", "=", 
   RowBox[{"{", 
    RowBox[{
     RowBox[{"{", 
      RowBox[{
       RowBox[{"time", "[", 
        RowBox[{"[", "1", "]"}], "]"}], ",", 
       RowBox[{"LCSupN25mean", "[", 
        RowBox[{"[", "1", "]"}], "]"}]}], "}"}], ",", 
     RowBox[{"{", 
      RowBox[{
       RowBox[{"time", "[", 
        RowBox[{"[", "2", "]"}], "]"}], ",", 
       RowBox[{"LCSupN25mean", "[", 
        RowBox[{"[", "2", "]"}], "]"}]}], "}"}], ",", 
     RowBox[{"{", 
      RowBox[{
       RowBox[{"time", "[", 
        RowBox[{"[", "3", "]"}], "]"}], ",", 
       RowBox[{"LCSupN25mean", "[", 
        RowBox[{"[", "3", "]"}], "]"}]}], "}"}], ",", 
     RowBox[{"{", 
      RowBox[{
       RowBox[{"time", "[", 
        RowBox[{"[", "4", "]"}], "]"}], ",", 
       RowBox[{"LCSupN25mean", "[", 
        RowBox[{"[", "4", "]"}], "]"}]}], "}"}]}], "}"}]}], ";", 
  RowBox[{"dataTCSupG1e1", "=", 
   RowBox[{"{", 
    RowBox[{
     RowBox[{"{", 
      RowBox[{
       RowBox[{"time", "[", 
        RowBox[{"[", "1", "]"}], "]"}], ",", 
       RowBox[{"TCSupG1e1", "[", 
        RowBox[{"[", "1", "]"}], "]"}]}], "}"}], ",", 
     RowBox[{"{", 
      RowBox[{
       RowBox[{"time", "[", 
        RowBox[{"[", "2", "]"}], "]"}], ",", 
       RowBox[{"TCSupG1e1", "[", 
        RowBox[{"[", "2", "]"}], "]"}]}], "}"}], ",", 
     RowBox[{"{", 
      RowBox[{
       RowBox[{"time", "[", 
        RowBox[{"[", "3", "]"}], "]"}], ",", 
       RowBox[{"TCSupG1e1", "[", 
        RowBox[{"[", "3", "]"}], "]"}]}], "}"}], ",", 
     RowBox[{"{", 
      RowBox[{
       RowBox[{"time", "[", 
        RowBox[{"[", "4", "]"}], "]"}], ",", 
       RowBox[{"TCSupG1e1", "[", 
        RowBox[{"[", "4", "]"}], "]"}]}], "}"}]}], "}"}]}], ";", 
  RowBox[{"dataTCSupG1e2", "=", 
   RowBox[{"{", 
    RowBox[{
     RowBox[{"{", 
      RowBox[{
       RowBox[{"time", "[", 
        RowBox[{"[", "1", "]"}], "]"}], ",", 
       RowBox[{"TCSupG1e2", "[", 
        RowBox[{"[", "1", "]"}], "]"}]}], "}"}], ",", 
     RowBox[{"{", 
      RowBox[{
       RowBox[{"time", "[", 
        RowBox[{"[", "2", "]"}], "]"}], ",", 
       RowBox[{"TCSupG1e2", "[", 
        RowBox[{"[", "2", "]"}], "]"}]}], "}"}], ",", 
     RowBox[{"{", 
      RowBox[{
       RowBox[{"time", "[", 
        RowBox[{"[", "3", "]"}], "]"}], ",", 
       RowBox[{"TCSupG1e2", "[", 
        RowBox[{"[", "3", "]"}], "]"}]}], "}"}], ",", 
     RowBox[{"{", 
      RowBox[{
       RowBox[{"time", "[", 
        RowBox[{"[", "4", "]"}], "]"}], ",", 
       RowBox[{"TCSupG1e2", "[", 
        RowBox[{"[", "4", "]"}], "]"}]}], "}"}]}], "}"}]}], ";", 
  RowBox[{"dataTCSupG1e3", "=", 
   RowBox[{"{", 
    RowBox[{
     RowBox[{"{", 
      RowBox[{
       RowBox[{"time", "[", 
        RowBox[{"[", "1", "]"}], "]"}], ",", 
       RowBox[{"TCSupG1e3", "[", 
        RowBox[{"[", "1", "]"}], "]"}]}], "}"}], ",", 
     RowBox[{"{", 
      RowBox[{
       RowBox[{"time", "[", 
        RowBox[{"[", "2", "]"}], "]"}], ",", 
       RowBox[{"TCSupG1e3", "[", 
        RowBox[{"[", "2", "]"}], "]"}]}], "}"}], ",", 
     RowBox[{"{", 
      RowBox[{
       RowBox[{"time", "[", 
        RowBox[{"[", "3", "]"}], "]"}], ",", 
       RowBox[{"TCSupG1e3", "[", 
        RowBox[{"[", "3", "]"}], "]"}]}], "}"}], ",", 
     RowBox[{"{", 
      RowBox[{
       RowBox[{"time", "[", 
        RowBox[{"[", "4", "]"}], "]"}], ",", 
       RowBox[{"TCSupG1e3", "[", 
        RowBox[{"[", "4", "]"}], "]"}]}], "}"}]}], "}"}]}], ";", 
  RowBox[{"dataTCSupG1mean", "=", 
   RowBox[{"{", 
    RowBox[{
     RowBox[{"{", 
      RowBox[{
       RowBox[{"time", "[", 
        RowBox[{"[", "1", "]"}], "]"}], ",", 
       RowBox[{"TCSupG1mean", "[", 
        RowBox[{"[", "1", "]"}], "]"}]}], "}"}], ",", 
     RowBox[{"{", 
      RowBox[{
       RowBox[{"time", "[", 
        RowBox[{"[", "2", "]"}], "]"}], ",", 
       RowBox[{"TCSupG1mean", "[", 
        RowBox[{"[", "2", "]"}], "]"}]}], "}"}], ",", 
     RowBox[{"{", 
      RowBox[{
       RowBox[{"time", "[", 
        RowBox[{"[", "3", "]"}], "]"}], ",", 
       RowBox[{"TCSupG1mean", "[", 
        RowBox[{"[", "3", "]"}], "]"}]}], "}"}], ",", 
     RowBox[{"{", 
      RowBox[{
       RowBox[{"time", "[", 
        RowBox[{"[", "4", "]"}], "]"}], ",", 
       RowBox[{"TCSupG1mean", "[", 
        RowBox[{"[", "4", "]"}], "]"}]}], "}"}]}], "}"}]}], ";", 
  RowBox[{"dataLCSupG1e1", "=", 
   RowBox[{"{", 
    RowBox[{
     RowBox[{"{", 
      RowBox[{
       RowBox[{"time", "[", 
        RowBox[{"[", "1", "]"}], "]"}], ",", 
       RowBox[{"LCSupG1e1", "[", 
        RowBox[{"[", "1", "]"}], "]"}]}], "}"}], ",", 
     RowBox[{"{", 
      RowBox[{
       RowBox[{"time", "[", 
        RowBox[{"[", "2", "]"}], "]"}], ",", 
       RowBox[{"LCSupG1e1", "[", 
        RowBox[{"[", "2", "]"}], "]"}]}], "}"}], ",", 
     RowBox[{"{", 
      RowBox[{
       RowBox[{"time", "[", 
        RowBox[{"[", "3", "]"}], "]"}], ",", 
       RowBox[{"LCSupG1e1", "[", 
        RowBox[{"[", "3", "]"}], "]"}]}], "}"}], ",", 
     RowBox[{"{", 
      RowBox[{
       RowBox[{"time", "[", 
        RowBox[{"[", "4", "]"}], "]"}], ",", 
       RowBox[{"LCSupG1e1", "[", 
        RowBox[{"[", "4", "]"}], "]"}]}], "}"}]}], "}"}]}], ";", 
  RowBox[{"dataLCSupG1e2", "=", 
   RowBox[{"{", 
    RowBox[{
     RowBox[{"{", 
      RowBox[{
       RowBox[{"time", "[", 
        RowBox[{"[", "1", "]"}], "]"}], ",", 
       RowBox[{"LCSupG1e2", "[", 
        RowBox[{"[", "1", "]"}], "]"}]}], "}"}], ",", 
     RowBox[{"{", 
      RowBox[{
       RowBox[{"time", "[", 
        RowBox[{"[", "2", "]"}], "]"}], ",", 
       RowBox[{"LCSupG1e2", "[", 
        RowBox[{"[", "2", "]"}], "]"}]}], "}"}], ",", 
     RowBox[{"{", 
      RowBox[{
       RowBox[{"time", "[", 
        RowBox[{"[", "3", "]"}], "]"}], ",", 
       RowBox[{"LCSupG1e2", "[", 
        RowBox[{"[", "3", "]"}], "]"}]}], "}"}], ",", 
     RowBox[{"{", 
      RowBox[{
       RowBox[{"time", "[", 
        RowBox[{"[", "4", "]"}], "]"}], ",", 
       RowBox[{"LCSupG1e2", "[", 
        RowBox[{"[", "4", "]"}], "]"}]}], "}"}]}], "}"}]}], ";", 
  RowBox[{"dataLCSupG1e3", "=", 
   RowBox[{"{", 
    RowBox[{
     RowBox[{"{", 
      RowBox[{
       RowBox[{"time", "[", 
        RowBox[{"[", "1", "]"}], "]"}], ",", 
       RowBox[{"LCSupG1e3", "[", 
        RowBox[{"[", "1", "]"}], "]"}]}], "}"}], ",", 
     RowBox[{"{", 
      RowBox[{
       RowBox[{"time", "[", 
        RowBox[{"[", "2", "]"}], "]"}], ",", 
       RowBox[{"LCSupG1e3", "[", 
        RowBox[{"[", "2", "]"}], "]"}]}], "}"}], ",", 
     RowBox[{"{", 
      RowBox[{
       RowBox[{"time", "[", 
        RowBox[{"[", "3", "]"}], "]"}], ",", 
       RowBox[{"LCSupG1e3", "[", 
        RowBox[{"[", "3", "]"}], "]"}]}], "}"}], ",", 
     RowBox[{"{", 
      RowBox[{
       RowBox[{"time", "[", 
        RowBox[{"[", "4", "]"}], "]"}], ",", 
       RowBox[{"LCSupG1e3", "[", 
        RowBox[{"[", "4", "]"}], "]"}]}], "}"}]}], "}"}]}], ";", 
  RowBox[{"dataLCSupG1mean", "=", 
   RowBox[{"{", 
    RowBox[{
     RowBox[{"{", 
      RowBox[{
       RowBox[{"time", "[", 
        RowBox[{"[", "1", "]"}], "]"}], ",", 
       RowBox[{"LCSupG1mean", "[", 
        RowBox[{"[", "1", "]"}], "]"}]}], "}"}], ",", 
     RowBox[{"{", 
      RowBox[{
       RowBox[{"time", "[", 
        RowBox[{"[", "2", "]"}], "]"}], ",", 
       RowBox[{"LCSupG1mean", "[", 
        RowBox[{"[", "2", "]"}], "]"}]}], "}"}], ",", 
     RowBox[{"{", 
      RowBox[{
       RowBox[{"time", "[", 
        RowBox[{"[", "3", "]"}], "]"}], ",", 
       RowBox[{"LCSupG1mean", "[", 
        RowBox[{"[", "3", "]"}], "]"}]}], "}"}], ",", 
     RowBox[{"{", 
      RowBox[{
       RowBox[{"time", "[", 
        RowBox[{"[", "4", "]"}], "]"}], ",", 
       RowBox[{"LCSupG1mean", "[", 
        RowBox[{"[", "4", "]"}], "]"}]}], "}"}]}], "}"}]}], ";", 
  RowBox[{"dataTCSupG2e1", "=", 
   RowBox[{"{", 
    RowBox[{
     RowBox[{"{", 
      RowBox[{
       RowBox[{"time", "[", 
        RowBox[{"[", "1", "]"}], "]"}], ",", 
       RowBox[{"TCSupG2e1", "[", 
        RowBox[{"[", "1", "]"}], "]"}]}], "}"}], ",", 
     RowBox[{"{", 
      RowBox[{
       RowBox[{"time", "[", 
        RowBox[{"[", "2", "]"}], "]"}], ",", 
       RowBox[{"TCSupG2e1", "[", 
        RowBox[{"[", "2", "]"}], "]"}]}], "}"}], ",", 
     RowBox[{"{", 
      RowBox[{
       RowBox[{"time", "[", 
        RowBox[{"[", "3", "]"}], "]"}], ",", 
       RowBox[{"TCSupG2e1", "[", 
        RowBox[{"[", "3", "]"}], "]"}]}], "}"}], ",", 
     RowBox[{"{", 
      RowBox[{
       RowBox[{"time", "[", 
        RowBox[{"[", "4", "]"}], "]"}], ",", 
       RowBox[{"TCSupG2e1", "[", 
        RowBox[{"[", "4", "]"}], "]"}]}], "}"}]}], "}"}]}], ";", 
  RowBox[{"dataTCSupG2e2", "=", 
   RowBox[{"{", 
    RowBox[{
     RowBox[{"{", 
      RowBox[{
       RowBox[{"time", "[", 
        RowBox[{"[", "1", "]"}], "]"}], ",", 
       RowBox[{"TCSupG2e2", "[", 
        RowBox[{"[", "1", "]"}], "]"}]}], "}"}], ",", 
     RowBox[{"{", 
      RowBox[{
       RowBox[{"time", "[", 
        RowBox[{"[", "2", "]"}], "]"}], ",", 
       RowBox[{"TCSupG2e2", "[", 
        RowBox[{"[", "2", "]"}], "]"}]}], "}"}], ",", 
     RowBox[{"{", 
      RowBox[{
       RowBox[{"time", "[", 
        RowBox[{"[", "3", "]"}], "]"}], ",", 
       RowBox[{"TCSupG2e2", "[", 
        RowBox[{"[", "3", "]"}], "]"}]}], "}"}], ",", 
     RowBox[{"{", 
      RowBox[{
       RowBox[{"time", "[", 
        RowBox[{"[", "4", "]"}], "]"}], ",", 
       RowBox[{"TCSupG2e2", "[", 
        RowBox[{"[", "4", "]"}], "]"}]}], "}"}]}], "}"}]}], ";", 
  RowBox[{"dataTCSupG2e3", "=", 
   RowBox[{"{", 
    RowBox[{
     RowBox[{"{", 
      RowBox[{
       RowBox[{"time", "[", 
        RowBox[{"[", "1", "]"}], "]"}], ",", 
       RowBox[{"TCSupG2e3", "[", 
        RowBox[{"[", "1", "]"}], "]"}]}], "}"}], ",", 
     RowBox[{"{", 
      RowBox[{
       RowBox[{"time", "[", 
        RowBox[{"[", "2", "]"}], "]"}], ",", 
       RowBox[{"TCSupG2e3", "[", 
        RowBox[{"[", "2", "]"}], "]"}]}], "}"}], ",", 
     RowBox[{"{", 
      RowBox[{
       RowBox[{"time", "[", 
        RowBox[{"[", "3", "]"}], "]"}], ",", 
       RowBox[{"TCSupG2e3", "[", 
        RowBox[{"[", "3", "]"}], "]"}]}], "}"}], ",", 
     RowBox[{"{", 
      RowBox[{
       RowBox[{"time", "[", 
        RowBox[{"[", "4", "]"}], "]"}], ",", 
       RowBox[{"TCSupG2e3", "[", 
        RowBox[{"[", "4", "]"}], "]"}]}], "}"}]}], "}"}]}], ";", 
  RowBox[{"dataTCSupG2mean", "=", 
   RowBox[{"{", 
    RowBox[{
     RowBox[{"{", 
      RowBox[{
       RowBox[{"time", "[", 
        RowBox[{"[", "1", "]"}], "]"}], ",", 
       RowBox[{"TCSupG2mean", "[", 
        RowBox[{"[", "1", "]"}], "]"}]}], "}"}], ",", 
     RowBox[{"{", 
      RowBox[{
       RowBox[{"time", "[", 
        RowBox[{"[", "2", "]"}], "]"}], ",", 
       RowBox[{"TCSupG2mean", "[", 
        RowBox[{"[", "2", "]"}], "]"}]}], "}"}], ",", 
     RowBox[{"{", 
      RowBox[{
       RowBox[{"time", "[", 
        RowBox[{"[", "3", "]"}], "]"}], ",", 
       RowBox[{"TCSupG2mean", "[", 
        RowBox[{"[", "3", "]"}], "]"}]}], "}"}], ",", 
     RowBox[{"{", 
      RowBox[{
       RowBox[{"time", "[", 
        RowBox[{"[", "4", "]"}], "]"}], ",", 
       RowBox[{"TCSupG2mean", "[", 
        RowBox[{"[", "4", "]"}], "]"}]}], "}"}]}], "}"}]}], ";", 
  RowBox[{"dataLCSupG2e1", "=", 
   RowBox[{"{", 
    RowBox[{
     RowBox[{"{", 
      RowBox[{
       RowBox[{"time", "[", 
        RowBox[{"[", "1", "]"}], "]"}], ",", 
       RowBox[{"LCSupG2e1", "[", 
        RowBox[{"[", "1", "]"}], "]"}]}], "}"}], ",", 
     RowBox[{"{", 
      RowBox[{
       RowBox[{"time", "[", 
        RowBox[{"[", "2", "]"}], "]"}], ",", 
       RowBox[{"LCSupG2e1", "[", 
        RowBox[{"[", "2", "]"}], "]"}]}], "}"}], ",", 
     RowBox[{"{", 
      RowBox[{
       RowBox[{"time", "[", 
        RowBox[{"[", "3", "]"}], "]"}], ",", 
       RowBox[{"LCSupG2e1", "[", 
        RowBox[{"[", "3", "]"}], "]"}]}], "}"}], ",", 
     RowBox[{"{", 
      RowBox[{
       RowBox[{"time", "[", 
        RowBox[{"[", "4", "]"}], "]"}], ",", 
       RowBox[{"LCSupG2e1", "[", 
        RowBox[{"[", "4", "]"}], "]"}]}], "}"}]}], "}"}]}], ";", 
  RowBox[{"dataLCSupG2e2", "=", 
   RowBox[{"{", 
    RowBox[{
     RowBox[{"{", 
      RowBox[{
       RowBox[{"time", "[", 
        RowBox[{"[", "1", "]"}], "]"}], ",", 
       RowBox[{"LCSupG2e2", "[", 
        RowBox[{"[", "1", "]"}], "]"}]}], "}"}], ",", 
     RowBox[{"{", 
      RowBox[{
       RowBox[{"time", "[", 
        RowBox[{"[", "2", "]"}], "]"}], ",", 
       RowBox[{"LCSupG2e2", "[", 
        RowBox[{"[", "2", "]"}], "]"}]}], "}"}], ",", 
     RowBox[{"{", 
      RowBox[{
       RowBox[{"time", "[", 
        RowBox[{"[", "3", "]"}], "]"}], ",", 
       RowBox[{"LCSupG2e2", "[", 
        RowBox[{"[", "3", "]"}], "]"}]}], "}"}], ",", 
     RowBox[{"{", 
      RowBox[{
       RowBox[{"time", "[", 
        RowBox[{"[", "4", "]"}], "]"}], ",", 
       RowBox[{"LCSupG2e2", "[", 
        RowBox[{"[", "4", "]"}], "]"}]}], "}"}]}], "}"}]}], ";", 
  RowBox[{"dataLCSupG2e3", "=", 
   RowBox[{"{", 
    RowBox[{
     RowBox[{"{", 
      RowBox[{
       RowBox[{"time", "[", 
        RowBox[{"[", "1", "]"}], "]"}], ",", 
       RowBox[{"LCSupG2e3", "[", 
        RowBox[{"[", "1", "]"}], "]"}]}], "}"}], ",", 
     RowBox[{"{", 
      RowBox[{
       RowBox[{"time", "[", 
        RowBox[{"[", "2", "]"}], "]"}], ",", 
       RowBox[{"LCSupG2e3", "[", 
        RowBox[{"[", "2", "]"}], "]"}]}], "}"}], ",", 
     RowBox[{"{", 
      RowBox[{
       RowBox[{"time", "[", 
        RowBox[{"[", "3", "]"}], "]"}], ",", 
       RowBox[{"LCSupG2e3", "[", 
        RowBox[{"[", "3", "]"}], "]"}]}], "}"}], ",", 
     RowBox[{"{", 
      RowBox[{
       RowBox[{"time", "[", 
        RowBox[{"[", "4", "]"}], "]"}], ",", 
       RowBox[{"LCSupG2e3", "[", 
        RowBox[{"[", "4", "]"}], "]"}]}], "}"}]}], "}"}]}], ";", 
  RowBox[{"dataLCSupG2mean", "=", 
   RowBox[{"{", 
    RowBox[{
     RowBox[{"{", 
      RowBox[{
       RowBox[{"time", "[", 
        RowBox[{"[", "1", "]"}], "]"}], ",", 
       RowBox[{"LCSupG2mean", "[", 
        RowBox[{"[", "1", "]"}], "]"}]}], "}"}], ",", 
     RowBox[{"{", 
      RowBox[{
       RowBox[{"time", "[", 
        RowBox[{"[", "2", "]"}], "]"}], ",", 
       RowBox[{"LCSupG2mean", "[", 
        RowBox[{"[", "2", "]"}], "]"}]}], "}"}], ",", 
     RowBox[{"{", 
      RowBox[{
       RowBox[{"time", "[", 
        RowBox[{"[", "3", "]"}], "]"}], ",", 
       RowBox[{"LCSupG2mean", "[", 
        RowBox[{"[", "3", "]"}], "]"}]}], "}"}], ",", 
     RowBox[{"{", 
      RowBox[{
       RowBox[{"time", "[", 
        RowBox[{"[", "4", "]"}], "]"}], ",", 
       RowBox[{"LCSupG2mean", "[", 
        RowBox[{"[", "4", "]"}], "]"}]}], "}"}]}], "}"}]}], ";", 
  RowBox[{"dataLCSupG4e1", "=", 
   RowBox[{"{", 
    RowBox[{
     RowBox[{"{", 
      RowBox[{
       RowBox[{"time", "[", 
        RowBox[{"[", "1", "]"}], "]"}], ",", 
       RowBox[{"LCSupG4e1", "[", 
        RowBox[{"[", "1", "]"}], "]"}]}], "}"}], ",", 
     RowBox[{"{", 
      RowBox[{
       RowBox[{"time", "[", 
        RowBox[{"[", "2", "]"}], "]"}], ",", 
       RowBox[{"LCSupG4e1", "[", 
        RowBox[{"[", "2", "]"}], "]"}]}], "}"}], ",", 
     RowBox[{"{", 
      RowBox[{
       RowBox[{"time", "[", 
        RowBox[{"[", "3", "]"}], "]"}], ",", 
       RowBox[{"LCSupG4e1", "[", 
        RowBox[{"[", "3", "]"}], "]"}]}], "}"}], ",", 
     RowBox[{"{", 
      RowBox[{
       RowBox[{"time", "[", 
        RowBox[{"[", "4", "]"}], "]"}], ",", 
       RowBox[{"LCSupG4e1", "[", 
        RowBox[{"[", "4", "]"}], "]"}]}], "}"}]}], "}"}]}], ";"}], "\n", 
 RowBox[{
  RowBox[{"dataLCSupG4e2", "=", 
   RowBox[{"{", 
    RowBox[{
     RowBox[{"{", 
      RowBox[{
       RowBox[{"time", "[", 
        RowBox[{"[", "1", "]"}], "]"}], ",", 
       RowBox[{"LCSupG4e2", "[", 
        RowBox[{"[", "1", "]"}], "]"}]}], "}"}], ",", 
     RowBox[{"{", 
      RowBox[{
       RowBox[{"time", "[", 
        RowBox[{"[", "2", "]"}], "]"}], ",", 
       RowBox[{"LCSupG4e2", "[", 
        RowBox[{"[", "2", "]"}], "]"}]}], "}"}], ",", 
     RowBox[{"{", 
      RowBox[{
       RowBox[{"time", "[", 
        RowBox[{"[", "3", "]"}], "]"}], ",", 
       RowBox[{"LCSupG4e2", "[", 
        RowBox[{"[", "3", "]"}], "]"}]}], "}"}], ",", 
     RowBox[{"{", 
      RowBox[{
       RowBox[{"time", "[", 
        RowBox[{"[", "4", "]"}], "]"}], ",", 
       RowBox[{"LCSupG4e2", "[", 
        RowBox[{"[", "4", "]"}], "]"}]}], "}"}]}], "}"}]}], ";", 
  RowBox[{"dataLCSupG4e3", "=", 
   RowBox[{"{", 
    RowBox[{
     RowBox[{"{", 
      RowBox[{
       RowBox[{"time", "[", 
        RowBox[{"[", "1", "]"}], "]"}], ",", 
       RowBox[{"LCSupG4e3", "[", 
        RowBox[{"[", "1", "]"}], "]"}]}], "}"}], ",", 
     RowBox[{"{", 
      RowBox[{
       RowBox[{"time", "[", 
        RowBox[{"[", "2", "]"}], "]"}], ",", 
       RowBox[{"LCSupG4e3", "[", 
        RowBox[{"[", "2", "]"}], "]"}]}], "}"}], ",", 
     RowBox[{"{", 
      RowBox[{
       RowBox[{"time", "[", 
        RowBox[{"[", "3", "]"}], "]"}], ",", 
       RowBox[{"LCSupG4e3", "[", 
        RowBox[{"[", "3", "]"}], "]"}]}], "}"}], ",", 
     RowBox[{"{", 
      RowBox[{
       RowBox[{"time", "[", 
        RowBox[{"[", "4", "]"}], "]"}], ",", 
       RowBox[{"LCSupG4e3", "[", 
        RowBox[{"[", "4", "]"}], "]"}]}], "}"}]}], "}"}]}], ";", 
  RowBox[{"dataLCSupG4mean", "=", 
   RowBox[{"{", 
    RowBox[{
     RowBox[{"{", 
      RowBox[{
       RowBox[{"time", "[", 
        RowBox[{"[", "1", "]"}], "]"}], ",", 
       RowBox[{"LCSupG4mean", "[", 
        RowBox[{"[", "1", "]"}], "]"}]}], "}"}], ",", 
     RowBox[{"{", 
      RowBox[{
       RowBox[{"time", "[", 
        RowBox[{"[", "2", "]"}], "]"}], ",", 
       RowBox[{"LCSupG4mean", "[", 
        RowBox[{"[", "2", "]"}], "]"}]}], "}"}], ",", 
     RowBox[{"{", 
      RowBox[{
       RowBox[{"time", "[", 
        RowBox[{"[", "3", "]"}], "]"}], ",", 
       RowBox[{"LCSupG4mean", "[", 
        RowBox[{"[", "3", "]"}], "]"}]}], "}"}], ",", 
     RowBox[{"{", 
      RowBox[{
       RowBox[{"time", "[", 
        RowBox[{"[", "4", "]"}], "]"}], ",", 
       RowBox[{"LCSupG4mean", "[", 
        RowBox[{"[", "4", "]"}], "]"}]}], "}"}]}], "}"}]}], ";", 
  RowBox[{"dataTCSupG4e1", "=", 
   RowBox[{"{", 
    RowBox[{
     RowBox[{"{", 
      RowBox[{
       RowBox[{"time", "[", 
        RowBox[{"[", "1", "]"}], "]"}], ",", 
       RowBox[{"TCSupG4e1", "[", 
        RowBox[{"[", "1", "]"}], "]"}]}], "}"}], ",", 
     RowBox[{"{", 
      RowBox[{
       RowBox[{"time", "[", 
        RowBox[{"[", "2", "]"}], "]"}], ",", 
       RowBox[{"TCSupG4e1", "[", 
        RowBox[{"[", "2", "]"}], "]"}]}], "}"}], ",", 
     RowBox[{"{", 
      RowBox[{
       RowBox[{"time", "[", 
        RowBox[{"[", "3", "]"}], "]"}], ",", 
       RowBox[{"TCSupG4e1", "[", 
        RowBox[{"[", "3", "]"}], "]"}]}], "}"}], ",", 
     RowBox[{"{", 
      RowBox[{
       RowBox[{"time", "[", 
        RowBox[{"[", "4", "]"}], "]"}], ",", 
       RowBox[{"TCSupG4e1", "[", 
        RowBox[{"[", "4", "]"}], "]"}]}], "}"}]}], "}"}]}], ";"}], "\n", 
 RowBox[{
  RowBox[{"dataTCSupG4e2", "=", 
   RowBox[{"{", 
    RowBox[{
     RowBox[{"{", 
      RowBox[{
       RowBox[{"time", "[", 
        RowBox[{"[", "1", "]"}], "]"}], ",", 
       RowBox[{"TCSupG4e2", "[", 
        RowBox[{"[", "1", "]"}], "]"}]}], "}"}], ",", 
     RowBox[{"{", 
      RowBox[{
       RowBox[{"time", "[", 
        RowBox[{"[", "2", "]"}], "]"}], ",", 
       RowBox[{"TCSupG4e2", "[", 
        RowBox[{"[", "2", "]"}], "]"}]}], "}"}], ",", 
     RowBox[{"{", 
      RowBox[{
       RowBox[{"time", "[", 
        RowBox[{"[", "3", "]"}], "]"}], ",", 
       RowBox[{"TCSupG4e2", "[", 
        RowBox[{"[", "3", "]"}], "]"}]}], "}"}], ",", 
     RowBox[{"{", 
      RowBox[{
       RowBox[{"time", "[", 
        RowBox[{"[", "4", "]"}], "]"}], ",", 
       RowBox[{"TCSupG4e2", "[", 
        RowBox[{"[", "4", "]"}], "]"}]}], "}"}]}], "}"}]}], ";", 
  RowBox[{"dataTCSupG4e3", "=", 
   RowBox[{"{", 
    RowBox[{
     RowBox[{"{", 
      RowBox[{
       RowBox[{"time", "[", 
        RowBox[{"[", "1", "]"}], "]"}], ",", 
       RowBox[{"TCSupG4e3", "[", 
        RowBox[{"[", "1", "]"}], "]"}]}], "}"}], ",", 
     RowBox[{"{", 
      RowBox[{
       RowBox[{"time", "[", 
        RowBox[{"[", "2", "]"}], "]"}], ",", 
       RowBox[{"TCSupG4e3", "[", 
        RowBox[{"[", "2", "]"}], "]"}]}], "}"}], ",", 
     RowBox[{"{", 
      RowBox[{
       RowBox[{"time", "[", 
        RowBox[{"[", "3", "]"}], "]"}], ",", 
       RowBox[{"TCSupG4e3", "[", 
        RowBox[{"[", "3", "]"}], "]"}]}], "}"}], ",", 
     RowBox[{"{", 
      RowBox[{
       RowBox[{"time", "[", 
        RowBox[{"[", "4", "]"}], "]"}], ",", 
       RowBox[{"TCSupG4e3", "[", 
        RowBox[{"[", "4", "]"}], "]"}]}], "}"}]}], "}"}]}], ";", 
  RowBox[{"dataTCSupG4mean", "=", 
   RowBox[{"{", 
    RowBox[{
     RowBox[{"{", 
      RowBox[{
       RowBox[{"time", "[", 
        RowBox[{"[", "1", "]"}], "]"}], ",", 
       RowBox[{"TCSupG4mean", "[", 
        RowBox[{"[", "1", "]"}], "]"}]}], "}"}], ",", 
     RowBox[{"{", 
      RowBox[{
       RowBox[{"time", "[", 
        RowBox[{"[", "2", "]"}], "]"}], ",", 
       RowBox[{"TCSupG4mean", "[", 
        RowBox[{"[", "2", "]"}], "]"}]}], "}"}], ",", 
     RowBox[{"{", 
      RowBox[{
       RowBox[{"time", "[", 
        RowBox[{"[", "3", "]"}], "]"}], ",", 
       RowBox[{"TCSupG4mean", "[", 
        RowBox[{"[", "3", "]"}], "]"}]}], "}"}], ",", 
     RowBox[{"{", 
      RowBox[{
       RowBox[{"time", "[", 
        RowBox[{"[", "4", "]"}], "]"}], ",", 
       RowBox[{"TCSupG4mean", "[", 
        RowBox[{"[", "4", "]"}], "]"}]}], "}"}]}], "}"}]}], ";"}]}], "Input",
 CellChangeTimes->{{3.750000025235903*^9, 3.750000410198558*^9}, {
   3.7500004636310377`*^9, 3.7500004757922373`*^9}, {3.750001753198159*^9, 
   3.750001782396446*^9}, {3.750002086347314*^9, 3.750002163890799*^9}, {
   3.750002200789267*^9, 3.750002232732933*^9}, {3.75000260529221*^9, 
   3.750002761364822*^9}, {3.7511111448638687`*^9, 3.751111151791247*^9}, {
   3.751111220499673*^9, 3.751111347660005*^9}, {3.7929391508633413`*^9, 
   3.792939354895095*^9}, {3.7929399913969088`*^9, 3.792940206466138*^9}, {
   3.7929402378307543`*^9, 3.792940265203567*^9}, {3.79294029527577*^9, 
   3.7929410893811913`*^9}, {3.792941665212121*^9, 3.7929416726810503`*^9}, {
   3.792941712710342*^9, 3.792941840016528*^9}, {3.7929418761242228`*^9, 
   3.792942394189907*^9}, {3.792942550850033*^9, 3.79294330489246*^9}, {
   3.792943343670787*^9, 3.7929433474729137`*^9}, 3.792948104004634*^9, {
   3.792948145980644*^9, 3.792948151671625*^9}, 3.792949014752833*^9, 
   3.792951697033678*^9, {3.793909798438612*^9, 3.7939098192052*^9}},
 CellLabel->"In[2]:=",ExpressionUUID->"5e653b53-878f-414c-be2c-f6da7dc65b3f"],

Cell[BoxData[{
 RowBox[{
  RowBox[{"ConcDatSupN5mean", "=", 
   RowBox[{"ListPlot", "[", 
    RowBox[{
     RowBox[{"{", 
      RowBox[{"dataNH4SupN5mean", ",", "dataGlnSupN5mean"}], "}"}], ",", 
     RowBox[{"PlotStyle", "\[Rule]", 
      RowBox[{"{", 
       RowBox[{"Red", ",", "Blue"}], "}"}]}], ",", 
     RowBox[{"PlotMarkers", "\[Rule]", 
      RowBox[{"{", 
       RowBox[{"\"\<*\>\"", ",", "17"}], "}"}]}], ",", 
     RowBox[{"PlotRange", "\[Rule]", "All"}], ",", 
     RowBox[{"Joined", "\[Rule]", "False"}], ",", " ", 
     RowBox[{"AxesLabel", "\[Rule]", 
      RowBox[{"{", 
       RowBox[{
        RowBox[{"MaTeX", "[", 
         RowBox[{"\"\<t\\\\: (\\\\textrm{h})\>\"", ",", 
          RowBox[{"Magnification", "\[Rule]", "2"}]}], "]"}], ",", 
        RowBox[{"MaTeX", "[", 
         RowBox[{"\"\<c \\\\:(\\\\textrm{mM})\>\"", ",", 
          RowBox[{"Magnification", "\[Rule]", "1.8"}]}], "]"}]}], "}"}]}]}], 
    "]"}]}], ";", 
  RowBox[{"ConcDatSupN10mean", "=", 
   RowBox[{"ListPlot", "[", 
    RowBox[{
     RowBox[{"{", 
      RowBox[{"dataNH4SupN10mean", ",", "dataGlnSupN10mean"}], "}"}], ",", 
     RowBox[{"PlotStyle", "\[Rule]", 
      RowBox[{"{", 
       RowBox[{"Red", ",", "Blue"}], "}"}]}], ",", 
     RowBox[{"PlotMarkers", "\[Rule]", 
      RowBox[{"{", 
       RowBox[{"\"\<*\>\"", ",", "17"}], "}"}]}], ",", 
     RowBox[{"PlotRange", "\[Rule]", "All"}], ",", 
     RowBox[{"Joined", "\[Rule]", "False"}], ",", " ", 
     RowBox[{"AxesLabel", "\[Rule]", 
      RowBox[{"{", 
       RowBox[{
        RowBox[{"MaTeX", "[", 
         RowBox[{"\"\<t\\\\: (\\\\textrm{h})\>\"", ",", 
          RowBox[{"Magnification", "\[Rule]", "2"}]}], "]"}], ",", 
        RowBox[{"MaTeX", "[", 
         RowBox[{"\"\<c \\\\:(\\\\textrm{mM})\>\"", ",", 
          RowBox[{"Magnification", "\[Rule]", "1.8"}]}], "]"}]}], "}"}]}]}], 
    "]"}]}], ";", 
  RowBox[{"ConcDatSupN25mean", "=", 
   RowBox[{"ListPlot", "[", 
    RowBox[{
     RowBox[{"{", 
      RowBox[{"dataNH4SupN25mean", ",", "dataGlnSupN25mean"}], "}"}], ",", 
     RowBox[{"PlotStyle", "\[Rule]", 
      RowBox[{"{", 
       RowBox[{"Red", ",", "Blue"}], "}"}]}], ",", 
     RowBox[{"PlotMarkers", "\[Rule]", 
      RowBox[{"{", 
       RowBox[{"\"\<*\>\"", ",", "17"}], "}"}]}], ",", 
     RowBox[{"PlotRange", "\[Rule]", "All"}], ",", 
     RowBox[{"Joined", "\[Rule]", "False"}], ",", " ", 
     RowBox[{"AxesLabel", "\[Rule]", 
      RowBox[{"{", 
       RowBox[{
        RowBox[{"MaTeX", "[", 
         RowBox[{"\"\<t\\\\: (\\\\textrm{h})\>\"", ",", 
          RowBox[{"Magnification", "\[Rule]", "2"}]}], "]"}], ",", 
        RowBox[{"MaTeX", "[", 
         RowBox[{"\"\<c \\\\:(\\\\textrm{mM})\>\"", ",", 
          RowBox[{"Magnification", "\[Rule]", "1.8"}]}], "]"}]}], "}"}]}]}], 
    "]"}]}], ";", 
  RowBox[{"ConcDatSupG1mean", "=", 
   RowBox[{"ListPlot", "[", 
    RowBox[{
     RowBox[{"{", 
      RowBox[{"dataNH4SupG1mean", ",", "dataGlnSupG1mean"}], "}"}], ",", 
     RowBox[{"PlotStyle", "\[Rule]", 
      RowBox[{"{", 
       RowBox[{"Red", ",", "Blue"}], "}"}]}], ",", 
     RowBox[{"PlotMarkers", "\[Rule]", 
      RowBox[{"{", 
       RowBox[{"\"\<*\>\"", ",", "17"}], "}"}]}], ",", 
     RowBox[{"PlotRange", "\[Rule]", "All"}], ",", 
     RowBox[{"Joined", "\[Rule]", "False"}], ",", " ", 
     RowBox[{"AxesLabel", "\[Rule]", 
      RowBox[{"{", 
       RowBox[{
        RowBox[{"MaTeX", "[", 
         RowBox[{"\"\<t\\\\: (\\\\textrm{h})\>\"", ",", 
          RowBox[{"Magnification", "\[Rule]", "2"}]}], "]"}], ",", 
        RowBox[{"MaTeX", "[", 
         RowBox[{"\"\<c \\\\:(\\\\textrm{mM})\>\"", ",", 
          RowBox[{"Magnification", "\[Rule]", "1.8"}]}], "]"}]}], "}"}]}]}], 
    "]"}]}], ";"}], "\[IndentingNewLine]", 
 RowBox[{
  RowBox[{"ConcDatSupG2mean", "=", 
   RowBox[{"ListPlot", "[", 
    RowBox[{
     RowBox[{"{", 
      RowBox[{"dataNH4SupG2mean", ",", "dataGlnSupG2mean"}], "}"}], ",", 
     RowBox[{"PlotStyle", "\[Rule]", 
      RowBox[{"{", 
       RowBox[{"Red", ",", "Blue"}], "}"}]}], ",", 
     RowBox[{"PlotMarkers", "\[Rule]", 
      RowBox[{"{", 
       RowBox[{"\"\<*\>\"", ",", "17"}], "}"}]}], ",", 
     RowBox[{"PlotRange", "\[Rule]", "All"}], ",", 
     RowBox[{"Joined", "\[Rule]", "False"}], ",", " ", 
     RowBox[{"AxesLabel", "\[Rule]", 
      RowBox[{"{", 
       RowBox[{
        RowBox[{"MaTeX", "[", 
         RowBox[{"\"\<t\\\\: (\\\\textrm{h})\>\"", ",", 
          RowBox[{"Magnification", "\[Rule]", "2"}]}], "]"}], ",", 
        RowBox[{"MaTeX", "[", 
         RowBox[{"\"\<c \\\\:(\\\\textrm{mM})\>\"", ",", 
          RowBox[{"Magnification", "\[Rule]", "1.8"}]}], "]"}]}], "}"}]}]}], 
    "]"}]}], ";", 
  RowBox[{"ConcDatSupG4mean", "=", 
   RowBox[{"ListPlot", "[", 
    RowBox[{
     RowBox[{"{", 
      RowBox[{"dataNH4SupG4mean", ",", "dataGlnSupG4mean"}], "}"}], ",", 
     RowBox[{"PlotStyle", "\[Rule]", 
      RowBox[{"{", 
       RowBox[{"Red", ",", "Blue"}], "}"}]}], ",", 
     RowBox[{"PlotMarkers", "\[Rule]", 
      RowBox[{"{", 
       RowBox[{"\"\<*\>\"", ",", "17"}], "}"}]}], ",", 
     RowBox[{"PlotRange", "\[Rule]", "All"}], ",", 
     RowBox[{"Joined", "\[Rule]", "False"}], ",", " ", 
     RowBox[{"AxesLabel", "\[Rule]", 
      RowBox[{"{", 
       RowBox[{
        RowBox[{"MaTeX", "[", 
         RowBox[{"\"\<t\\\\: (\\\\textrm{h})\>\"", ",", 
          RowBox[{"Magnification", "\[Rule]", "2"}]}], "]"}], ",", 
        RowBox[{"MaTeX", "[", 
         RowBox[{"\"\<c \\\\:(\\\\textrm{mM})\>\"", ",", 
          RowBox[{"Magnification", "\[Rule]", "1.8"}]}], "]"}]}], "}"}]}]}], 
    "]"}]}], ";", 
  RowBox[{"LCDatSupN5mean", "=", 
   RowBox[{"ListPlot", "[", 
    RowBox[{"dataLCSupN5mean", ",", 
     RowBox[{"PlotStyle", "\[Rule]", "Blue"}], ",", 
     RowBox[{"PlotMarkers", "\[Rule]", 
      RowBox[{"{", 
       RowBox[{"\"\<*\>\"", ",", "17"}], "}"}]}], ",", 
     RowBox[{"PlotRange", "\[Rule]", "All"}], ",", 
     RowBox[{"Joined", "\[Rule]", "False"}], ",", " ", 
     RowBox[{"AxesLabel", "\[Rule]", 
      RowBox[{"{", 
       RowBox[{
        RowBox[{"MaTeX", "[", 
         RowBox[{"\"\<t\\\\: (\\\\textrm{h})\>\"", ",", 
          RowBox[{"Magnification", "\[Rule]", "2"}]}], "]"}], ",", 
        RowBox[{"MaTeX", "[", 
         RowBox[{"\"\<\\\\textrm{Cells}\>\"", ",", 
          RowBox[{"Magnification", "\[Rule]", "1.8"}]}], "]"}]}], "}"}]}]}], 
    "]"}]}], ";", 
  RowBox[{"LCDatSupN10mean", "=", 
   RowBox[{"ListPlot", "[", 
    RowBox[{"dataLCSupN10mean", ",", 
     RowBox[{"PlotStyle", "\[Rule]", "Blue"}], ",", 
     RowBox[{"PlotMarkers", "\[Rule]", 
      RowBox[{"{", 
       RowBox[{"\"\<*\>\"", ",", "17"}], "}"}]}], ",", 
     RowBox[{"PlotRange", "\[Rule]", "All"}], ",", 
     RowBox[{"Joined", "\[Rule]", "False"}], ",", " ", 
     RowBox[{"AxesLabel", "\[Rule]", 
      RowBox[{"{", 
       RowBox[{
        RowBox[{"MaTeX", "[", 
         RowBox[{"\"\<t\\\\: (\\\\textrm{h})\>\"", ",", 
          RowBox[{"Magnification", "\[Rule]", "2"}]}], "]"}], ",", 
        RowBox[{"MaTeX", "[", 
         RowBox[{"\"\<\\\\textrm{Cells}\>\"", ",", 
          RowBox[{"Magnification", "\[Rule]", "1.8"}]}], "]"}]}], "}"}]}]}], 
    "]"}]}], ";", 
  RowBox[{"LCDatSupN25mean", "=", 
   RowBox[{"ListPlot", "[", 
    RowBox[{"dataLCSupN25mean", ",", 
     RowBox[{"PlotStyle", "\[Rule]", "Blue"}], ",", 
     RowBox[{"PlotMarkers", "\[Rule]", 
      RowBox[{"{", 
       RowBox[{"\"\<*\>\"", ",", "17"}], "}"}]}], ",", 
     RowBox[{"PlotRange", "\[Rule]", "All"}], ",", 
     RowBox[{"Joined", "\[Rule]", "False"}], ",", " ", 
     RowBox[{"AxesLabel", "\[Rule]", 
      RowBox[{"{", 
       RowBox[{
        RowBox[{"MaTeX", "[", 
         RowBox[{"\"\<t\\\\: (\\\\textrm{h})\>\"", ",", 
          RowBox[{"Magnification", "\[Rule]", "2"}]}], "]"}], ",", 
        RowBox[{"MaTeX", "[", 
         RowBox[{"\"\<\\\\textrm{Cells}\>\"", ",", 
          RowBox[{"Magnification", "\[Rule]", "1.8"}]}], "]"}]}], "}"}]}]}], 
    "]"}]}], ";", 
  RowBox[{"LCDatSupG1mean", "=", 
   RowBox[{"ListPlot", "[", 
    RowBox[{"dataLCSupG1mean", ",", 
     RowBox[{"PlotStyle", "\[Rule]", "Blue"}], ",", 
     RowBox[{"PlotMarkers", "\[Rule]", 
      RowBox[{"{", 
       RowBox[{"\"\<*\>\"", ",", "17"}], "}"}]}], ",", 
     RowBox[{"PlotRange", "\[Rule]", "All"}], ",", 
     RowBox[{"Joined", "\[Rule]", "False"}], ",", " ", 
     RowBox[{"AxesLabel", "\[Rule]", 
      RowBox[{"{", 
       RowBox[{
        RowBox[{"MaTeX", "[", 
         RowBox[{"\"\<t\\\\: (\\\\textrm{h})\>\"", ",", 
          RowBox[{"Magnification", "\[Rule]", "2"}]}], "]"}], ",", 
        RowBox[{"MaTeX", "[", 
         RowBox[{"\"\<\\\\textrm{Cells}\>\"", ",", 
          RowBox[{"Magnification", "\[Rule]", "1.8"}]}], "]"}]}], "}"}]}]}], 
    "]"}]}], ";", 
  RowBox[{"LCDatSupG2mean", "=", 
   RowBox[{"ListPlot", "[", 
    RowBox[{"dataLCSupG2mean", ",", 
     RowBox[{"PlotStyle", "\[Rule]", "Blue"}], ",", 
     RowBox[{"PlotMarkers", "\[Rule]", 
      RowBox[{"{", 
       RowBox[{"\"\<*\>\"", ",", "17"}], "}"}]}], ",", 
     RowBox[{"PlotRange", "\[Rule]", "All"}], ",", 
     RowBox[{"Joined", "\[Rule]", "False"}], ",", " ", 
     RowBox[{"AxesLabel", "\[Rule]", 
      RowBox[{"{", 
       RowBox[{
        RowBox[{"MaTeX", "[", 
         RowBox[{"\"\<t\\\\: (\\\\textrm{h})\>\"", ",", 
          RowBox[{"Magnification", "\[Rule]", "2"}]}], "]"}], ",", 
        RowBox[{"MaTeX", "[", 
         RowBox[{"\"\<\\\\textrm{Cells}\>\"", ",", 
          RowBox[{"Magnification", "\[Rule]", "1.8"}]}], "]"}]}], "}"}]}]}], 
    "]"}]}], ";", 
  RowBox[{"LCDatSupG4mean", "=", 
   RowBox[{"ListPlot", "[", 
    RowBox[{"dataLCSupG4mean", ",", 
     RowBox[{"PlotStyle", "\[Rule]", "Blue"}], ",", 
     RowBox[{"PlotMarkers", "\[Rule]", 
      RowBox[{"{", 
       RowBox[{"\"\<*\>\"", ",", "17"}], "}"}]}], ",", 
     RowBox[{"PlotRange", "\[Rule]", "All"}], ",", 
     RowBox[{"Joined", "\[Rule]", "False"}], ",", " ", 
     RowBox[{"AxesLabel", "\[Rule]", 
      RowBox[{"{", 
       RowBox[{
        RowBox[{"MaTeX", "[", 
         RowBox[{"\"\<t\\\\: (\\\\textrm{h})\>\"", ",", 
          RowBox[{"Magnification", "\[Rule]", "2"}]}], "]"}], ",", 
        RowBox[{"MaTeX", "[", 
         RowBox[{"\"\<\\\\textrm{Cells}\>\"", ",", 
          RowBox[{"Magnification", "\[Rule]", "1.8"}]}], "]"}]}], "}"}]}]}], 
    "]"}]}], ";"}]}], "Input",
 CellChangeTimes->{{3.7511114035043383`*^9, 3.751111470041194*^9}, 
   3.751818108797904*^9, {3.792944123756626*^9, 3.792944138267166*^9}, {
   3.792944302409151*^9, 3.7929451918496847`*^9}, {3.792946305641428*^9, 
   3.7929467531047564`*^9}, 3.792946793415991*^9, {3.792947576531106*^9, 
   3.792948029260141*^9}, 3.792948096584408*^9, {3.792948232334241*^9, 
   3.792948452440403*^9}, 3.792948559610525*^9, {3.7929485956121693`*^9, 
   3.792948807496746*^9}},
 CellLabel->"In[54]:=",ExpressionUUID->"8236eed0-a028-4d8b-ad01-f650da7c9819"],

Cell[BoxData[
 RowBox[{
  RowBox[{"ConcDatSupN5all", "=", 
   RowBox[{"ListPlot", "[", 
    RowBox[{
     RowBox[{"{", 
      RowBox[{
      "dataNH4SupN5e1", ",", "dataNH4SupN5e2", ",", "dataNH4SupN5e3", ",", 
       "dataGlnSupN5e1", ",", "dataGlnSupN5e2", ",", "dataGlnSupN5e3"}], 
      "}"}], ",", 
     RowBox[{"PlotStyle", "\[Rule]", 
      RowBox[{"{", 
       RowBox[{
       "Red", ",", "Red", ",", "Red", ",", "Blue", ",", "Blue", ",", "Blue"}],
        "}"}]}], ",", 
     RowBox[{"PlotMarkers", "\[Rule]", 
      RowBox[{"{", 
       RowBox[{"\"\<*\>\"", ",", "17"}], "}"}]}], ",", 
     RowBox[{"PlotRange", "\[Rule]", "All"}], ",", 
     RowBox[{"Joined", "\[Rule]", "False"}], ",", " ", 
     RowBox[{"AxesLabel", "\[Rule]", 
      RowBox[{"{", 
       RowBox[{
        RowBox[{"MaTeX", "[", 
         RowBox[{"\"\<t\\\\: (\\\\textrm{h})\>\"", ",", 
          RowBox[{"Magnification", "\[Rule]", "2"}]}], "]"}], ",", 
        RowBox[{"MaTeX", "[", 
         RowBox[{"\"\<c \\\\:(\\\\textrm{mM})\>\"", ",", 
          RowBox[{"Magnification", "\[Rule]", "1.8"}]}], "]"}]}], "}"}]}]}], 
    "]"}]}], ";", 
  RowBox[{"ConcDatSupN10all", "=", 
   RowBox[{"ListPlot", "[", 
    RowBox[{
     RowBox[{"{", 
      RowBox[{
      "dataNH4SupN10e1", ",", "dataNH4SupN10e2", ",", "dataNH4SupN10e3", ",", 
       "dataGlnSupN10e1", ",", "dataGlnSupN10e2", ",", "dataGlnSupN10e3"}], 
      "}"}], ",", 
     RowBox[{"PlotStyle", "\[Rule]", 
      RowBox[{"{", 
       RowBox[{
       "Red", ",", "Red", ",", "Red", ",", "Blue", ",", "Blue", ",", "Blue"}],
        "}"}]}], ",", 
     RowBox[{"PlotMarkers", "\[Rule]", 
      RowBox[{"{", 
       RowBox[{"\"\<*\>\"", ",", "17"}], "}"}]}], ",", 
     RowBox[{"PlotRange", "\[Rule]", "All"}], ",", 
     RowBox[{"Joined", "\[Rule]", "False"}], ",", " ", 
     RowBox[{"AxesLabel", "\[Rule]", 
      RowBox[{"{", 
       RowBox[{
        RowBox[{"MaTeX", "[", 
         RowBox[{"\"\<t\\\\: (\\\\textrm{h})\>\"", ",", 
          RowBox[{"Magnification", "\[Rule]", "2"}]}], "]"}], ",", 
        RowBox[{"MaTeX", "[", 
         RowBox[{"\"\<c \\\\:(\\\\textrm{mM})\>\"", ",", 
          RowBox[{"Magnification", "\[Rule]", "1.8"}]}], "]"}]}], "}"}]}]}], 
    "]"}]}], ";", 
  RowBox[{"ConcDatSupN25all", "=", 
   RowBox[{"ListPlot", "[", 
    RowBox[{
     RowBox[{"{", 
      RowBox[{
      "dataNH4SupN25e1", ",", "dataNH4SupN25e2", ",", "dataNH4SupN25e3", ",", 
       "dataGlnSupN25e1", ",", "dataGlnSupN25e2", ",", "dataGlnSupN25e3"}], 
      "}"}], ",", 
     RowBox[{"PlotStyle", "\[Rule]", 
      RowBox[{"{", 
       RowBox[{
       "Red", ",", "Red", ",", "Red", ",", "Blue", ",", "Blue", ",", "Blue"}],
        "}"}]}], ",", 
     RowBox[{"PlotMarkers", "\[Rule]", 
      RowBox[{"{", 
       RowBox[{"\"\<*\>\"", ",", "17"}], "}"}]}], ",", 
     RowBox[{"PlotRange", "\[Rule]", "All"}], ",", 
     RowBox[{"Joined", "\[Rule]", "False"}], ",", " ", 
     RowBox[{"AxesLabel", "\[Rule]", 
      RowBox[{"{", 
       RowBox[{
        RowBox[{"MaTeX", "[", 
         RowBox[{"\"\<t\\\\: (\\\\textrm{h})\>\"", ",", 
          RowBox[{"Magnification", "\[Rule]", "2"}]}], "]"}], ",", 
        RowBox[{"MaTeX", "[", 
         RowBox[{"\"\<c \\\\:(\\\\textrm{mM})\>\"", ",", 
          RowBox[{"Magnification", "\[Rule]", "1.8"}]}], "]"}]}], "}"}]}]}], 
    "]"}]}], ";", 
  RowBox[{"ConcDatSupG1all", "=", 
   RowBox[{"ListPlot", "[", 
    RowBox[{
     RowBox[{"{", 
      RowBox[{
      "dataNH4SupG1e1", ",", "dataNH4SupG1e2", ",", "dataNH4SupG1e3", ",", 
       "dataGlnSupG1e1", ",", "dataGlnSupG1e2", ",", "dataGlnSupG1e3"}], 
      "}"}], ",", 
     RowBox[{"PlotStyle", "\[Rule]", 
      RowBox[{"{", 
       RowBox[{
       "Red", ",", "Red", ",", "Red", ",", "Blue", ",", "Blue", ",", "Blue"}],
        "}"}]}], ",", 
     RowBox[{"PlotMarkers", "\[Rule]", 
      RowBox[{"{", 
       RowBox[{"\"\<*\>\"", ",", "17"}], "}"}]}], ",", 
     RowBox[{"PlotRange", "\[Rule]", "All"}], ",", 
     RowBox[{"Joined", "\[Rule]", "False"}], ",", " ", 
     RowBox[{"AxesLabel", "\[Rule]", 
      RowBox[{"{", 
       RowBox[{
        RowBox[{"MaTeX", "[", 
         RowBox[{"\"\<t\\\\: (\\\\textrm{h})\>\"", ",", 
          RowBox[{"Magnification", "\[Rule]", "2"}]}], "]"}], ",", 
        RowBox[{"MaTeX", "[", 
         RowBox[{"\"\<c \\\\:(\\\\textrm{mM})\>\"", ",", 
          RowBox[{"Magnification", "\[Rule]", "1.8"}]}], "]"}]}], "}"}]}]}], 
    "]"}]}], ";", 
  RowBox[{"ConcDatSupG2all", "=", 
   RowBox[{"ListPlot", "[", 
    RowBox[{
     RowBox[{"{", 
      RowBox[{
      "dataNH4SupG2e1", ",", "dataNH4SupG2e2", ",", "dataNH4SupG2e3", ",", 
       "dataGlnSupG2e1", ",", "dataGlnSupG2e2", ",", "dataGlnSupG2e3"}], 
      "}"}], ",", 
     RowBox[{"PlotStyle", "\[Rule]", 
      RowBox[{"{", 
       RowBox[{
       "Red", ",", "Red", ",", "Red", ",", "Blue", ",", "Blue", ",", "Blue"}],
        "}"}]}], ",", 
     RowBox[{"PlotMarkers", "\[Rule]", 
      RowBox[{"{", 
       RowBox[{"\"\<*\>\"", ",", "17"}], "}"}]}], ",", 
     RowBox[{"PlotRange", "\[Rule]", "All"}], ",", 
     RowBox[{"Joined", "\[Rule]", "False"}], ",", " ", 
     RowBox[{"AxesLabel", "\[Rule]", 
      RowBox[{"{", 
       RowBox[{
        RowBox[{"MaTeX", "[", 
         RowBox[{"\"\<t\\\\: (\\\\textrm{h})\>\"", ",", 
          RowBox[{"Magnification", "\[Rule]", "2"}]}], "]"}], ",", 
        RowBox[{"MaTeX", "[", 
         RowBox[{"\"\<c \\\\:(\\\\textrm{mM})\>\"", ",", 
          RowBox[{"Magnification", "\[Rule]", "1.8"}]}], "]"}]}], "}"}]}]}], 
    "]"}]}], ";", 
  RowBox[{"ConcDatSupG4all", "=", 
   RowBox[{"ListPlot", "[", 
    RowBox[{
     RowBox[{"{", 
      RowBox[{
      "dataNH4SupG4e1", ",", "dataNH4SupG4e2", ",", "dataNH4SupG4e3", ",", 
       "dataGlnSupG4e1", ",", "dataGlnSupG4e2", ",", "dataGlnSupG4e3"}], 
      "}"}], ",", 
     RowBox[{"PlotStyle", "\[Rule]", 
      RowBox[{"{", 
       RowBox[{
       "Red", ",", "Red", ",", "Red", ",", "Blue", ",", "Blue", ",", "Blue"}],
        "}"}]}], ",", 
     RowBox[{"PlotMarkers", "\[Rule]", 
      RowBox[{"{", 
       RowBox[{"\"\<*\>\"", ",", "17"}], "}"}]}], ",", 
     RowBox[{"PlotRange", "\[Rule]", "All"}], ",", 
     RowBox[{"Joined", "\[Rule]", "False"}], ",", " ", 
     RowBox[{"AxesLabel", "\[Rule]", 
      RowBox[{"{", 
       RowBox[{
        RowBox[{"MaTeX", "[", 
         RowBox[{"\"\<t\\\\: (\\\\textrm{h})\>\"", ",", 
          RowBox[{"Magnification", "\[Rule]", "2"}]}], "]"}], ",", 
        RowBox[{"MaTeX", "[", 
         RowBox[{"\"\<c \\\\:(\\\\textrm{mM})\>\"", ",", 
          RowBox[{"Magnification", "\[Rule]", "1.8"}]}], "]"}]}], "}"}]}]}], 
    "]"}]}], ";", 
  RowBox[{"LCDatSupN5all", "=", 
   RowBox[{"ListPlot", "[", 
    RowBox[{
     RowBox[{"{", 
      RowBox[{"dataLCSupN5e1", ",", "dataLCSupN5e2", ",", "dataLCSupN5e3"}], 
      "}"}], ",", 
     RowBox[{"PlotStyle", "\[Rule]", 
      RowBox[{"{", 
       RowBox[{"Blue", ",", "Blue", ",", "Blue"}], "}"}]}], ",", 
     RowBox[{"PlotMarkers", "\[Rule]", 
      RowBox[{"{", 
       RowBox[{"\"\<*\>\"", ",", "17"}], "}"}]}], ",", 
     RowBox[{"PlotRange", "\[Rule]", "All"}], ",", 
     RowBox[{"Joined", "\[Rule]", "False"}], ",", " ", 
     RowBox[{"AxesLabel", "\[Rule]", 
      RowBox[{"{", 
       RowBox[{
        RowBox[{"MaTeX", "[", 
         RowBox[{"\"\<t\\\\: (\\\\textrm{h})\>\"", ",", 
          RowBox[{"Magnification", "\[Rule]", "2"}]}], "]"}], ",", 
        RowBox[{"MaTeX", "[", 
         RowBox[{"\"\<\\\\textrm{Cells}\>\"", ",", 
          RowBox[{"Magnification", "\[Rule]", "1.8"}]}], "]"}]}], "}"}]}]}], 
    "]"}]}], ";", 
  RowBox[{"LCDatSupN10all", "=", 
   RowBox[{"ListPlot", "[", 
    RowBox[{
     RowBox[{"{", 
      RowBox[{
      "dataLCSupN10e1", ",", "dataLCSupN10e2", ",", "dataLCSupN10e3"}], "}"}],
      ",", 
     RowBox[{"PlotStyle", "\[Rule]", 
      RowBox[{"{", 
       RowBox[{"Blue", ",", "Blue", ",", "Blue"}], "}"}]}], ",", 
     RowBox[{"PlotMarkers", "\[Rule]", 
      RowBox[{"{", 
       RowBox[{"\"\<*\>\"", ",", "17"}], "}"}]}], ",", 
     RowBox[{"PlotRange", "\[Rule]", "All"}], ",", 
     RowBox[{"Joined", "\[Rule]", "False"}], ",", " ", 
     RowBox[{"AxesLabel", "\[Rule]", 
      RowBox[{"{", 
       RowBox[{
        RowBox[{"MaTeX", "[", 
         RowBox[{"\"\<t\\\\: (\\\\textrm{h})\>\"", ",", 
          RowBox[{"Magnification", "\[Rule]", "2"}]}], "]"}], ",", 
        RowBox[{"MaTeX", "[", 
         RowBox[{"\"\<\\\\textrm{Cells}\>\"", ",", 
          RowBox[{"Magnification", "\[Rule]", "1.8"}]}], "]"}]}], "}"}]}]}], 
    "]"}]}], ";", 
  RowBox[{"LCDatSupN25all", "=", 
   RowBox[{"ListPlot", "[", 
    RowBox[{
     RowBox[{"{", 
      RowBox[{
      "dataLCSupN25e1", ",", "dataLCSupN25e2", ",", "dataLCSupN25e3"}], "}"}],
      ",", 
     RowBox[{"PlotStyle", "\[Rule]", 
      RowBox[{"{", 
       RowBox[{"Blue", ",", "Blue", ",", "Blue"}], "}"}]}], ",", 
     RowBox[{"PlotMarkers", "\[Rule]", 
      RowBox[{"{", 
       RowBox[{"\"\<*\>\"", ",", "17"}], "}"}]}], ",", 
     RowBox[{"PlotRange", "\[Rule]", "All"}], ",", 
     RowBox[{"Joined", "\[Rule]", "False"}], ",", " ", 
     RowBox[{"AxesLabel", "\[Rule]", 
      RowBox[{"{", 
       RowBox[{
        RowBox[{"MaTeX", "[", 
         RowBox[{"\"\<t\\\\: (\\\\textrm{h})\>\"", ",", 
          RowBox[{"Magnification", "\[Rule]", "2"}]}], "]"}], ",", 
        RowBox[{"MaTeX", "[", 
         RowBox[{"\"\<\\\\textrm{Cells}\>\"", ",", 
          RowBox[{"Magnification", "\[Rule]", "1.8"}]}], "]"}]}], "}"}]}]}], 
    "]"}]}], ";", 
  RowBox[{"LCDatSupG1all", "=", 
   RowBox[{"ListPlot", "[", 
    RowBox[{
     RowBox[{"{", 
      RowBox[{"dataLCSupG1e1", ",", "dataLCSupG1e2", ",", "dataLCSupG1e3"}], 
      "}"}], ",", 
     RowBox[{"PlotStyle", "\[Rule]", 
      RowBox[{"{", 
       RowBox[{"Blue", ",", "Blue", ",", "Blue"}], "}"}]}], ",", 
     RowBox[{"PlotMarkers", "\[Rule]", 
      RowBox[{"{", 
       RowBox[{"\"\<*\>\"", ",", "17"}], "}"}]}], ",", 
     RowBox[{"PlotRange", "\[Rule]", "All"}], ",", 
     RowBox[{"Joined", "\[Rule]", "False"}], ",", " ", 
     RowBox[{"AxesLabel", "\[Rule]", 
      RowBox[{"{", 
       RowBox[{
        RowBox[{"MaTeX", "[", 
         RowBox[{"\"\<t\\\\: (\\\\textrm{h})\>\"", ",", 
          RowBox[{"Magnification", "\[Rule]", "2"}]}], "]"}], ",", 
        RowBox[{"MaTeX", "[", 
         RowBox[{"\"\<\\\\textrm{Cells}\>\"", ",", 
          RowBox[{"Magnification", "\[Rule]", "1.8"}]}], "]"}]}], "}"}]}]}], 
    "]"}]}], ";", 
  RowBox[{"LCDatSupG2all", "=", 
   RowBox[{"ListPlot", "[", 
    RowBox[{
     RowBox[{"{", 
      RowBox[{"dataLCSupG2e1", ",", "dataLCSupG2e2", ",", "dataLCSupG2e3"}], 
      "}"}], ",", 
     RowBox[{"PlotStyle", "\[Rule]", 
      RowBox[{"{", 
       RowBox[{"Blue", ",", "Blue", ",", "Blue"}], "}"}]}], ",", 
     RowBox[{"PlotMarkers", "\[Rule]", 
      RowBox[{"{", 
       RowBox[{"\"\<*\>\"", ",", "17"}], "}"}]}], ",", 
     RowBox[{"PlotRange", "\[Rule]", "All"}], ",", 
     RowBox[{"Joined", "\[Rule]", "False"}], ",", " ", 
     RowBox[{"AxesLabel", "\[Rule]", 
      RowBox[{"{", 
       RowBox[{
        RowBox[{"MaTeX", "[", 
         RowBox[{"\"\<t\\\\: (\\\\textrm{h})\>\"", ",", 
          RowBox[{"Magnification", "\[Rule]", "2"}]}], "]"}], ",", 
        RowBox[{"MaTeX", "[", 
         RowBox[{"\"\<\\\\textrm{Cells}\>\"", ",", 
          RowBox[{"Magnification", "\[Rule]", "1.8"}]}], "]"}]}], "}"}]}]}], 
    "]"}]}], ";", 
  RowBox[{"LCDatSupG4all", "=", 
   RowBox[{"ListPlot", "[", 
    RowBox[{
     RowBox[{"{", 
      RowBox[{"dataLCSupG4e1", ",", "dataLCSupG4e2", ",", "dataLCSupG4e3"}], 
      "}"}], ",", 
     RowBox[{"PlotStyle", "\[Rule]", 
      RowBox[{"{", 
       RowBox[{"Blue", ",", "Blue", ",", "Blue"}], "}"}]}], ",", 
     RowBox[{"PlotMarkers", "\[Rule]", 
      RowBox[{"{", 
       RowBox[{"\"\<*\>\"", ",", "17"}], "}"}]}], ",", 
     RowBox[{"PlotRange", "\[Rule]", "All"}], ",", 
     RowBox[{"Joined", "\[Rule]", "False"}], ",", " ", 
     RowBox[{"AxesLabel", "\[Rule]", 
      RowBox[{"{", 
       RowBox[{
        RowBox[{"MaTeX", "[", 
         RowBox[{"\"\<t\\\\: (\\\\textrm{h})\>\"", ",", 
          RowBox[{"Magnification", "\[Rule]", "2"}]}], "]"}], ",", 
        RowBox[{"MaTeX", "[", 
         RowBox[{"\"\<\\\\textrm{Cells}\>\"", ",", 
          RowBox[{"Magnification", "\[Rule]", "1.8"}]}], "]"}]}], "}"}]}]}], 
    "]"}]}], ";"}]], "Input",
 CellChangeTimes->{{3.7929488401625977`*^9, 3.792948953869865*^9}, {
  3.792949035489091*^9, 3.792949062264571*^9}, {3.79294957846027*^9, 
  3.792949902868126*^9}, {3.793910288657092*^9, 3.793910289349017*^9}, {
  3.7939103330560093`*^9, 3.793910334429093*^9}},
 CellLabel->"In[56]:=",ExpressionUUID->"68597786-63b7-4985-b437-772ca85b7ed8"],

Cell[BoxData[{
 RowBox[{
  RowBox[{
   RowBox[{
    StyleBox["k1", "Code"], 
    StyleBox["=", "Code"], 
    RowBox[{"4.1286", " ", 
     SuperscriptBox["10", 
      RowBox[{"-", "7"}]]}]}], ";"}], "  ", 
  RowBox[{"(*", 
   StyleBox[" ", "Code"], 
   RowBox[{
    RowBox[{
     RowBox[{"conversion", " ", "rate", " ", "Gln"}], "\[Rule]", 
     SuperscriptBox[
      SubscriptBox["NH", "4"], "+"]}], ",", " ", 
    RowBox[{"normalized", " ", "against", " ", "cell", " ", "count"}]}], " ", 
   "*)"}], " "}], "\[IndentingNewLine]", 
 RowBox[{
  RowBox[{
   RowBox[{"c1", "=", "0.887694"}], ";"}], " ", 
  RowBox[{"(*", " ", 
   RowBox[{"dimensionless", ",", " ", 
    RowBox[{"outcome", " ", "of", " ", 
     SuperscriptBox[
      SubscriptBox["NH", "4"], "+"], " ", "from", " ", "the", " ", 
     "conversion"}]}], " ", "*)"}], " "}], "\[IndentingNewLine]", 
 RowBox[{
  RowBox[{
   RowBox[{"k2", "=", 
    RowBox[{"4.47", " ", 
     SuperscriptBox["10", 
      RowBox[{"-", "8"}]]}]}], ";"}], "   ", 
  RowBox[{"(*", " ", 
   RowBox[{
    RowBox[{
     RowBox[{"conversion", " ", "rate", " ", 
      SuperscriptBox[
       SubscriptBox["NH", "4"], "+"]}], "\[Rule]", "Gln"}], ",", " ", 
    RowBox[{
    "normalized", " ", "against", " ", "cell", " ", "count", " ", "and", " ", 
     "alternative", " ", "source", " ", "concentration"}]}], " ", "*)"}], 
  " "}], "\[IndentingNewLine]", 
 RowBox[{
  RowBox[{
   RowBox[{"c2", "=", "0.286"}], ";"}], " ", 
  RowBox[{"(*", " ", 
   RowBox[{"dimensionless", ",", " ", 
    RowBox[{
    "outcome", " ", "of", " ", "Gln", " ", "from", " ", "the", " ", 
     "conversion"}]}], " ", "*)"}], " "}], "\[IndentingNewLine]", 
 RowBox[{
  RowBox[{
   RowBox[{"k3", "=", 
    RowBox[{"2.09", " ", 
     SuperscriptBox["10", 
      RowBox[{"-", "7"}]]}]}], ";"}], "  ", 
  RowBox[{"(*", " ", 
   RowBox[{
    RowBox[{
    "consumption", " ", "of", " ", "alternative", " ", "energy", " ", 
     "source"}], ",", " ", 
    RowBox[{"normalized", " ", "against", " ", "cell", " ", "count"}]}], " ", 
   "*)"}], " "}], "\[IndentingNewLine]", 
 RowBox[{
  RowBox[{
   RowBox[{"r1", "=", "0.02525"}], ";"}], "  ", 
  RowBox[{"(*", " ", 
   RowBox[{"maximal", " ", "growth", " ", "rate", " ", "from", " ", "Gln"}], 
   " ", "*)"}], " "}], "\[IndentingNewLine]", 
 RowBox[{
  RowBox[{
   RowBox[{"K1", "=", "0.6307"}], ";"}], " ", 
  RowBox[{"(*", " ", 
   RowBox[{
   "concentration", " ", "of", " ", "Gln", " ", "when", " ", "half", " ", 
    "the", " ", "maximal", " ", "growth", " ", "rate", " ", "is", " ", 
    "achieved"}], " ", "*)"}], "  "}], "\[IndentingNewLine]", 
 RowBox[{
  RowBox[{
   RowBox[{"r2", "=", 
    RowBox[{"3.449", " ", 
     SuperscriptBox["10", 
      RowBox[{"-", "6"}]]}]}], ";"}], "  ", 
  RowBox[{"(*", " ", 
   RowBox[{
   "maximal", " ", "growth", " ", "rate", " ", "from", " ", "alternative", 
    " ", "energy", " ", "source"}], " ", "*)"}], " "}], "\[IndentingNewLine]", 
 RowBox[{
  RowBox[{
   RowBox[{"K2", "=", "7.307"}], ";"}], " ", 
  RowBox[{"(*", " ", 
   RowBox[{"half", "-", 
    RowBox[{
    "max", " ", "concentration", " ", "for", " ", "growth", " ", "on", " ", 
     "alternative", " ", "source"}]}], " ", "*)"}], 
  "  "}], "\[IndentingNewLine]", 
 RowBox[{
  RowBox[{
   RowBox[{"d1", "=", 
    RowBox[{"1.304", " ", 
     SuperscriptBox["10", 
      RowBox[{"-", "3"}]]}]}], ";"}], "       ", 
  RowBox[{"(*", " ", 
   RowBox[{"death", " ", "rate", " ", "due", " ", "to", " ", 
    SuperscriptBox[
     SubscriptBox["NH", "4"], "+"]}], " ", "*)"}], 
  " "}], "\[IndentingNewLine]", 
 RowBox[{
  RowBox[{
   RowBox[{"d2", "=", 
    RowBox[{"7", " ", 
     SuperscriptBox["10", 
      RowBox[{"-", "5"}]]}]}], ";"}], "       ", 
  RowBox[{"(*", " ", 
   RowBox[{"background", " ", "death", " ", "rate"}], " ", 
   "*)"}]}], "\[IndentingNewLine]", 
 RowBox[{
  RowBox[{"e1", "=", 
   RowBox[{"1.611", " ", 
    SuperscriptBox["10", 
     RowBox[{"-", "8"}]]}]}], ";", "       ", 
  RowBox[{"(*", " ", 
   RowBox[{"background", " ", "rate", " ", "of", " ", 
    SuperscriptBox[
     SubscriptBox["NH", "4"], "+"], " ", "production"}], " ", "*)"}], " ", 
  RowBox[{"SolSupN5", "  ", "=", 
   RowBox[{"NDSolve", "[", 
    RowBox[{
     RowBox[{"{", 
      RowBox[{
       RowBox[{
        RowBox[{
         RowBox[{"A", "'"}], "[", "t", "]"}], "\[Equal]", 
        RowBox[{
         RowBox[{"(", 
          RowBox[{
           RowBox[{
            RowBox[{"-", "k1"}], " ", 
            RowBox[{"A", "[", "t", "]"}]}], "+", 
           RowBox[{"c2", " ", "k2", " ", 
            RowBox[{"W", "[", "t", "]"}], 
            RowBox[{"R", "[", "t", "]"}]}]}], ")"}], 
         RowBox[{"x", "[", "t", "]"}]}]}], ",", 
       RowBox[{
        RowBox[{
         RowBox[{"W", "'"}], "[", "t", "]"}], "\[Equal]", 
        RowBox[{
         RowBox[{"(", 
          RowBox[{
           RowBox[{"c1", " ", "k1", " ", 
            RowBox[{"A", "[", "t", "]"}]}], "-", 
           RowBox[{"k2", " ", 
            RowBox[{"W", "[", "t", "]"}], " ", 
            RowBox[{"R", "[", "t", "]"}]}], "+", "e1"}], ")"}], 
         RowBox[{"x", "[", "t", "]"}]}]}], ",", 
       RowBox[{
        RowBox[{
         RowBox[{"R", "'"}], "[", "t", "]"}], "\[Equal]", 
        RowBox[{
         RowBox[{"-", 
          RowBox[{"(", 
           RowBox[{
            RowBox[{"k2", " ", 
             RowBox[{"W", "[", "t", "]"}]}], "+", "k3"}], ")"}]}], 
         RowBox[{"R", "[", "t", "]"}], 
         RowBox[{"x", "[", "t", "]"}]}]}], ",", 
       RowBox[{
        RowBox[{
         RowBox[{"x", "'"}], "[", "t", "]"}], "\[Equal]", 
        RowBox[{
         RowBox[{"(", 
          RowBox[{
           RowBox[{"r1", " ", 
            RowBox[{
             RowBox[{"A", "[", "t", "]"}], "/", 
             RowBox[{"(", 
              RowBox[{"K1", "+", 
               RowBox[{"A", "[", "t", "]"}]}], ")"}]}]}], "+", 
           RowBox[{"r2", " ", 
            RowBox[{
             RowBox[{"R", "[", "t", "]"}], "/", 
             RowBox[{"(", 
              RowBox[{"K2", "+", 
               RowBox[{"R", "[", "t", "]"}]}], ")"}]}]}], "-", 
           RowBox[{"d1", " ", 
            RowBox[{"W", "[", "t", "]"}]}], "-", "d2"}], ")"}], 
         RowBox[{"x", "[", "t", "]"}]}]}], ",", 
       RowBox[{
        RowBox[{"A", "[", "0", "]"}], "\[Equal]", "0"}], ",", 
       RowBox[{
        RowBox[{"W", "[", "0", "]"}], "\[Equal]", "5"}], ",", 
       RowBox[{
        RowBox[{"R", "[", "0", "]"}], "\[Equal]", "20"}], ",", 
       RowBox[{
        RowBox[{"x", "[", "0", "]"}], "\[Equal]", "80000"}]}], "}"}], ",", 
     RowBox[{"{", 
      RowBox[{
       RowBox[{"A", "[", "t", "]"}], ",", 
       RowBox[{"W", "[", "t", "]"}], ",", 
       RowBox[{"R", "[", "t", "]"}], ",", 
       RowBox[{"x", "[", "t", "]"}]}], "}"}], ",", 
     RowBox[{"{", 
      RowBox[{"t", ",", "0", ",", "72"}], "}"}]}], "]"}]}], ";", 
  RowBox[{"SolSupN10", "=", 
   RowBox[{"NDSolve", "[", 
    RowBox[{
     RowBox[{"{", 
      RowBox[{
       RowBox[{
        RowBox[{
         RowBox[{"A", "'"}], "[", "t", "]"}], "\[Equal]", 
        RowBox[{
         RowBox[{"(", 
          RowBox[{
           RowBox[{
            RowBox[{"-", "k1"}], " ", 
            RowBox[{"A", "[", "t", "]"}]}], "+", 
           RowBox[{"c2", " ", "k2", " ", 
            RowBox[{"W", "[", "t", "]"}], 
            RowBox[{"R", "[", "t", "]"}]}]}], ")"}], 
         RowBox[{"x", "[", "t", "]"}]}]}], ",", 
       RowBox[{
        RowBox[{
         RowBox[{"W", "'"}], "[", "t", "]"}], "\[Equal]", 
        RowBox[{
         RowBox[{"(", 
          RowBox[{
           RowBox[{"c1", " ", "k1", " ", 
            RowBox[{"A", "[", "t", "]"}]}], "-", 
           RowBox[{"k2", " ", 
            RowBox[{"W", "[", "t", "]"}], " ", 
            RowBox[{"R", "[", "t", "]"}]}], "+", "e1"}], ")"}], 
         RowBox[{"x", "[", "t", "]"}]}]}], ",", 
       RowBox[{
        RowBox[{
         RowBox[{"R", "'"}], "[", "t", "]"}], "\[Equal]", 
        RowBox[{
         RowBox[{"-", 
          RowBox[{"(", 
           RowBox[{
            RowBox[{"k2", " ", 
             RowBox[{"W", "[", "t", "]"}]}], "+", "k3"}], ")"}]}], 
         RowBox[{"R", "[", "t", "]"}], 
         RowBox[{"x", "[", "t", "]"}]}]}], ",", 
       RowBox[{
        RowBox[{
         RowBox[{"x", "'"}], "[", "t", "]"}], "\[Equal]", 
        RowBox[{
         RowBox[{"(", 
          RowBox[{
           RowBox[{"r1", " ", 
            RowBox[{
             RowBox[{"A", "[", "t", "]"}], "/", 
             RowBox[{"(", 
              RowBox[{"K1", "+", 
               RowBox[{"A", "[", "t", "]"}]}], ")"}]}]}], "+", 
           RowBox[{"r2", " ", 
            RowBox[{
             RowBox[{"R", "[", "t", "]"}], "/", 
             RowBox[{"(", 
              RowBox[{"K2", "+", 
               RowBox[{"R", "[", "t", "]"}]}], ")"}]}]}], "-", 
           RowBox[{"d1", " ", 
            RowBox[{"W", "[", "t", "]"}]}], "-", "d2"}], ")"}], 
         RowBox[{"x", "[", "t", "]"}]}]}], ",", 
       RowBox[{
        RowBox[{"A", "[", "0", "]"}], "\[Equal]", "0"}], ",", 
       RowBox[{
        RowBox[{"W", "[", "0", "]"}], "\[Equal]", "10"}], ",", 
       RowBox[{
        RowBox[{"R", "[", "0", "]"}], "\[Equal]", "20"}], ",", 
       RowBox[{
        RowBox[{"x", "[", "0", "]"}], "\[Equal]", "80000"}]}], "}"}], ",", 
     RowBox[{"{", 
      RowBox[{
       RowBox[{"A", "[", "t", "]"}], ",", 
       RowBox[{"W", "[", "t", "]"}], ",", 
       RowBox[{"R", "[", "t", "]"}], ",", 
       RowBox[{"x", "[", "t", "]"}]}], "}"}], ",", 
     RowBox[{"{", 
      RowBox[{"t", ",", "0", ",", "72"}], "}"}]}], "]"}]}], ";", 
  RowBox[{"SolSupN25", "=", 
   RowBox[{"NDSolve", "[", 
    RowBox[{
     RowBox[{"{", 
      RowBox[{
       RowBox[{
        RowBox[{
         RowBox[{"A", "'"}], "[", "t", "]"}], "\[Equal]", 
        RowBox[{
         RowBox[{"(", 
          RowBox[{
           RowBox[{
            RowBox[{"-", "k1"}], " ", 
            RowBox[{"A", "[", "t", "]"}]}], "+", 
           RowBox[{"c2", " ", "k2", " ", 
            RowBox[{"W", "[", "t", "]"}], 
            RowBox[{"R", "[", "t", "]"}]}]}], ")"}], 
         RowBox[{"x", "[", "t", "]"}]}]}], ",", 
       RowBox[{
        RowBox[{
         RowBox[{"W", "'"}], "[", "t", "]"}], "\[Equal]", 
        RowBox[{
         RowBox[{"(", 
          RowBox[{
           RowBox[{"c1", " ", "k1", " ", 
            RowBox[{"A", "[", "t", "]"}]}], "-", 
           RowBox[{"k2", " ", 
            RowBox[{"W", "[", "t", "]"}], " ", 
            RowBox[{"R", "[", "t", "]"}]}], "+", "e1"}], ")"}], 
         RowBox[{"x", "[", "t", "]"}]}]}], ",", 
       RowBox[{
        RowBox[{
         RowBox[{"R", "'"}], "[", "t", "]"}], "\[Equal]", 
        RowBox[{
         RowBox[{"-", 
          RowBox[{"(", 
           RowBox[{
            RowBox[{"k2", " ", 
             RowBox[{"W", "[", "t", "]"}]}], "+", "k3"}], ")"}]}], 
         RowBox[{"R", "[", "t", "]"}], 
         RowBox[{"x", "[", "t", "]"}]}]}], ",", 
       RowBox[{
        RowBox[{
         RowBox[{"x", "'"}], "[", "t", "]"}], "\[Equal]", 
        RowBox[{
         RowBox[{"(", 
          RowBox[{
           RowBox[{"r1", " ", 
            RowBox[{
             RowBox[{"A", "[", "t", "]"}], "/", 
             RowBox[{"(", 
              RowBox[{"K1", "+", 
               RowBox[{"A", "[", "t", "]"}]}], ")"}]}]}], "+", 
           RowBox[{"r2", " ", 
            RowBox[{
             RowBox[{"R", "[", "t", "]"}], "/", 
             RowBox[{"(", 
              RowBox[{"K2", "+", 
               RowBox[{"R", "[", "t", "]"}]}], ")"}]}]}], "-", 
           RowBox[{"d1", " ", 
            RowBox[{"W", "[", "t", "]"}]}], "-", "d2"}], ")"}], 
         RowBox[{"x", "[", "t", "]"}]}]}], ",", 
       RowBox[{
        RowBox[{"A", "[", "0", "]"}], "\[Equal]", "0"}], ",", 
       RowBox[{
        RowBox[{"W", "[", "0", "]"}], "\[Equal]", "25"}], ",", 
       RowBox[{
        RowBox[{"R", "[", "0", "]"}], "\[Equal]", "20"}], ",", 
       RowBox[{
        RowBox[{"x", "[", "0", "]"}], "\[Equal]", "80000"}]}], "}"}], ",", 
     RowBox[{"{", 
      RowBox[{
       RowBox[{"A", "[", "t", "]"}], ",", 
       RowBox[{"W", "[", "t", "]"}], ",", 
       RowBox[{"R", "[", "t", "]"}], ",", 
       RowBox[{"x", "[", "t", "]"}]}], "}"}], ",", 
     RowBox[{"{", 
      RowBox[{"t", ",", "0", ",", "72"}], "}"}]}], "]"}]}], ";", " ", 
  RowBox[{"SolSupG1", "=", 
   RowBox[{"NDSolve", "[", 
    RowBox[{
     RowBox[{"{", 
      RowBox[{
       RowBox[{
        RowBox[{
         RowBox[{"A", "'"}], "[", "t", "]"}], "\[Equal]", 
        RowBox[{
         RowBox[{"(", 
          RowBox[{
           RowBox[{
            RowBox[{"-", "k1"}], " ", 
            RowBox[{"A", "[", "t", "]"}]}], "+", 
           RowBox[{"c2", " ", "k2", " ", 
            RowBox[{"W", "[", "t", "]"}], 
            RowBox[{"R", "[", "t", "]"}]}]}], ")"}], 
         RowBox[{"x", "[", "t", "]"}]}]}], ",", 
       RowBox[{
        RowBox[{
         RowBox[{"W", "'"}], "[", "t", "]"}], "\[Equal]", 
        RowBox[{
         RowBox[{"(", 
          RowBox[{
           RowBox[{"c1", " ", "k1", " ", 
            RowBox[{"A", "[", "t", "]"}]}], "-", 
           RowBox[{"k2", " ", 
            RowBox[{"W", "[", "t", "]"}], " ", 
            RowBox[{"R", "[", "t", "]"}]}], "+", "e1"}], ")"}], 
         RowBox[{"x", "[", "t", "]"}]}]}], ",", 
       RowBox[{
        RowBox[{
         RowBox[{"R", "'"}], "[", "t", "]"}], "\[Equal]", 
        RowBox[{
         RowBox[{"-", 
          RowBox[{"(", 
           RowBox[{
            RowBox[{"k2", " ", 
             RowBox[{"W", "[", "t", "]"}]}], "+", "k3"}], ")"}]}], 
         RowBox[{"R", "[", "t", "]"}], 
         RowBox[{"x", "[", "t", "]"}]}]}], ",", 
       RowBox[{
        RowBox[{
         RowBox[{"x", "'"}], "[", "t", "]"}], "\[Equal]", 
        RowBox[{
         RowBox[{"(", 
          RowBox[{
           RowBox[{"r1", " ", 
            RowBox[{
             RowBox[{"A", "[", "t", "]"}], "/", 
             RowBox[{"(", 
              RowBox[{"K1", "+", 
               RowBox[{"A", "[", "t", "]"}]}], ")"}]}]}], "+", 
           RowBox[{"r2", " ", 
            RowBox[{
             RowBox[{"R", "[", "t", "]"}], "/", 
             RowBox[{"(", 
              RowBox[{"K2", "+", 
               RowBox[{"R", "[", "t", "]"}]}], ")"}]}]}], "-", 
           RowBox[{"d1", " ", 
            RowBox[{"W", "[", "t", "]"}]}], "-", "d2"}], ")"}], 
         RowBox[{"x", "[", "t", "]"}]}]}], ",", 
       RowBox[{
        RowBox[{"A", "[", "0", "]"}], "\[Equal]", "1"}], ",", 
       RowBox[{
        RowBox[{"W", "[", "0", "]"}], "\[Equal]", "0"}], ",", 
       RowBox[{
        RowBox[{"R", "[", "0", "]"}], "\[Equal]", "20"}], ",", 
       RowBox[{
        RowBox[{"x", "[", "0", "]"}], "\[Equal]", "80000"}]}], "}"}], ",", 
     RowBox[{"{", 
      RowBox[{
       RowBox[{"A", "[", "t", "]"}], ",", 
       RowBox[{"W", "[", "t", "]"}], ",", 
       RowBox[{"R", "[", "t", "]"}], ",", 
       RowBox[{"x", "[", "t", "]"}]}], "}"}], ",", 
     RowBox[{"{", 
      RowBox[{"t", ",", "0", ",", "72"}], "}"}]}], "]"}]}], ";", 
  RowBox[{"SolSupG2", "=", 
   RowBox[{"NDSolve", "[", 
    RowBox[{
     RowBox[{"{", 
      RowBox[{
       RowBox[{
        RowBox[{
         RowBox[{"A", "'"}], "[", "t", "]"}], "\[Equal]", 
        RowBox[{
         RowBox[{"(", 
          RowBox[{
           RowBox[{
            RowBox[{"-", "k1"}], " ", 
            RowBox[{"A", "[", "t", "]"}]}], "+", 
           RowBox[{"c2", " ", "k2", " ", 
            RowBox[{"W", "[", "t", "]"}], 
            RowBox[{"R", "[", "t", "]"}]}]}], ")"}], 
         RowBox[{"x", "[", "t", "]"}]}]}], ",", 
       RowBox[{
        RowBox[{
         RowBox[{"W", "'"}], "[", "t", "]"}], "\[Equal]", 
        RowBox[{
         RowBox[{"(", 
          RowBox[{
           RowBox[{"c1", " ", "k1", " ", 
            RowBox[{"A", "[", "t", "]"}]}], "-", 
           RowBox[{"k2", " ", 
            RowBox[{"W", "[", "t", "]"}], " ", 
            RowBox[{"R", "[", "t", "]"}]}], "+", "e1"}], ")"}], 
         RowBox[{"x", "[", "t", "]"}]}]}], ",", 
       RowBox[{
        RowBox[{
         RowBox[{"R", "'"}], "[", "t", "]"}], "\[Equal]", 
        RowBox[{
         RowBox[{"-", 
          RowBox[{"(", 
           RowBox[{
            RowBox[{"k2", " ", 
             RowBox[{"W", "[", "t", "]"}]}], "+", "k3"}], ")"}]}], 
         RowBox[{"R", "[", "t", "]"}], 
         RowBox[{"x", "[", "t", "]"}]}]}], ",", 
       RowBox[{
        RowBox[{
         RowBox[{"x", "'"}], "[", "t", "]"}], "\[Equal]", 
        RowBox[{
         RowBox[{"(", 
          RowBox[{
           RowBox[{"r1", " ", 
            RowBox[{
             RowBox[{"A", "[", "t", "]"}], "/", 
             RowBox[{"(", 
              RowBox[{"K1", "+", 
               RowBox[{"A", "[", "t", "]"}]}], ")"}]}]}], "+", 
           RowBox[{"r2", " ", 
            RowBox[{
             RowBox[{"R", "[", "t", "]"}], "/", 
             RowBox[{"(", 
              RowBox[{"K2", "+", 
               RowBox[{"R", "[", "t", "]"}]}], ")"}]}]}], "-", 
           RowBox[{"d1", " ", 
            RowBox[{"W", "[", "t", "]"}]}], "-", "d2"}], ")"}], 
         RowBox[{"x", "[", "t", "]"}]}]}], ",", 
       RowBox[{
        RowBox[{"A", "[", "0", "]"}], "\[Equal]", "2"}], ",", 
       RowBox[{
        RowBox[{"W", "[", "0", "]"}], "\[Equal]", "0"}], ",", 
       RowBox[{
        RowBox[{"R", "[", "0", "]"}], "\[Equal]", "20"}], ",", 
       RowBox[{
        RowBox[{"x", "[", "0", "]"}], "\[Equal]", "80000"}]}], "}"}], ",", 
     RowBox[{"{", 
      RowBox[{
       RowBox[{"A", "[", "t", "]"}], ",", 
       RowBox[{"W", "[", "t", "]"}], ",", 
       RowBox[{"R", "[", "t", "]"}], ",", 
       RowBox[{"x", "[", "t", "]"}]}], "}"}], ",", 
     RowBox[{"{", 
      RowBox[{"t", ",", "0", ",", "72"}], "}"}]}], "]"}]}], ";", 
  RowBox[{"SolSupG4", "=", 
   RowBox[{"NDSolve", "[", 
    RowBox[{
     RowBox[{"{", 
      RowBox[{
       RowBox[{
        RowBox[{
         RowBox[{"A", "'"}], "[", "t", "]"}], "\[Equal]", 
        RowBox[{
         RowBox[{"(", 
          RowBox[{
           RowBox[{
            RowBox[{"-", "k1"}], " ", 
            RowBox[{"A", "[", "t", "]"}]}], "+", 
           RowBox[{"c2", " ", "k2", " ", 
            RowBox[{"W", "[", "t", "]"}], 
            RowBox[{"R", "[", "t", "]"}]}]}], ")"}], 
         RowBox[{"x", "[", "t", "]"}]}]}], ",", 
       RowBox[{
        RowBox[{
         RowBox[{"W", "'"}], "[", "t", "]"}], "\[Equal]", 
        RowBox[{
         RowBox[{"(", 
          RowBox[{
           RowBox[{"c1", " ", "k1", " ", 
            RowBox[{"A", "[", "t", "]"}]}], "-", 
           RowBox[{"k2", " ", 
            RowBox[{"W", "[", "t", "]"}], " ", 
            RowBox[{"R", "[", "t", "]"}]}], "+", "e1"}], ")"}], 
         RowBox[{"x", "[", "t", "]"}]}]}], ",", 
       RowBox[{
        RowBox[{
         RowBox[{"R", "'"}], "[", "t", "]"}], "\[Equal]", 
        RowBox[{
         RowBox[{"-", 
          RowBox[{"(", 
           RowBox[{
            RowBox[{"k2", " ", 
             RowBox[{"W", "[", "t", "]"}]}], "+", "k3"}], ")"}]}], 
         RowBox[{"R", "[", "t", "]"}], 
         RowBox[{"x", "[", "t", "]"}]}]}], ",", 
       RowBox[{
        RowBox[{
         RowBox[{"x", "'"}], "[", "t", "]"}], "\[Equal]", 
        RowBox[{
         RowBox[{"(", 
          RowBox[{
           RowBox[{"r1", " ", 
            RowBox[{
             RowBox[{"A", "[", "t", "]"}], "/", 
             RowBox[{"(", 
              RowBox[{"K1", "+", 
               RowBox[{"A", "[", "t", "]"}]}], ")"}]}]}], "+", 
           RowBox[{"r2", " ", 
            RowBox[{
             RowBox[{"R", "[", "t", "]"}], "/", 
             RowBox[{"(", 
              RowBox[{"K2", "+", 
               RowBox[{"R", "[", "t", "]"}]}], ")"}]}]}], "-", 
           RowBox[{"d1", " ", 
            RowBox[{"W", "[", "t", "]"}]}], "-", "d2"}], ")"}], 
         RowBox[{"x", "[", "t", "]"}]}]}], ",", 
       RowBox[{
        RowBox[{"A", "[", "0", "]"}], "\[Equal]", "4"}], ",", 
       RowBox[{
        RowBox[{"W", "[", "0", "]"}], "\[Equal]", "0"}], ",", 
       RowBox[{
        RowBox[{"R", "[", "0", "]"}], "\[Equal]", "20"}], ",", 
       RowBox[{
        RowBox[{"x", "[", "0", "]"}], "\[Equal]", "80000"}]}], "}"}], ",", 
     RowBox[{"{", 
      RowBox[{
       RowBox[{"A", "[", "t", "]"}], ",", 
       RowBox[{"W", "[", "t", "]"}], ",", 
       RowBox[{"R", "[", "t", "]"}], ",", 
       RowBox[{"x", "[", "t", "]"}]}], "}"}], ",", 
     RowBox[{"{", 
      RowBox[{"t", ",", "0", ",", "72"}], "}"}]}], "]"}]}], ";"}]}], "Input",
 CellChangeTimes->{{3.75104636940744*^9, 3.75104654206881*^9}, {
   3.751046579408403*^9, 3.751046591966692*^9}, {3.751371857531061*^9, 
   3.751371904156704*^9}, {3.751372787818362*^9, 3.751372860699894*^9}, {
   3.751372893641315*^9, 3.751372997192481*^9}, {3.7513738914191113`*^9, 
   3.751373894357395*^9}, {3.75137417327565*^9, 3.7513742396136703`*^9}, {
   3.751743046061167*^9, 3.75174314160205*^9}, {3.7517431722696447`*^9, 
   3.751743402810996*^9}, {3.7517435970296097`*^9, 3.751743608420618*^9}, {
   3.751803697943036*^9, 3.751803715637945*^9}, {3.751803939942423*^9, 
   3.7518039401995173`*^9}, 3.7518043747088547`*^9, {3.7518044409011507`*^9, 
   3.7518044412450666`*^9}, {3.7518045789609118`*^9, 3.751804705987453*^9}, 
   3.751804825091816*^9, {3.7518048838267803`*^9, 3.7518049004327602`*^9}, 
   3.751805092847974*^9, {3.751805167074428*^9, 3.7518051990751038`*^9}, 
   3.7518052388731728`*^9, 3.751805303612825*^9, 3.751805358038735*^9, {
   3.751805388823835*^9, 3.751805397623564*^9}, 3.75180543254387*^9, 
   3.7518067812925997`*^9, {3.751806823532323*^9, 3.751806823880431*^9}, 
   3.7518068613495092`*^9, 3.751806904607102*^9, {3.751809061244267*^9, 
   3.7518090831698303`*^9}, {3.7528606891698303`*^9, 3.752860718023305*^9}, 
   3.752944542697937*^9, 3.752944608619163*^9, 3.752944660680934*^9, {
   3.7529447452476883`*^9, 3.752944748214109*^9}, 3.752944906950691*^9, {
   3.7529449756691713`*^9, 3.7529449760285254`*^9}, {3.752947253355348*^9, 
   3.7529472578382387`*^9}, {3.79295025208471*^9, 3.7929504133439007`*^9}, {
   3.792950523145405*^9, 3.79295053539711*^9}, {3.7929505659577723`*^9, 
   3.792950634938802*^9}, {3.792950765914276*^9, 3.792950902852113*^9}, {
   3.7939646077868357`*^9, 3.793964727831624*^9}, {3.7939647677264547`*^9, 
   3.793964767905357*^9}, {3.793979608255823*^9, 3.793979623319693*^9}},
 CellLabel->"In[57]:=",ExpressionUUID->"691b6641-6eb1-4ae1-b838-cac2e52866a4"],

Cell[BoxData[{
 RowBox[{
  RowBox[{"SimConcSupN5", "=", 
   RowBox[{"Plot", "[", 
    RowBox[{
     RowBox[{"{", 
      RowBox[{
       RowBox[{"Evaluate", "[", 
        RowBox[{
         RowBox[{"A", "[", "t", "]"}], "/.", "SolSupN5"}], "]"}], ",", 
       RowBox[{"Evaluate", "[", 
        RowBox[{
         RowBox[{"W", "[", "t", "]"}], "/.", "SolSupN5"}], "]"}]}], "}"}], 
     ",", 
     RowBox[{"{", 
      RowBox[{"t", ",", "0", ",", "72"}], "}"}], ",", 
     RowBox[{"PlotStyle", "\[Rule]", 
      RowBox[{"{", 
       RowBox[{
        RowBox[{"{", 
         RowBox[{
          RowBox[{"Thickness", "[", "0.006", "]"}], ",", "Blue"}], "}"}], ",", 
        RowBox[{"{", 
         RowBox[{
          RowBox[{"Thickness", "[", "0.006", "]"}], ",", "Red"}], "}"}]}], 
       "}"}]}], ",", 
     RowBox[{"PlotRange", "\[Rule]", "All"}], ",", 
     RowBox[{"BaseStyle", "\[Rule]", 
      RowBox[{"{", 
       RowBox[{"FontSize", "\[Rule]", "16"}], "}"}]}], ",", 
     RowBox[{"AxesStyle", "\[Rule]", 
      RowBox[{"Directive", "[", 
       RowBox[{"FontColor", "\[Rule]", "Black"}], "]"}]}], ",", " ", 
     RowBox[{"AxesLabel", "\[Rule]", 
      RowBox[{"{", 
       RowBox[{
        RowBox[{"MaTeX", "[", 
         RowBox[{"\"\<t \\\\: (\\\\textrm{h})\>\"", ",", 
          RowBox[{"Magnification", "\[Rule]", "2"}]}], "]"}], ",", 
        RowBox[{"MaTeX", "[", 
         RowBox[{"\"\<c \\\\:(\\\\textrm{mM})\>\"", ",", 
          RowBox[{"Magnification", "\[Rule]", "1.8"}]}], "]"}]}], "}"}]}], 
     ",", 
     RowBox[{"PlotLegends", "\[Rule]", 
      RowBox[{"Placed", "[", 
       RowBox[{
        RowBox[{"{", 
         RowBox[{
          RowBox[{"MaTeX", "[", 
           RowBox[{"\"\<\\\\textrm{Gln}\>\"", ",", 
            RowBox[{"Magnification", "\[Rule]", "1.8"}]}], "]"}], ",", 
          RowBox[{"MaTeX", "[", 
           RowBox[{"\"\<\\\\textrm{NH}_4^+\>\"", ",", 
            RowBox[{"Magnification", "\[Rule]", "1.8"}]}], "]"}]}], "}"}], 
        ",", 
        RowBox[{"{", 
         RowBox[{
          RowBox[{"{", 
           RowBox[{"1", ",", "0.5"}], "}"}], ",", 
          RowBox[{"{", 
           RowBox[{"0.7", ",", "0.5"}], "}"}]}], "}"}]}], "]"}]}], ",", 
     RowBox[{"Epilog", "\[Rule]", 
      RowBox[{"{", 
       RowBox[{"Text", "[", 
        RowBox[{
         RowBox[{"MaTeX", "[", 
          RowBox[{"\"\<5 \\\\:\\\\textrm{mM NH}_4^+\>\"", ",", 
           RowBox[{"Magnification", "\[Rule]", "2"}]}], "]"}], ",", 
         RowBox[{"{", 
          RowBox[{"40", ",", "5.7"}], "}"}]}], "]"}], "}"}]}], ",", 
     RowBox[{"PlotRangeClipping", "\[Rule]", "False"}]}], "]"}]}], ";", 
  RowBox[{"SimConcSupN10", "=", 
   RowBox[{"Plot", "[", 
    RowBox[{
     RowBox[{"{", 
      RowBox[{
       RowBox[{"Evaluate", "[", 
        RowBox[{
         RowBox[{"A", "[", "t", "]"}], "/.", "SolSupN10"}], "]"}], ",", 
       RowBox[{"Evaluate", "[", 
        RowBox[{
         RowBox[{"W", "[", "t", "]"}], "/.", "SolSupN10"}], "]"}]}], "}"}], 
     ",", 
     RowBox[{"{", 
      RowBox[{"t", ",", "0", ",", "72"}], "}"}], ",", 
     RowBox[{"PlotStyle", "\[Rule]", 
      RowBox[{"{", 
       RowBox[{
        RowBox[{"{", 
         RowBox[{
          RowBox[{"Thickness", "[", "0.006", "]"}], ",", "Blue"}], "}"}], ",", 
        RowBox[{"{", 
         RowBox[{
          RowBox[{"Thickness", "[", "0.006", "]"}], ",", "Red"}], "}"}]}], 
       "}"}]}], ",", 
     RowBox[{"PlotRange", "\[Rule]", "All"}], ",", 
     RowBox[{"BaseStyle", "\[Rule]", 
      RowBox[{"{", 
       RowBox[{"FontSize", "\[Rule]", "16"}], "}"}]}], ",", 
     RowBox[{"AxesStyle", "\[Rule]", 
      RowBox[{"Directive", "[", 
       RowBox[{"FontColor", "\[Rule]", "Black"}], "]"}]}], ",", " ", 
     RowBox[{"AxesLabel", "\[Rule]", 
      RowBox[{"{", 
       RowBox[{
        RowBox[{"MaTeX", "[", 
         RowBox[{"\"\<t \\\\: (\\\\textrm{h})\>\"", ",", 
          RowBox[{"Magnification", "\[Rule]", "2"}]}], "]"}], ",", 
        RowBox[{"MaTeX", "[", 
         RowBox[{"\"\<c \\\\:(\\\\textrm{mM})\>\"", ",", 
          RowBox[{"Magnification", "\[Rule]", "1.8"}]}], "]"}]}], "}"}]}], 
     ",", 
     RowBox[{"PlotLegends", "\[Rule]", 
      RowBox[{"Placed", "[", 
       RowBox[{
        RowBox[{"{", 
         RowBox[{
          RowBox[{"MaTeX", "[", 
           RowBox[{"\"\<\\\\textrm{Gln}\>\"", ",", 
            RowBox[{"Magnification", "\[Rule]", "1.8"}]}], "]"}], ",", 
          RowBox[{"MaTeX", "[", 
           RowBox[{"\"\<\\\\textrm{NH}_4^+\>\"", ",", 
            RowBox[{"Magnification", "\[Rule]", "1.8"}]}], "]"}]}], "}"}], 
        ",", 
        RowBox[{"{", 
         RowBox[{
          RowBox[{"{", 
           RowBox[{"1", ",", "0.5"}], "}"}], ",", 
          RowBox[{"{", 
           RowBox[{"0.7", ",", "0.5"}], "}"}]}], "}"}]}], "]"}]}], ",", 
     RowBox[{"Epilog", "\[Rule]", 
      RowBox[{"{", 
       RowBox[{"Text", "[", 
        RowBox[{
         RowBox[{"MaTeX", "[", 
          RowBox[{"\"\<10 \\\\:\\\\textrm{mM NH}_4^+\>\"", ",", 
           RowBox[{"Magnification", "\[Rule]", "2"}]}], "]"}], ",", 
         RowBox[{"{", 
          RowBox[{"40", ",", "11.4"}], "}"}]}], "]"}], "}"}]}], ",", 
     RowBox[{"PlotRangeClipping", "\[Rule]", "False"}]}], "]"}]}], ";", 
  RowBox[{"SimConcSupN25", "=", 
   RowBox[{"Plot", "[", 
    RowBox[{
     RowBox[{"{", 
      RowBox[{
       RowBox[{"Evaluate", "[", 
        RowBox[{
         RowBox[{"A", "[", "t", "]"}], "/.", "SolSupN25"}], "]"}], ",", 
       RowBox[{"Evaluate", "[", 
        RowBox[{
         RowBox[{"W", "[", "t", "]"}], "/.", "SolSupN25"}], "]"}]}], "}"}], 
     ",", 
     RowBox[{"{", 
      RowBox[{"t", ",", "0", ",", "72"}], "}"}], ",", 
     RowBox[{"PlotStyle", "\[Rule]", 
      RowBox[{"{", 
       RowBox[{
        RowBox[{"{", 
         RowBox[{
          RowBox[{"Thickness", "[", "0.006", "]"}], ",", "Blue"}], "}"}], ",", 
        RowBox[{"{", 
         RowBox[{
          RowBox[{"Thickness", "[", "0.006", "]"}], ",", "Red"}], "}"}]}], 
       "}"}]}], ",", 
     RowBox[{"PlotRange", "\[Rule]", "All"}], ",", 
     RowBox[{"BaseStyle", "\[Rule]", 
      RowBox[{"{", 
       RowBox[{"FontSize", "\[Rule]", "16"}], "}"}]}], ",", 
     RowBox[{"AxesStyle", "\[Rule]", 
      RowBox[{"Directive", "[", 
       RowBox[{"FontColor", "\[Rule]", "Black"}], "]"}]}], ",", " ", 
     RowBox[{"AxesLabel", "\[Rule]", 
      RowBox[{"{", 
       RowBox[{
        RowBox[{"MaTeX", "[", 
         RowBox[{"\"\<t \\\\: (\\\\textrm{h})\>\"", ",", 
          RowBox[{"Magnification", "\[Rule]", "2"}]}], "]"}], ",", 
        RowBox[{"MaTeX", "[", 
         RowBox[{"\"\<c \\\\:(\\\\textrm{mM})\>\"", ",", 
          RowBox[{"Magnification", "\[Rule]", "1.8"}]}], "]"}]}], "}"}]}], 
     ",", 
     RowBox[{"PlotLegends", "\[Rule]", 
      RowBox[{"Placed", "[", 
       RowBox[{
        RowBox[{"{", 
         RowBox[{
          RowBox[{"MaTeX", "[", 
           RowBox[{"\"\<\\\\textrm{Gln}\>\"", ",", 
            RowBox[{"Magnification", "\[Rule]", "1.8"}]}], "]"}], ",", 
          RowBox[{"MaTeX", "[", 
           RowBox[{"\"\<\\\\textrm{NH}_4^+\>\"", ",", 
            RowBox[{"Magnification", "\[Rule]", "1.8"}]}], "]"}]}], "}"}], 
        ",", 
        RowBox[{"{", 
         RowBox[{
          RowBox[{"{", 
           RowBox[{"1", ",", "0.5"}], "}"}], ",", 
          RowBox[{"{", 
           RowBox[{"0.7", ",", "0.5"}], "}"}]}], "}"}]}], "]"}]}], ",", 
     RowBox[{"Epilog", "\[Rule]", 
      RowBox[{"{", 
       RowBox[{"Text", "[", 
        RowBox[{
         RowBox[{"MaTeX", "[", 
          RowBox[{"\"\<25 \\\\:\\\\textrm{mM NH}_4^+\>\"", ",", 
           RowBox[{"Magnification", "\[Rule]", "2"}]}], "]"}], ",", 
         RowBox[{"{", 
          RowBox[{"40", ",", "28.4"}], "}"}]}], "]"}], "}"}]}], ",", 
     RowBox[{"PlotRangeClipping", "\[Rule]", "False"}]}], "]"}]}], ";", " ", 
  RowBox[{"SimConcSupG1", "=", 
   RowBox[{"Plot", "[", 
    RowBox[{
     RowBox[{"{", 
      RowBox[{
       RowBox[{"Evaluate", "[", 
        RowBox[{
         RowBox[{"A", "[", "t", "]"}], "/.", "SolSupG1"}], "]"}], ",", 
       RowBox[{"Evaluate", "[", 
        RowBox[{
         RowBox[{"W", "[", "t", "]"}], "/.", "SolSupG1"}], "]"}]}], "}"}], 
     ",", 
     RowBox[{"{", 
      RowBox[{"t", ",", "0", ",", "72"}], "}"}], ",", 
     RowBox[{"PlotStyle", "\[Rule]", 
      RowBox[{"{", 
       RowBox[{
        RowBox[{"{", 
         RowBox[{
          RowBox[{"Thickness", "[", "0.006", "]"}], ",", "Blue"}], "}"}], ",", 
        RowBox[{"{", 
         RowBox[{
          RowBox[{"Thickness", "[", "0.006", "]"}], ",", "Red"}], "}"}]}], 
       "}"}]}], ",", 
     RowBox[{"PlotRange", "\[Rule]", "All"}], ",", 
     RowBox[{"BaseStyle", "\[Rule]", 
      RowBox[{"{", 
       RowBox[{"FontSize", "\[Rule]", "16"}], "}"}]}], ",", 
     RowBox[{"AxesStyle", "\[Rule]", 
      RowBox[{"Directive", "[", 
       RowBox[{"FontColor", "\[Rule]", "Black"}], "]"}]}], ",", " ", 
     RowBox[{"AxesLabel", "\[Rule]", 
      RowBox[{"{", 
       RowBox[{
        RowBox[{"MaTeX", "[", 
         RowBox[{"\"\<t \\\\: (\\\\textrm{h})\>\"", ",", 
          RowBox[{"Magnification", "\[Rule]", "2"}]}], "]"}], ",", 
        RowBox[{"MaTeX", "[", 
         RowBox[{"\"\<c \\\\:(\\\\textrm{mM})\>\"", ",", 
          RowBox[{"Magnification", "\[Rule]", "1.8"}]}], "]"}]}], "}"}]}], 
     ",", 
     RowBox[{"PlotLegends", "\[Rule]", 
      RowBox[{"Placed", "[", 
       RowBox[{
        RowBox[{"{", 
         RowBox[{
          RowBox[{"MaTeX", "[", 
           RowBox[{"\"\<\\\\textrm{Gln}\>\"", ",", 
            RowBox[{"Magnification", "\[Rule]", "1.8"}]}], "]"}], ",", 
          RowBox[{"MaTeX", "[", 
           RowBox[{"\"\<\\\\textrm{NH}_4^+\>\"", ",", 
            RowBox[{"Magnification", "\[Rule]", "1.8"}]}], "]"}]}], "}"}], 
        ",", 
        RowBox[{"{", 
         RowBox[{
          RowBox[{"{", 
           RowBox[{"1", ",", "0.5"}], "}"}], ",", 
          RowBox[{"{", 
           RowBox[{"0.7", ",", "0.5"}], "}"}]}], "}"}]}], "]"}]}], ",", 
     RowBox[{"Epilog", "\[Rule]", 
      RowBox[{"{", 
       RowBox[{"Text", "[", 
        RowBox[{
         RowBox[{"MaTeX", "[", 
          RowBox[{"\"\<1 \\\\:\\\\textrm{mM Gln}\>\"", ",", 
           RowBox[{"Magnification", "\[Rule]", "2"}]}], "]"}], ",", 
         RowBox[{"{", 
          RowBox[{"40", ",", "1.2"}], "}"}]}], "]"}], "}"}]}], ",", 
     RowBox[{"PlotRangeClipping", "\[Rule]", "False"}]}], "]"}]}], ";", " ", 
  RowBox[{"SimConcSupG2", "=", 
   RowBox[{"Plot", "[", 
    RowBox[{
     RowBox[{"{", 
      RowBox[{
       RowBox[{"Evaluate", "[", 
        RowBox[{
         RowBox[{"A", "[", "t", "]"}], "/.", "SolSupG2"}], "]"}], ",", 
       RowBox[{"Evaluate", "[", 
        RowBox[{
         RowBox[{"W", "[", "t", "]"}], "/.", "SolSupG2"}], "]"}]}], "}"}], 
     ",", 
     RowBox[{"{", 
      RowBox[{"t", ",", "0", ",", "72"}], "}"}], ",", 
     RowBox[{"PlotStyle", "\[Rule]", 
      RowBox[{"{", 
       RowBox[{
        RowBox[{"{", 
         RowBox[{
          RowBox[{"Thickness", "[", "0.006", "]"}], ",", "Blue"}], "}"}], ",", 
        RowBox[{"{", 
         RowBox[{
          RowBox[{"Thickness", "[", "0.006", "]"}], ",", "Red"}], "}"}]}], 
       "}"}]}], ",", 
     RowBox[{"PlotRange", "\[Rule]", "All"}], ",", 
     RowBox[{"BaseStyle", "\[Rule]", 
      RowBox[{"{", 
       RowBox[{"FontSize", "\[Rule]", "16"}], "}"}]}], ",", 
     RowBox[{"AxesStyle", "\[Rule]", 
      RowBox[{"Directive", "[", 
       RowBox[{"FontColor", "\[Rule]", "Black"}], "]"}]}], ",", " ", 
     RowBox[{"AxesLabel", "\[Rule]", 
      RowBox[{"{", 
       RowBox[{
        RowBox[{"MaTeX", "[", 
         RowBox[{"\"\<t \\\\: (\\\\textrm{h})\>\"", ",", 
          RowBox[{"Magnification", "\[Rule]", "2"}]}], "]"}], ",", 
        RowBox[{"MaTeX", "[", 
         RowBox[{"\"\<c \\\\:(\\\\textrm{mM})\>\"", ",", 
          RowBox[{"Magnification", "\[Rule]", "1.8"}]}], "]"}]}], "}"}]}], 
     ",", 
     RowBox[{"PlotLegends", "\[Rule]", 
      RowBox[{"Placed", "[", 
       RowBox[{
        RowBox[{"{", 
         RowBox[{
          RowBox[{"MaTeX", "[", 
           RowBox[{"\"\<\\\\textrm{Gln}\>\"", ",", 
            RowBox[{"Magnification", "\[Rule]", "1.8"}]}], "]"}], ",", 
          RowBox[{"MaTeX", "[", 
           RowBox[{"\"\<\\\\textrm{NH}_4^+\>\"", ",", 
            RowBox[{"Magnification", "\[Rule]", "1.8"}]}], "]"}]}], "}"}], 
        ",", 
        RowBox[{"{", 
         RowBox[{
          RowBox[{"{", 
           RowBox[{"1", ",", "0.5"}], "}"}], ",", 
          RowBox[{"{", 
           RowBox[{"0.7", ",", "0.5"}], "}"}]}], "}"}]}], "]"}]}], ",", 
     RowBox[{"Epilog", "\[Rule]", 
      RowBox[{"{", 
       RowBox[{"Text", "[", 
        RowBox[{
         RowBox[{"MaTeX", "[", 
          RowBox[{"\"\<2 \\\\:\\\\textrm{mM Gln}\>\"", ",", 
           RowBox[{"Magnification", "\[Rule]", "2"}]}], "]"}], ",", 
         RowBox[{"{", 
          RowBox[{"40", ",", "2.3"}], "}"}]}], "]"}], "}"}]}], ",", 
     RowBox[{"PlotRangeClipping", "\[Rule]", "False"}]}], "]"}]}], ";", " ", 
  RowBox[{"SimConcSupG4", "=", 
   RowBox[{"Plot", "[", 
    RowBox[{
     RowBox[{"{", 
      RowBox[{
       RowBox[{"Evaluate", "[", 
        RowBox[{
         RowBox[{"A", "[", "t", "]"}], "/.", "SolSupG4"}], "]"}], ",", 
       RowBox[{"Evaluate", "[", 
        RowBox[{
         RowBox[{"W", "[", "t", "]"}], "/.", "SolSupG4"}], "]"}]}], "}"}], 
     ",", 
     RowBox[{"{", 
      RowBox[{"t", ",", "0", ",", "72"}], "}"}], ",", 
     RowBox[{"PlotStyle", "\[Rule]", 
      RowBox[{"{", 
       RowBox[{
        RowBox[{"{", 
         RowBox[{
          RowBox[{"Thickness", "[", "0.006", "]"}], ",", "Blue"}], "}"}], ",", 
        RowBox[{"{", 
         RowBox[{
          RowBox[{"Thickness", "[", "0.006", "]"}], ",", "Red"}], "}"}]}], 
       "}"}]}], ",", 
     RowBox[{"PlotRange", "\[Rule]", "All"}], ",", 
     RowBox[{"BaseStyle", "\[Rule]", 
      RowBox[{"{", 
       RowBox[{"FontSize", "\[Rule]", "16"}], "}"}]}], ",", 
     RowBox[{"AxesStyle", "\[Rule]", 
      RowBox[{"Directive", "[", 
       RowBox[{"FontColor", "\[Rule]", "Black"}], "]"}]}], ",", " ", 
     RowBox[{"AxesLabel", "\[Rule]", 
      RowBox[{"{", 
       RowBox[{
        RowBox[{"MaTeX", "[", 
         RowBox[{"\"\<t \\\\: (\\\\textrm{h})\>\"", ",", 
          RowBox[{"Magnification", "\[Rule]", "2"}]}], "]"}], ",", 
        RowBox[{"MaTeX", "[", 
         RowBox[{"\"\<c \\\\:(\\\\textrm{mM})\>\"", ",", 
          RowBox[{"Magnification", "\[Rule]", "1.8"}]}], "]"}]}], "}"}]}], 
     ",", 
     RowBox[{"PlotLegends", "\[Rule]", 
      RowBox[{"Placed", "[", 
       RowBox[{
        RowBox[{"{", 
         RowBox[{
          RowBox[{"MaTeX", "[", 
           RowBox[{"\"\<\\\\textrm{Gln}\>\"", ",", 
            RowBox[{"Magnification", "\[Rule]", "1.8"}]}], "]"}], ",", 
          RowBox[{"MaTeX", "[", 
           RowBox[{"\"\<\\\\textrm{NH}_4^+\>\"", ",", 
            RowBox[{"Magnification", "\[Rule]", "1.8"}]}], "]"}]}], "}"}], 
        ",", 
        RowBox[{"{", 
         RowBox[{
          RowBox[{"{", 
           RowBox[{"1", ",", "0.5"}], "}"}], ",", 
          RowBox[{"{", 
           RowBox[{"0.7", ",", "0.5"}], "}"}]}], "}"}]}], "]"}]}], ",", 
     RowBox[{"Epilog", "\[Rule]", 
      RowBox[{"{", 
       RowBox[{"Text", "[", 
        RowBox[{
         RowBox[{"MaTeX", "[", 
          RowBox[{"\"\<4 \\\\:\\\\textrm{mM Gln}\>\"", ",", 
           RowBox[{"Magnification", "\[Rule]", "2"}]}], "]"}], ",", 
         RowBox[{"{", 
          RowBox[{"40", ",", "4.7"}], "}"}]}], "]"}], "}"}]}], ",", 
     RowBox[{"PlotRangeClipping", "\[Rule]", "False"}]}], "]"}]}], ";", " ", 
  RowBox[{"SimLCSupN5", "=", 
   RowBox[{"Plot", "[", 
    RowBox[{
     RowBox[{"Evaluate", "[", 
      RowBox[{
       RowBox[{"x", "[", "t", "]"}], "/.", "SolSupN5"}], "]"}], ",", 
     RowBox[{"{", 
      RowBox[{"t", ",", "0", ",", "72"}], "}"}], ",", 
     RowBox[{"PlotStyle", "\[Rule]", 
      RowBox[{"{", 
       RowBox[{
        RowBox[{"Thickness", "[", "0.006", "]"}], ",", "Blue"}], "}"}]}], ",", 
     RowBox[{"PlotRange", "\[Rule]", "All"}], ",", 
     RowBox[{"AxesOrigin", "\[Rule]", 
      RowBox[{"{", 
       RowBox[{"0", ",", "0"}], "}"}]}], ",", 
     RowBox[{"BaseStyle", "\[Rule]", 
      RowBox[{"{", 
       RowBox[{"FontSize", "\[Rule]", "16"}], "}"}]}], ",", 
     RowBox[{"AxesStyle", "\[Rule]", 
      RowBox[{"Directive", "[", 
       RowBox[{"FontColor", "\[Rule]", "Black"}], "]"}]}], ",", " ", 
     RowBox[{"AxesLabel", "\[Rule]", 
      RowBox[{"{", 
       RowBox[{
        RowBox[{"MaTeX", "[", 
         RowBox[{"\"\<t \\\\: (\\\\textrm{h})\>\"", ",", 
          RowBox[{"Magnification", "\[Rule]", "2"}]}], "]"}], ",", 
        RowBox[{"MaTeX", "[", 
         RowBox[{"\"\<\\\\textrm{Cells}\>\"", ",", 
          RowBox[{"Magnification", "\[Rule]", "1.8"}]}], "]"}]}], "}"}]}], 
     ",", 
     RowBox[{"Epilog", "\[Rule]", 
      RowBox[{"{", 
       RowBox[{"Text", "[", 
        RowBox[{
         RowBox[{"MaTeX", "[", 
          RowBox[{"\"\<5 \\\\:\\\\textrm{mM NH}_4^+\>\"", ",", 
           RowBox[{"Magnification", "\[Rule]", "2"}]}], "]"}], ",", 
         RowBox[{"{", 
          RowBox[{"40", ",", "172000"}], "}"}]}], "]"}], "}"}]}], ",", 
     RowBox[{"PlotRangeClipping", "\[Rule]", "False"}]}], "]"}]}], ";", 
  RowBox[{"SimLCSupN10", "=", 
   RowBox[{"Plot", "[", 
    RowBox[{
     RowBox[{"Evaluate", "[", 
      RowBox[{
       RowBox[{"x", "[", "t", "]"}], "/.", "SolSupN10"}], "]"}], ",", 
     RowBox[{"{", 
      RowBox[{"t", ",", "0", ",", "72"}], "}"}], ",", 
     RowBox[{"PlotStyle", "\[Rule]", 
      RowBox[{"{", 
       RowBox[{
        RowBox[{"Thickness", "[", "0.006", "]"}], ",", "Blue"}], "}"}]}], ",", 
     RowBox[{"PlotRange", "\[Rule]", "All"}], ",", 
     RowBox[{"AxesOrigin", "\[Rule]", 
      RowBox[{"{", 
       RowBox[{"0", ",", "0"}], "}"}]}], ",", 
     RowBox[{"BaseStyle", "\[Rule]", 
      RowBox[{"{", 
       RowBox[{"FontSize", "\[Rule]", "16"}], "}"}]}], ",", 
     RowBox[{"AxesStyle", "\[Rule]", 
      RowBox[{"Directive", "[", 
       RowBox[{"FontColor", "\[Rule]", "Black"}], "]"}]}], ",", " ", 
     RowBox[{"AxesLabel", "\[Rule]", 
      RowBox[{"{", 
       RowBox[{
        RowBox[{"MaTeX", "[", 
         RowBox[{"\"\<t \\\\: (\\\\textrm{h})\>\"", ",", 
          RowBox[{"Magnification", "\[Rule]", "2"}]}], "]"}], ",", 
        RowBox[{"MaTeX", "[", 
         RowBox[{"\"\<\\\\textrm{Cells}\>\"", ",", 
          RowBox[{"Magnification", "\[Rule]", "1.8"}]}], "]"}]}], "}"}]}], 
     ",", 
     RowBox[{"Epilog", "\[Rule]", 
      RowBox[{"{", 
       RowBox[{"Text", "[", 
        RowBox[{
         RowBox[{"MaTeX", "[", 
          RowBox[{"\"\<10 \\\\:\\\\textrm{mM NH}_4^+\>\"", ",", 
           RowBox[{"Magnification", "\[Rule]", "2"}]}], "]"}], ",", 
         RowBox[{"{", 
          RowBox[{"40", ",", "160000"}], "}"}]}], "]"}], "}"}]}], ",", 
     RowBox[{"PlotRangeClipping", "\[Rule]", "False"}]}], "]"}]}], ";", 
  RowBox[{"SimLCSupN25", "=", 
   RowBox[{"Plot", "[", 
    RowBox[{
     RowBox[{"Evaluate", "[", 
      RowBox[{
       RowBox[{"x", "[", "t", "]"}], "/.", "SolSupN25"}], "]"}], ",", 
     RowBox[{"{", 
      RowBox[{"t", ",", "0", ",", "72"}], "}"}], ",", 
     RowBox[{"PlotStyle", "\[Rule]", 
      RowBox[{"{", 
       RowBox[{
        RowBox[{"Thickness", "[", "0.006", "]"}], ",", "Blue"}], "}"}]}], ",", 
     RowBox[{"PlotRange", "\[Rule]", "All"}], ",", 
     RowBox[{"AxesOrigin", "\[Rule]", 
      RowBox[{"{", 
       RowBox[{"0", ",", "0"}], "}"}]}], ",", 
     RowBox[{"BaseStyle", "\[Rule]", 
      RowBox[{"{", 
       RowBox[{"FontSize", "\[Rule]", "16"}], "}"}]}], ",", 
     RowBox[{"AxesStyle", "\[Rule]", 
      RowBox[{"Directive", "[", 
       RowBox[{"FontColor", "\[Rule]", "Black"}], "]"}]}], ",", " ", 
     RowBox[{"AxesLabel", "\[Rule]", 
      RowBox[{"{", 
       RowBox[{
        RowBox[{"MaTeX", "[", 
         RowBox[{"\"\<t \\\\: (\\\\textrm{h})\>\"", ",", 
          RowBox[{"Magnification", "\[Rule]", "2"}]}], "]"}], ",", 
        RowBox[{"MaTeX", "[", 
         RowBox[{"\"\<\\\\textrm{Cells}\>\"", ",", 
          RowBox[{"Magnification", "\[Rule]", "1.8"}]}], "]"}]}], "}"}]}], 
     ",", 
     RowBox[{"Epilog", "\[Rule]", 
      RowBox[{"{", 
       RowBox[{"Text", "[", 
        RowBox[{
         RowBox[{"MaTeX", "[", 
          RowBox[{"\"\<25 \\\\:\\\\textrm{mM NH}_4^+\>\"", ",", 
           RowBox[{"Magnification", "\[Rule]", "2"}]}], "]"}], ",", 
         RowBox[{"{", 
          RowBox[{"40", ",", "100000"}], "}"}]}], "]"}], "}"}]}], ",", 
     RowBox[{"PlotRangeClipping", "\[Rule]", "False"}]}], "]"}]}], ";", " ", 
  RowBox[{"SimLCSupG1", "=", 
   RowBox[{"Plot", "[", 
    RowBox[{
     RowBox[{"Evaluate", "[", 
      RowBox[{
       RowBox[{"x", "[", "t", "]"}], "/.", "SolSupG1"}], "]"}], ",", 
     RowBox[{"{", 
      RowBox[{"t", ",", "0", ",", "72"}], "}"}], ",", 
     RowBox[{"PlotStyle", "\[Rule]", 
      RowBox[{"{", 
       RowBox[{
        RowBox[{"Thickness", "[", "0.006", "]"}], ",", "Blue"}], "}"}]}], ",", 
     RowBox[{"PlotRange", "\[Rule]", "All"}], ",", 
     RowBox[{"AxesOrigin", "\[Rule]", 
      RowBox[{"{", 
       RowBox[{"0", ",", "0"}], "}"}]}], ",", 
     RowBox[{"BaseStyle", "\[Rule]", 
      RowBox[{"{", 
       RowBox[{"FontSize", "\[Rule]", "16"}], "}"}]}], ",", 
     RowBox[{"AxesStyle", "\[Rule]", 
      RowBox[{"Directive", "[", 
       RowBox[{"FontColor", "\[Rule]", "Black"}], "]"}]}], ",", " ", 
     RowBox[{"AxesLabel", "\[Rule]", 
      RowBox[{"{", 
       RowBox[{
        RowBox[{"MaTeX", "[", 
         RowBox[{"\"\<t \\\\: (\\\\textrm{h})\>\"", ",", 
          RowBox[{"Magnification", "\[Rule]", "2"}]}], "]"}], ",", 
        RowBox[{"MaTeX", "[", 
         RowBox[{"\"\<\\\\textrm{Cells}\>\"", ",", 
          RowBox[{"Magnification", "\[Rule]", "1.8"}]}], "]"}]}], "}"}]}], 
     ",", 
     RowBox[{"Epilog", "\[Rule]", 
      RowBox[{"{", 
       RowBox[{"Text", "[", 
        RowBox[{
         RowBox[{"MaTeX", "[", 
          RowBox[{"\"\<1 \\\\:\\\\textrm{mM Gln}\>\"", ",", 
           RowBox[{"Magnification", "\[Rule]", "2"}]}], "]"}], ",", 
         RowBox[{"{", 
          RowBox[{"40", ",", "165000"}], "}"}]}], "]"}], "}"}]}], ",", 
     RowBox[{"PlotRangeClipping", "\[Rule]", "False"}]}], "]"}]}], ";", 
  RowBox[{"SimLCSupG2", "=", 
   RowBox[{"Plot", "[", 
    RowBox[{
     RowBox[{"Evaluate", "[", 
      RowBox[{
       RowBox[{"x", "[", "t", "]"}], "/.", "SolSupG2"}], "]"}], ",", 
     RowBox[{"{", 
      RowBox[{"t", ",", "0", ",", "72"}], "}"}], ",", 
     RowBox[{"PlotStyle", "\[Rule]", 
      RowBox[{"{", 
       RowBox[{
        RowBox[{"Thickness", "[", "0.006", "]"}], ",", "Blue"}], "}"}]}], ",", 
     RowBox[{"PlotRange", "\[Rule]", "All"}], ",", 
     RowBox[{"AxesOrigin", "\[Rule]", 
      RowBox[{"{", 
       RowBox[{"0", ",", "0"}], "}"}]}], ",", 
     RowBox[{"BaseStyle", "\[Rule]", 
      RowBox[{"{", 
       RowBox[{"FontSize", "\[Rule]", "16"}], "}"}]}], ",", 
     RowBox[{"AxesStyle", "\[Rule]", 
      RowBox[{"Directive", "[", 
       RowBox[{"FontColor", "\[Rule]", "Black"}], "]"}]}], ",", " ", 
     RowBox[{"AxesLabel", "\[Rule]", 
      RowBox[{"{", 
       RowBox[{
        RowBox[{"MaTeX", "[", 
         RowBox[{"\"\<t \\\\: (\\\\textrm{h})\>\"", ",", 
          RowBox[{"Magnification", "\[Rule]", "2"}]}], "]"}], ",", 
        RowBox[{"MaTeX", "[", 
         RowBox[{"\"\<\\\\textrm{Cells}\>\"", ",", 
          RowBox[{"Magnification", "\[Rule]", "1.8"}]}], "]"}]}], "}"}]}], 
     ",", 
     RowBox[{"Epilog", "\[Rule]", 
      RowBox[{"{", 
       RowBox[{"Text", "[", 
        RowBox[{
         RowBox[{"MaTeX", "[", 
          RowBox[{"\"\<2 \\\\:\\\\textrm{mM Gln}\>\"", ",", 
           RowBox[{"Magnification", "\[Rule]", "2"}]}], "]"}], ",", 
         RowBox[{"{", 
          RowBox[{"40", ",", "225000"}], "}"}]}], "]"}], "}"}]}], ",", 
     RowBox[{"PlotRangeClipping", "\[Rule]", "False"}]}], "]"}]}], ";", 
  RowBox[{"SimLCSupG4", "=", 
   RowBox[{"Plot", "[", 
    RowBox[{
     RowBox[{"Evaluate", "[", 
      RowBox[{
       RowBox[{"x", "[", "t", "]"}], "/.", "SolSupG4"}], "]"}], ",", 
     RowBox[{"{", 
      RowBox[{"t", ",", "0", ",", "72"}], "}"}], ",", 
     RowBox[{"PlotStyle", "\[Rule]", 
      RowBox[{"{", 
       RowBox[{
        RowBox[{"Thickness", "[", "0.006", "]"}], ",", "Blue"}], "}"}]}], ",", 
     RowBox[{"PlotRange", "\[Rule]", "All"}], ",", 
     RowBox[{"AxesOrigin", "\[Rule]", 
      RowBox[{"{", 
       RowBox[{"0", ",", "0"}], "}"}]}], ",", 
     RowBox[{"BaseStyle", "\[Rule]", 
      RowBox[{"{", 
       RowBox[{"FontSize", "\[Rule]", "16"}], "}"}]}], ",", 
     RowBox[{"AxesStyle", "\[Rule]", 
      RowBox[{"Directive", "[", 
       RowBox[{"FontColor", "\[Rule]", "Black"}], "]"}]}], ",", " ", 
     RowBox[{"AxesLabel", "\[Rule]", 
      RowBox[{"{", 
       RowBox[{
        RowBox[{"MaTeX", "[", 
         RowBox[{"\"\<t \\\\: (\\\\textrm{h})\>\"", ",", 
          RowBox[{"Magnification", "\[Rule]", "2"}]}], "]"}], ",", 
        RowBox[{"MaTeX", "[", 
         RowBox[{"\"\<\\\\textrm{Cells}\>\"", ",", 
          RowBox[{"Magnification", "\[Rule]", "1.8"}]}], "]"}]}], "}"}]}], 
     ",", 
     RowBox[{"Epilog", "\[Rule]", 
      RowBox[{"{", 
       RowBox[{"Text", "[", 
        RowBox[{
         RowBox[{"MaTeX", "[", 
          RowBox[{"\"\<4 \\\\:\\\\textrm{mM Gln}\>\"", ",", 
           RowBox[{"Magnification", "\[Rule]", "2"}]}], "]"}], ",", 
         RowBox[{"{", 
          RowBox[{"40", ",", "265000"}], "}"}]}], "]"}], "}"}]}], ",", 
     RowBox[{"PlotRangeClipping", "\[Rule]", "False"}]}], "]"}]}], 
  ";"}], "\[IndentingNewLine]", 
 RowBox[{
  RowBox[{"ConcSupN5", "=", 
   RowBox[{"Show", "[", 
    RowBox[{"{", 
     RowBox[{"SimConcSupN5", ",", "ConcDatSupN5all"}], "}"}], "]"}]}], ";", 
  RowBox[{"ConcSupN10", "=", 
   RowBox[{"Show", "[", 
    RowBox[{"{", 
     RowBox[{"SimConcSupN10", ",", "ConcDatSupN10all"}], "}"}], "]"}]}], ";", 
  
  RowBox[{"ConcSupN25", "=", 
   RowBox[{"Show", "[", 
    RowBox[{"{", 
     RowBox[{"SimConcSupN25", ",", "ConcDatSupN25all"}], "}"}], "]"}]}], ";", 
  
  RowBox[{"LCSupN5", "=", 
   RowBox[{"Show", "[", 
    RowBox[{"{", 
     RowBox[{"SimLCSupN5", ",", "LCDatSupN5all"}], "}"}], "]"}]}], ";", 
  RowBox[{"LCSupN10", "=", 
   RowBox[{"Show", "[", 
    RowBox[{"{", 
     RowBox[{"SimLCSupN10", ",", "LCDatSupN10all"}], "}"}], "]"}]}], ";", 
  RowBox[{"LCSupN25", "=", 
   RowBox[{"Show", "[", 
    RowBox[{"{", 
     RowBox[{"SimLCSupN25", ",", "LCDatSupN25all"}], "}"}], "]"}]}], ";", 
  RowBox[{"ConcSupG1", "=", 
   RowBox[{"Show", "[", 
    RowBox[{"{", 
     RowBox[{"SimConcSupG1", ",", "ConcDatSupG1all"}], "}"}], "]"}]}], ";", 
  RowBox[{"ConcSupG2", "=", 
   RowBox[{"Show", "[", 
    RowBox[{"{", 
     RowBox[{"SimConcSupG2", ",", "ConcDatSupG2all"}], "}"}], "]"}]}], ";", 
  RowBox[{"ConcSupG4", "=", 
   RowBox[{"Show", "[", 
    RowBox[{"{", 
     RowBox[{"SimConcSupG4", ",", "ConcDatSupG4all"}], "}"}], "]"}]}], ";", 
  RowBox[{"LCSupG1", "=", 
   RowBox[{"Show", "[", 
    RowBox[{"{", 
     RowBox[{"SimLCSupG1", ",", "LCDatSupG1all"}], "}"}], "]"}]}], ";", 
  RowBox[{"LCSupG2", "=", 
   RowBox[{"Show", "[", 
    RowBox[{"{", 
     RowBox[{"SimLCSupG2", ",", "LCDatSupG2all"}], "}"}], "]"}]}], ";", 
  RowBox[{"LCSupG4", "=", 
   RowBox[{"Show", "[", 
    RowBox[{"{", 
     RowBox[{"SimLCSupG4", ",", "LCDatSupG4all"}], "}"}], "]"}]}], 
  ";"}]}], "Input",
 CellChangeTimes->{{3.751046915998886*^9, 3.751046920640287*^9}, {
   3.7510483114602757`*^9, 3.751048326573402*^9}, {3.751373008086315*^9, 
   3.751373016873006*^9}, 3.751379854217762*^9, {3.751743634488935*^9, 
   3.751743640439167*^9}, 3.7518035249396143`*^9, 3.751803579624464*^9, {
   3.751805481891893*^9, 3.751805633392211*^9}, {3.7518056777944803`*^9, 
   3.751805735669043*^9}, {3.751805783006374*^9, 3.7518057997644176`*^9}, {
   3.7614942056274967`*^9, 3.761494327823941*^9}, 3.7614945576942263`*^9, {
   3.7614946034469137`*^9, 3.761494626013496*^9}, {3.7929509175874653`*^9, 
   3.792951149805855*^9}, 3.7929512077902412`*^9, {3.792951240526737*^9, 
   3.792951468273971*^9}, {3.792951825568493*^9, 3.792951890362356*^9}, {
   3.793910415555092*^9, 3.79391045192246*^9}, {3.7939104906136703`*^9, 
   3.7939104988383427`*^9}, {3.793910542722102*^9, 3.79391057585859*^9}, {
   3.793979856828796*^9, 3.793979888761647*^9}},
 CellLabel->"In[77]:=",ExpressionUUID->"765874a3-38c3-47e4-83a5-5f8e170db57c"],

Cell[CellGroupData[{

Cell[BoxData[
 RowBox[{"GraphicsGrid", "[", 
  RowBox[{
   RowBox[{"{", 
    RowBox[{
     RowBox[{"{", 
      RowBox[{"ConcSupN5", ",", "LCSupN5"}], "}"}], ",", 
     RowBox[{"{", 
      RowBox[{"ConcSupN10", ",", "LCSupN10"}], "}"}], ",", 
     RowBox[{"{", 
      RowBox[{"ConcSupN25", ",", "LCSupN25"}], "}"}]}], "}"}], ",", 
   RowBox[{"Spacings", "\[Rule]", 
    RowBox[{"{", 
     RowBox[{"20", ",", 
      RowBox[{"-", "50"}]}], "}"}]}]}], "]"}]], "Input",
 CellChangeTimes->{{3.751048668772827*^9, 3.75104875621344*^9}, {
   3.75104907968644*^9, 3.751049081637475*^9}, {3.751049114934383*^9, 
   3.751049116702304*^9}, {3.7510491560181417`*^9, 3.751049179836114*^9}, {
   3.751049218448065*^9, 3.751049326470579*^9}, 3.7513730749261923`*^9, {
   3.751373777303829*^9, 3.7513738117157383`*^9}, {3.751743935548337*^9, 
   3.751743956132237*^9}, 3.751807011885401*^9, {3.751808226549405*^9, 
   3.751808244216694*^9}, {3.7929515041182003`*^9, 3.792951539689794*^9}},
 CellLabel->"In[79]:=",ExpressionUUID->"bd8c7702-91d0-4ef6-93e0-c14fc3a3fb3e"],

Cell[BoxData[
 GraphicsBox[{{}, {{InsetBox[
      FormBox[
       TagBox[
        FormBox[
         GraphicsBox[{InsetBox[
            GraphicsBox[{{{{{}, {}, 
                 TagBox[
                  {RGBColor[0, 0, 1], Thickness[0.006], Opacity[1.], 
                   LineBox[CompressedData["
1:eJwV1nk4VdsbB3B1iZAo0WDIkDHinGOKvK8p83AioYFURK6pQV0NinRLZlGG
QqmUUjKVjBkrU665cM7ZFEVkiEr91u+v/Xye9ey919prr+/7yngG7Di0lIuL
a8sSLq7/X2eCNn2Zv1tqyBWYEBunGmF4MEpy34aMZBg7VBk5cdIT1j1TFR5L
vwuzN5JO6AUFw0w9zac9vRiE/nzsFfG8ACyH4jV16fXAz6PD3GCaAD1r5j9X
pHfB1if2u2jLs8Fxfm13WfoImP4ICxJPeQrxPrk2L9LnwN5fa+RAVRUIBd7u
bfw9Bwr+zbUTS6rh6okMr26P72A6YfDRyKQa/g2PD5uRn4fKOd1Wo7pqCMs4
Vaj+aAEq3tcIP66vAf92S4nb5b/AODS/xauyFu5KzM6aBSzBmAsfH7243Ajh
Edfq1ON4MTuxZqv41VbwC7llPVfOiyk9NPX88lZw9s1tL//MiyYTfDEbv7aC
ikP5BxtzPtR4U7+8UakN2jYMz/r+5kOnF2pvdlxpA6lnDIV7fvyYylPnxrZs
h1JWR6S05Qpcxq0y7VD2DkKkl8vznRfBgQ6TQX/fTvBSFZk9mSKCtp7hx4LP
doKzzrr60UciWGO+pMEroRMY9sqH3/SR8c/lrTIvOuHbWcu8GMYq9Ph4MJ3N
1wV+A5cZaz6tQnrd8/Drt7vAI4PfTNZeFAWecAalW7rBaoOgl4GkOC6czTJ6
vdALv/3jZJK0xHHpBcHUZwJ9UFAj+uGzrTgyhHOoaMk+WO8r6ZR2VhzNjKZC
1xj1wVipuvGPQXEMlvjOCbrUB5edmVKl2Wuxa7RaxkekHxrjk7voSutxOuRa
TNr697CdT8ZclS6JEfddjQ25B6C144gsx1ISE3c1eleIDIDLreLFVA9J9Jpu
SqZLD8ARbZtC/hhJZCjaqC/qDUDcwRCZsU+SeGS+RFAoYAD6q5p/3r8phbSI
gprN3QNQarDNZTXPRoxwk/lw9dYg2M6OCsYHyuCD2H9+y1wegpmzzQFDp2Vw
7xrDllWxQ5DK9/TdlssyuKs3cOPvpCH4tOHk9ZYsGWTuPLi7NnMIIoyXyQt2
yKCQ8strK0uH4GWsrP4lLVkU/ld7653hIdisstvnzA9ZTHud8e+AAQs6nhm+
fbtMDvfypscoGLPgn22yWyRWy6G5dc4lH3MWNDqMzrxQlUPxq2keQ0wWHAwJ
CZvfI4e3hVz4ErxYkF6bmHK0Ug7rYw9M88ayQND9bZ1PhDx2vEpxdXrPgsmg
p/nn4uTx/sCM0uchFvwXkXzjWro8tj/ICz0zzIKMBx5/VxfKY3+udHHSBAvU
52ZE1w3LY9PFF2+iudjgEC15sNFsE6o2Lw7kybEhscx/qSKvAlb+ONDy1IsN
J1scvxisVsDG98E7K3zZsIel27VDWgEvt18qrvdngzzvXw/O6ihgqGeb8JsT
bCjckcLs8lZAFTW6X3YkG7pGKzMvNirg+/Lvk9E5bFi/VgSoy4ooc6q22meI
DaNevboq1xTxWZVQ0HMOG0qLsmiBmYo4dORbI89HNjg70hR+FSui3sdl/ySN
syE+xnGFKKWIfJaf11z5wQY+nuR+E0MltAvu6elezYHvU+tP3v6mhGWOag/4
TTlQj5yg0UUl/L4+XXB6OweSYh8e2bJcGc1Nc3b0WHKApmbgXiatjNYRe+Ju
2HPA//De7R02yrhms87S724cGBm4JfrXPeI8D0PpIA7890b+qeduFRRdyBTS
TOPARUPVjeneKmh6HCq/ZnBA+6lmbOdRFTySPsL7MJMDN5IN/7a4qoJPLw36
iN/lwL79Lsrq5SrYKa98v+EJBz7NRWUtSKmiyc/M+kt1HPglMx0fx1bFF/n/
2id94cCjpAWu1xOqWOvm3zs6Qe7n5Qr866cq+qcmbTWY4kD1F0G7E6s3Y2xj
2JXuWQ5Elijw7zHdjK4nRlM+/eaAsK3bBcW7m7Hn4zXRE8IUyJ2sDq7wUUMV
j33y1poUVCg8nFI8roaFrnMrpOgUuHUmBcaHqWGBwwWfCQYFCbTD/gdT1HBn
uvHpS7oULB0X8uWvU8N9AT9104AC9v49+503qmOWGreTlS0Fmdbf7Se61BGu
6Xe3eVFg8GOoZRdbHek/y8qcDlPQc/+1bfW4OgY4WBt2+VAgvOymdRL3Flw3
1y/7zo+CsCpT8620Ldh8JDfmUTAF7loJhpHRW1B1XGztzBkKYmOTxVbKaqBD
QKhcUwIFp1WvrrunqIEdl8dVFhMpONxwXgLUNNDSvGrllmsUGP/xkw3Q1UDm
KaETV1MomPE3UW+108B/9y7+p5ZOgYvdpFlsqAZmmWb3CuRQYDo2bKF4XgPf
Px8zlLpLgWZkv3VlpAYKCOQnqt+jgL+invk1XgMjVtKELXMpKFfL2Gt/XwOz
TduPHXpEgewKq+MrOzUw5czUqEERBUK5cPJenwbGfXjVol5MwU9TrVAY0sDT
O9SKpEoo+O/0xvMBnzXwnBsjar6Ugsgvc1dbl2jijY86p5JeUvD5ze07seqa
qOnZbOr/ioLCK4sdK//VRMtqwZ4nrWR/dBPiZWI0sXZZs9qxNgoCRxTs6Uma
yC/EYWq1U6Bq7PDaOVMTE8+68j99R0H2QnZVRqkmsvID9sd0UhB32OKR6qgm
jtaxm1l9FPiLffDd9lUTn3T151zop8CmNkjJfpa8f+a2h8x7Cng3pt0OXkLD
gmOnwl0+UHC2e/zG83U05POWzXw0SIHf9sRIcysaxn8uMJ3hUGA1o2jq6kDD
90cn+45SFChlv1xyxJmGjMi93lPEnMXh0zGeNNx3+Kb3yDD5/4p0j3b+Q8Px
xduKpR8p0D3QrPExjIZfn26PV/xEgZiI58R8JA3vqjf9SCJu94vykUik4dUs
s3c+oxRYyA+4H3hIw0sWPEU/xyhQeBcsefwpGZeMhd2fKeAO4+2PLKFhc9jD
jlLiyn4N5wevaHjxRJqk/xcKtBPDbab6aTicG7irepwCUaO1/H+xaShD59iJ
TFAwNZHXIPqJhjsEJ1zcifOsuox1Z2hYXULLnSWWW6qsd06Qjgy6savAJAVz
tvm/lVbRcWh/RqU58esbWrXvxOkYw/3r3AXiQE1jewU5Os76Oa+aJjY50yja
pkRH7eQNI0pTZL1Ndn2n1OkY/uOE+F7ilx67DzXr0dFBPzy5ijg2j6USAnTc
Gbo4/JXYc957cqMZHYPLM5Mlv1HAF3cs9JgDHblXzkodI+7v/4FSznT8fT5g
Pp34seL5ZY276ShRkaNdS+xUGR2/wZuOHS491IppChQFRHfV+dHx2/qbzhrE
P5xTJQKC6Wj8d4EGkzhz4u69mjN0PHfZVSaG+OhWtb/9wuk4XVyk94B4e+Qz
mthlOt7Rny6vJR6XrCr3SaJjk0jOilniKp/t4atT6fiqnt3HP0NBUtFbi/Jb
dORJTRKXJvZe4ijknUNHp223ajWJt9r2dgg/pGOQ50e2MfGKG+43Xjyho0wZ
8+gO4iFqeN/BYjpuWqg54UH8TMNPXuglmW+L9IQfceTpb6Ml1XTc+sWmL4TY
tfFk/v4GOrZybzE4T7xZ9M8xgWY61jc9EL1M/Mf94taid3RkfblzMJb43UMB
LvceOnKkl6olEed8j6/jG6BjrOg9/xTikyZrowo4dMT7x1RuEFvH3nTYM0rW
z7d1//8t1S8vtuwrHdM7a1dfJ55SeNifP0NH2Wm28TXi2mDNLNcfdNQ08/wa
R5xSUeL1FxcDa/KF10cR+/Ibbn7Ew8B2sZevwom3OddOOQsw0GUfbfwfYuFs
qxIuEQYyfY1SAomp8bbTD8QYWCxVUnOQuERvl7GTBAMvuO8P3EV85eIH3t8y
DHwiLJRlQbyv/UDzPUUG6olF7dQl1pQcS2CqMXCd090YBWJun0CXnzQGWj5W
s11N3F04J5mjy8Bavq/xv8l+PuA6w7EzZGCEeeneT8QO1y/7Z1sysGJJanQJ
sRy1kmFjz0A1M7vpdOK5LckLs04MfP3LiBNGnN6QHWHpwcBQF+lDpsQBq5Wt
pg+R59XemZcjNnbPX5lxhIE5jKx1S4k/zZWlTp5g4Ian2rwvyP+b58RaL3qG
gWZmRbFxxIEFy9J0whkYN/rk8CHihb+ZaWdjGbjbVleYn7jizYkN2dcYaHGh
baiXnJ8LyulpdWkM3Fzwm+c+Mf/wSJrgffJ9xrV2AHGLsaCExmMGlvlbh/IR
J2RqpjsWMjCpc+ViKzm/G/acTk+tYuBFqBByI97cIZKh1MtAq0n3S25fKZjU
0JG0GWTgHYG0BDHiwpg9GQHDDDzFLv7dRvJjm9W9jOIpBvo9yl1EYrtqg5um
/FrYL6XybAXJo8B871se+lrYa6rW40byjbEiWjrCSAu3u/seXiT5N+9bcOue
uRbWCf06fJP4vMLirQlHLVzr1lbRT/IyISMh87SfFrZ9kO02IflaGFWedT1D
C2+FZF1+TfL65Chb5uVtLTy1WTHGidjAnC97MFcLO1VaRD6wKahb6pitUKyF
6pr01FEWBV2nPmUXtmihQiY0TZL8/+69+k7bHy00HU4MKCX1w+3Kc+9uHm0M
v+8eoEb8Ms9ddUBAG+Ntz/JnkXpzYephwWdxbdzmxRCL6CX1MtS0epmGNt6e
4k7X66ZAPub4gIGHNj51EZI+QOrXjsLutblV2jipHptS1EBBUdeZ9/n12sj1
9mban3oK1i7IZRa/1cZWrnknC+KBbYGKtT3aePdOwVhnLQU+DXzag5PaSPtx
spRVTfqNPj3HNTI6uIP7TczLMpKHXOnR58/rYGRxUX7EYwqWVdNdN17SQZcd
QUNFpL7vO/9GvvKqDpqEiPOO5FGwcunPsl8pOihUe1LX5CHZn7/cxkIe6yAd
hvWnSL+guWytuX+/Dh72EbWQyCLfWyCJa7eWLpr+xKgC0r+UiV09yhjVxSzd
1XpcR8n5Gq1ZsPmqi8fzGHnvg8j+ly2cOzSri1d/bhIpDST55u59NXmJHu72
VXt2xJ/ML9c4Z36dHkYY1/rWk37KQX+h66WVHipklICVBwUj7l5bzfL0MOMX
e1ucDQWrcnGJc8BWtP2HabJVltS/0j1Rp/r1UUuZ91JnEwdKTLeVC3htQ/H2
CiGJfRxwnrdr9R81RM8OfyuTMTbkiFITPsqIftZN6vWk3zf7vPS14ziiesD0
Ivc0C+LCdt42vGOE+fuqWLJHWfA4t+pL/C5jPBXSmWz6bQi+CQtdkVhvgpEZ
t15kHBgClnbspvutJlhOU/fxez4Is6nfRI8kmWLvSK3Lx4QB+JDgfyx5pxlW
Ps46ti3oAwRYSr2rWb4dKzsmN3048B4UDZ+EKzRvRwcrv2/tRv1wZeo4PSrc
HE9t0Qrh0u6DKl0nRxdtC+x/GMKzlN4LEhWiDXvmLfDN17Jnz6V6SL1eruf5
yBJnFR/zLJftBvuIwd83g6ywL8j+J4h1gULdaM17JWtcofpZ9W/ZTmi7Ifj9
wntrZB10fHVN7z/IzBM553HLBg/JvlhhbtoBG85a8cBOW2QcOfFov9c7KIs+
NOi03g5lvw8mvT3TDls0byh39NvhiGuFZVxWG9glcgXviLPH9jvrPAeKW6Fp
3aZL3CoOeKZosFVrXQsYNR1w8rjogN0zVCzv3bdwu+ax6+SAA8rtue4hZfEG
xPvH+CSQicbOY03z/U3Aeoc6jalMnF9iG3U+uRHSlazF9qYzUYIj4DId1wgu
Z3fOTmUwsV23kO4V1Qhtyr7PNmQxUcnIU9w+rBEqwhK3BNxjYk1larSabyOk
qo8oihUyUWN70UZJw0ZwvBK19mAzE8e57fXrRxpAaOja9/kWJoqs0i1xZTXA
a63Mrug2JipEr4KJ/gYwZhUmlXQw0f2tQfD69gbQ0B0QFuhjoqFP84FzZQ0g
OKKxvGCEidoTYu6hcQ3QqK//afsnJnZXz8RIRzVAeLxZQ/8oE2W5LJpqLzbA
DwO3izzjTGwr+7pnVWgDfEoMX+I6zcQO5YeLzw81wJ3R6KHxGSZ22qSd9fJo
AHe4Xnlhjok9PcbLRXc3QNdY3pm8BSZyqbrqBzs0QAKW7DH6ycQXgdfZstYN
YJdcrd/1i4k3pTQS/zNrAP4vb9Yf+c3EkGN8tpewAeqMuhb+/GHiqoLlwvr6
DfA/5S0bpw==
                    "]]},
                  Annotation[#, "Charting`Private`Tag$11227#1"]& ], 
                 TagBox[
                  {RGBColor[1, 0, 0], Thickness[0.006], Opacity[1.], 
                   LineBox[CompressedData["
1:eJwVx3081AccwPFDxs1zJ3lsyUOpeQgVE9+vSOX55ymGtJZyPXjqAbXFcW2c
7Dzn4ZjmIexS0YMmD1moVJSSTSVjN6f87o5zTq3s9sfn9Xm9jffFBUTLUygU
H1n/X5xg9k5a1+pSHvDq5dISDfdnG+0xqCgG07ASNfECDfVaNmhOc+pA5+Kq
WzMCGop7belPODfgloFOkmiMhuP+N1b0cHohvP6XKccuGo6skL7t4AzDdbXM
4vsMGgZKdV+0cXgg1yPpblemYR69wfs3jgQeuVtGTpguxwxmUY9VrhLyBeO2
B+M0MekLqqkyQwtDcsVpQ8bq6GmgemCr0UrsPeH3q3O/CnooG+/YYGeEu+8J
d3oXUtFnnq+aF2+MKuz8aue7Sqga9bCHzjTF0NLLFT7Uz1BfVwsms9aioK2k
xpW1DJ/1m17dF74ekweMHnd7K6BJ8p3EDrol9uYGuK3Ul0c2u1hHY40NZqr5
Pb+gL4fXWB+HNDI3ovNoPJxzpKCJvIVjqqodkmHk6qbbn2BK0lYmPGmPEj7t
pJHPR1g4SKsZXNqE2SrLspt4H6CJwslhMLYgo+nJUW7je2jTOXfMnu+AQSYd
Xx6pWoTlDSgXEvcVxrAVQv3LpdDZGpGdMuqERnDljxcdC3DT3bld5YAzRs5m
BRfwJBAi9R2I5btgbVSIV7u5BGq1J0m6BaKjRWuQDXMetr+VfxA4g7j4fPKq
0qQYctOCq11qXPFQQ6CVQYQYmhq63uXt3obuTGv1PX/NwaymOstQ3w0rzqul
i+lzML6ZbVY/4IY3ajP3n1GYg/myWe3Dhe6YPOLmYF85C6/yY48XB2/HZpuD
0S1usxC3a9XTbqoH3lUckjIlIljrciXD/JEHllJZqR8aRMASnbDLztiBlNSL
6g0xIuhyCAoM3bwTnULLeaOWIjDs0O6LkO7EouXlR2PmhGAiT3Xcd2kXUkwV
zZPvCMGPOfapMsETGVGWWXy2EMx7+N0v13mhdfUlsjBaCIOlqgvpL71QWaFR
NwWEUMXVSt37szdGEn+PXNATgsEZT0UI9kFN07587qwA2nKix4L0fdHWZCqx
s1kA1htLLYZGfXE6czaxLkUAvgWUxIBcPxwvjRvR2CWA+3pmPy5b74/G/FPy
+noCcL3/bdDes/7IWMVYSBCSUN3dFCZ87Y+bazPA+iEJK0enlQ2RQPae4omS
ehLGn+KWe2UENr5+1d7EIoGzzksnkkOgu/czDRuZQ88Ez4sqCNRbo1BxNYuE
QYtDLQYXCPRq6Yu5nklCR1qBddxFAo+bGd7t/IGEMiveWp1rBEbqxJ8eSych
kJWtu/8RgYeKm5M9T5Og/qZoQfqYQL+uIq2hUyQ82FQ1nDNIoKC1ciJc5m3j
1wpvDhFo//uYbWwKCTYOrzVV/iQwdd7nu6IkElR5NtRmHoGFlaFc8hgJ95yc
pjymCCwRPx04JXNG3va+Ub7MD+kblGR+v/Xrs4ozBEZcbmStTiRhqiBDLmyO
wKrF+n+C40mo4ee8mRETaKe35cFEHAlRUNKZLiHwG+3IyQSZh6e533MXZfa0
6vwploR8vBnh+oHA8vDWVCOZfYvvOA3/SyDOn0/iHiXh83f9+oc/EchMv13n
JHOP6/Di0hKBFbEr1PqPkPAf2sxJrw==
                    "]]},
                  
                  Annotation[#, 
                   "Charting`Private`Tag$11227#2"]& ]}, {}}, {{}, {{
                  {RGBColor[1, 0, 0], PointSize[0.012833333333333334`], 
                   AbsoluteThickness[1.6], GeometricTransformationBox[InsetBox[
                    StyleBox["\<\"*\"\>",
                    StripOnInput->False,
                    FontSize->17], {0., 0.}], {{{0., 5.}}, {{24., 1.6}}, {{
                    48., 1.51}}, {{72., 1.41}}}]}, 
                  {RGBColor[1, 0, 0], PointSize[0.012833333333333334`], 
                   AbsoluteThickness[1.6], GeometricTransformationBox[InsetBox[
                    StyleBox["\<\"*\"\>",
                    StripOnInput->False,
                    FontSize->17], {0., 0.}], {{{0., 5.}}, {{24., 1.51}}, {{
                    48., 1.36}}, {{72., 0.86}}}]}, 
                  {RGBColor[1, 0, 0], PointSize[0.012833333333333334`], 
                   AbsoluteThickness[1.6], GeometricTransformationBox[InsetBox[
                    StyleBox["\<\"*\"\>",
                    StripOnInput->False,
                    FontSize->17], {0., 0.}], {{{0., 5.}}, {{24., 1.49}}, {{
                    48., 1.36}}, {{72., 0.87}}}]}, 
                  {RGBColor[0, 0, 1], PointSize[0.012833333333333334`], 
                   AbsoluteThickness[1.6], GeometricTransformationBox[InsetBox[
                    StyleBox["\<\"*\"\>",
                    StripOnInput->False,
                    FontSize->17], {0., 0.}], {{{0., 0.}}, {{24., 0.37}}, {{
                    48., 0.72}}, {{72., 0.91}}}]}, 
                  {RGBColor[0, 0, 1], PointSize[0.012833333333333334`], 
                   AbsoluteThickness[1.6], GeometricTransformationBox[InsetBox[
                    StyleBox["\<\"*\"\>",
                    StripOnInput->False,
                    FontSize->17], {0., 0.}], {{{0., 0.}}, {{24., 0.33}}, {{
                    48., 0.66}}, {{72., 0.87}}}]}, 
                  {RGBColor[0, 0, 1], PointSize[0.012833333333333334`], 
                   AbsoluteThickness[1.6], GeometricTransformationBox[InsetBox[
                    StyleBox["\<\"*\"\>",
                    StripOnInput->False,
                    FontSize->17], {0., 0.}], {{{0., 0.}}, {{24., 0.35}}, {{
                    48., 0.64}}, {{72., 0.85}}}]}}, {
                  {RGBColor[1, 0, 0], PointSize[0.012833333333333334`], 
                   AbsoluteThickness[1.6]}, 
                  {RGBColor[1, 0, 0], PointSize[0.012833333333333334`], 
                   AbsoluteThickness[1.6]}, 
                  {RGBColor[1, 0, 0], PointSize[0.012833333333333334`], 
                   AbsoluteThickness[1.6]}, 
                  {RGBColor[0, 0, 1], PointSize[0.012833333333333334`], 
                   AbsoluteThickness[1.6]}, 
                  {RGBColor[0, 0, 1], PointSize[0.012833333333333334`], 
                   AbsoluteThickness[1.6]}, 
                  {RGBColor[0, 0, 1], PointSize[0.012833333333333334`], 
                   AbsoluteThickness[
                   1.6]}, {}, {}, {}, {}, {}, {}, {}, {}, {}, {}, {}, {}, {}, \
{}, {}, {}, {}, {}, {}, {}, {}, {}, {}, {}, {}, {}, {}, {}, {}, {}, {}}, {
                  {RGBColor[1, 0, 0], PointSize[0.012833333333333334`], 
                   AbsoluteThickness[1.6]}, 
                  {RGBColor[1, 0, 0], PointSize[0.012833333333333334`], 
                   AbsoluteThickness[1.6]}, 
                  {RGBColor[1, 0, 0], PointSize[0.012833333333333334`], 
                   AbsoluteThickness[1.6]}, 
                  {RGBColor[0, 0, 1], PointSize[0.012833333333333334`], 
                   AbsoluteThickness[1.6]}, 
                  {RGBColor[0, 0, 1], PointSize[0.012833333333333334`], 
                   AbsoluteThickness[1.6]}, 
                  {RGBColor[0, 0, 1], PointSize[0.012833333333333334`], 
                   AbsoluteThickness[
                   1.6]}, {}, {}, {}, {}, {}, {}, {}, {}, {}, {}, {}, {}, {}, \
{}, {}, {}, {}, {}, {}, {}, {}, {}, {}, {}, {}, {}, {}, {}, {}, {}, {}}}, \
{{}, {}}}}, {}},
             AspectRatio->NCache[GoldenRatio^(-1), 0.6180339887498948],
             Axes->{True, True},
             AxesLabel->{
               FormBox[
                GraphicsBox[{
                  Thickness[0.04084967320261439], 
                  StyleBox[{
                    
                    FilledCurveBox[{{{1, 4, 3}, {1, 3, 3}, {1, 3, 3}, {1, 3, 
                    3}, {1, 3, 3}, {1, 3, 3}, {0, 1, 0}, {0, 1, 0}, {1, 3, 
                    3}, {1, 3, 3}, {0, 1, 0}, {0, 1, 0}, {1, 3, 3}, {1, 3, 
                    3}, {1, 3, 3}, {0, 1, 0}, {0, 1, 0}, {1, 3, 3}, {1, 3, 
                    3}, {0, 1, 0}, {0, 1, 0}, {1, 3, 3}, {1, 3, 3}, {1, 3, 
                    3}}}, CompressedData["
1:eJxTTMoPSmVmYGBgBGJLIGYC4rVCOnzpdUIOIpWTSs6yyDjA+PK7FuxL9ZOB
0kIOBsZAUCzjIAxWh8nXh/LftOV2G+0WhMsf7N7XZLJY0CHk7eWPMxxlHA6g
8Svv/7hl3C3ooP5J5eUsTRmHVgV21TMmgg7paSAgDeULQMxhlnRoEa9lzWTj
cTgDAmtEHRhAoIENzofYxwzn90d0+zMWMEP8dU8Mzq8B2ftaHCcfol7CYbvX
Bos5O5kdHrjGO84qlHTgceTzmqHJ7fAkceE1E30VB/c1R5cz/BCE8/+DwH0h
OB8cHtHCGPwp7a1Rl+cg+GB/PFCB2COI4EerRsickxGC87/v+7g1/Ro3nG9f
4lh7Oobf4fzVsDf60RoQ+/fzO0jPi9M8vQHBnwyybw+C77G/VtbiOYKfEBKk
vsBTExqefBDxek2HpbeWPzZ05oXzIfI8cH7B8pIN//y5HNarPmmel6sJCfce
TofN5j8OpazScAh44nnJ9DIr3L01L5p+Tdv50x7G3yC9TffUm69wvgko3Rh/
weC/Kt4q+jsbwYeFp9dW/+PJbV/h/HknJi/JVvsJ5xeC3MfPCg9/Fv1fXJd6
/trvCLaK+H9c2sEDpJ/tj30MOJylHHKmJhRaFP+2h6RTSTgflv5gfHDyPCbm
ILNRbD7TAwaHmSCwU8ThBu9tsVQzNjj/Kzi++OF8WP4Cp7MN0g7o+Q8AYpV5
jg==
                    "]], 
                    
                    FilledCurveBox[{{{1, 4, 3}, {1, 3, 3}, {1, 3, 3}, {1, 3, 
                    3}, {1, 3, 3}, {1, 3, 3}, {1, 3, 3}, {1, 3, 3}, {1, 3, 
                    3}, {1, 3, 3}}}, CompressedData["
1:eJxTTMoPSmVmYGBgBGJ5IGYC4jfFW0V/d6s7bPfaYDHHktkBxl9ya/ljw2YE
38QYCDYzOxhorRS+oKLuEPDE85JpMKuDxNQrnBmHVBxu8N4WS/3G53AGBHKU
HdzWHF3OECEO588EgU4FOD8hJEh9gaaqw4wJ/FVm3SpQczUdniYuvGbir+6Q
kf+h9eQXbbj9YFpbB85Pib3jxmyB4G8x/3EoxQvBfwIyJ1/HYYPqk+Z5ueoO
56+GvdGv1nHwOsFuOzsUwU9NAwI2BP/vt9IHcwRVHfwvToz5d1jLIR0k/0zZ
YT3YHA2HcE6xduP1ShD3sqg5gILFWFnJwQPk3wplOB/mXxi/RYFd9cwVGQd3
sDolhx3BVhH/1cUd9ubXvJ25VdnhLChceIQcXmRpf5suq+rA7cjnNWMlh0PA
LemaRCF1h+ug8C1jgrsfxof5D8aH+R/s7mUIPix+AZSk0j0=
                    "]], 
                    FilledCurveBox[CompressedData["
1:eJxTTMoPymNmYGBgBGIpIAaxQYAJSjNCxZiR+OjiuNjI6olhE2MXMW4YKL0A
m38CQw==
                    "], CompressedData["
1:eJxTTMoPSmVmYGBgBGJzIGYC4mgFx4/Jc4wcTIxBQNQBxm9VYFc9M0XMYfH9
fXxzmBH8zxsCsmdtN4Tz99fKWqRvMXQ42L2vyYRZAs4XrpxUcjZFAc5XvvYo
mGGOEpwvEBtw38hd2SFCfPtFhjxDhy3mPw6lcKk4eJ9gt50tauiww6Hp0fEf
Kg7paUDQZuAwpb016rKMqsPpw05rM+UQ/OO7dvSyGejB+Rv08hYz2ug6rPj2
suLMBGWHVJD+ZzoOYO9dVnJ4ArLwASa/hdd//RRVbYh5EzQdJKZe4cx4pAXn
y8yL0zxtoOXwPHHhNRN9bTj/PwjEa0PcyYbgn78a9kb/tgac/6Ytt9totwSc
Dws/iLsRfJh96HxY/LBwdskn62k5VN3/ccvYW9QhJfaOG3OFNpz/5+3rA5bK
OnC+SI/XK5YrCP7zLO1v02X14Hyw/Xv04ObD+DD7fUDxYaoL558BgTc6GHyY
/2B8MH1GAc4vP7zNdaavssOfb6UP5kzUc/gJcudiFYcvO291/WU1gPPBzjiM
4IPTxzsDBxVQ+slRhvP5QennuyKcD7Mfxoe5D5yezyD4MPvQ+TD/g9NfqAE8
fMDp8heC3x9cojLd3xDOTwaF/woEH+xfHyM4Hz1/AQC0wn8F
                    "]], 
                    
                    FilledCurveBox[{{{1, 4, 3}, {1, 3, 3}, {1, 3, 3}, {1, 3, 
                    3}, {1, 3, 3}, {1, 3, 3}, {1, 3, 3}, {1, 3, 3}, {1, 3, 
                    3}, {1, 3, 3}}}, CompressedData["
1:eJxTTMoPSmVmYGBgBGJ5IGYC4oNty8NPOZk5zASBTgUHGP/DovUKZyOUHA7U
ylqkq5g5bFB90jzPVxWirtLU4e+30gdzBDUcvE6w284+auLAwtkln/xOy2HG
BP4qs9PGDuevhr3Rr9aBqF+J4L/I0v42fS6Cf/Kw09rMPmOHJ4kLr5nkI/hb
zH8cSvFC8FNi77gxWyD4b4q3iv7W1nFY8cJD7/9BYwf/ixNj/h3WdjAxBoLP
JhDzozUdIsS3X2SYZ+pwBgRyVOH8cE6xduN+BTh/rZAOX/o9cYcSoLGn+Uwd
SpaXbPh3nh+ib42xQyGI388Ctx9sz2ZmOH/JreWPDZsR/O1eGyzmWCL46WlA
sIwJ7v/rvLfFUsuY4OED4/d4vWIxuYjgOzQ9Oj7jtImD/xPPS6bBnBD5RFOH
z/s+bk0PE4S4748pxD3GYvD4mw4yN1LaAT1+AeQv4Jo=
                    "]]}, 
                   Thickness[0.04084967320261439], StripOnInput -> False]}, {
                 ImageSize -> {48.96896637608966, 32.67741967621419}, 
                  ImageSize -> {24.48448318804483, 16.338709838107096`}, 
                  BaselinePosition -> Scaled[0.32439307852814453`], 
                  ImageSize -> {25., 17.}, 
                  PlotRange -> {{0., 24.479999999999997`}, {0., 16.34}}, 
                  AspectRatio -> Automatic}], TraditionalForm], 
               FormBox[
                GraphicsBox[{
                  Thickness[0.025464731347084286`], 
                  StyleBox[{
                    
                    FilledCurveBox[{{{1, 4, 3}, {1, 3, 3}, {1, 3, 3}, {1, 3, 
                    3}, {1, 3, 3}, {1, 3, 3}, {1, 3, 3}, {1, 3, 3}, {1, 3, 
                    3}, {1, 3, 3}, {1, 3, 3}, {1, 3, 3}, {1, 3, 3}, {1, 3, 
                    3}, {1, 3, 3}}}, CompressedData["
1:eJxTTMoPSmVmYGBgBGI9IGYCYoVdC/alvhN3SE8DASkHGF8eRK+TchCpnFRy
dom4Q839H7eMX0s5tCqwq54pQfD7Irr9GQMQ/IPd+5pMnMUd/oPAfSmHNpD6
K2IO913jHWcVSjnsCLaK+H9cGGJuipgDAwg08DmcAYE1og4HQPofc8H5YNqH
Bc43BgMmB/VPKi9ndUrA+TD7YXz3NUeXM8yQcQh44nnJ9DKzg/K1R8EMcxQc
ltxa/tjQmd3BeUKzUJqVkkOMaoTMuT2cDjNBIFIZaj+fw8+3rw9YLlaBmFcs
BOc/APlDUBjOB/t/g6hDI8vRfsPpKtDwEnNY8e1lxZkJyg5RYPNF4Xxw+Poh
+BD1Ig4CsQH3jdyVHd605XYbRYs4fFi0XuGshrJDOzj8hCH+P6ME51eD/JuN
4IPd9VHRoRIk3i0C8f8KRQcTsPtF4Xw3cLiIwfkhby9/nPFQ3KHTxnNXmpIS
nA9OD2LKcP6Fq2Fv9K0R/p3S3hp1WUYVmm6E4PzC5SUb/vlzwPlP/F4m/J3/
3f6Opuya/5sV4XxwOC+WgfOjQeFUI+Fwnfe2WOo3Bkh87BRx6AHbxwXnw/wL
46Ok32OSDujpGQCdOkmR
                    "]], 
                    
                    FilledCurveBox[{{{1, 4, 3}, {1, 3, 3}, {1, 3, 3}, {1, 3, 
                    3}, {1, 3, 3}, {1, 3, 3}, {1, 3, 3}, {1, 3, 3}, {1, 3, 
                    3}, {1, 3, 3}}}, CompressedData["
1:eJxTTMoPSmVmYGBgBGJ5IGYC4hZe//VTVDUdtnttsJhjyewA4y+5tfyxYTOC
b2IMBJuZHU4ddlqbuU/DIeCJ5yXTYFaHTXp5ixlj1Bxu8N4WS/3G55CaBgRs
qg5ua44uZ4gQh/NngkCnApyfEBKkvkBT1cFAa6XwBRU1KK3pUP/bquDcCw2H
jPwPrSe/aMPtf1O8VfS3tg6cnxJ7x43ZAsHfYv7jUIoXgv8kceE1k3wdB4/9
tbIW7JoO56+GvdGv1nF4DBJ/rwHn/weB+Qj+jAn8VWar1Rz8L06M+XdYy4EB
BBpUHdarPmmel6vhUAdyn4cKxL0sag5nQGCPsoMHyL8VynA+zL8wfosCu+qZ
KzIOf7+VPpgjqOKwI9gq4r+6uMNTkHv8VR3OgtTxCDk0sBztN9yu5sDtyOc1
YyWHwyuQv1drOFwHhW8ZE9z9MD7MfzA+zP/poHBehuDD4hcAyJ/OAQ==
                    
                    "]], 
                    FilledCurveBox[CompressedData["
1:eJxTTMoPymNmYGBgBGI1IAaxQYAJSjNCxZiR+OjipLKRzSGGTYwbiHHbSNML
AA3FAos=
                    "], CompressedData["
1:eJxl1H9IE2EYB/CZhhg0LfFHJLTtTtJc+3F3WxRFT0FFSSAaNAwry5+k5R9G
aUZqqMQCKwwdjVFaqKQoFFoW5g9Cq2k/DCMLFuI/ZUJF2CSpdu94nmvzhZfj
A3f3vM/3fe+0x06l54aqVKoQ38zwzWW+WRX2tN7cagVJlEcMoGs04Ynuhlh4
Nryzs1CtOP7624iCIQt5JvvWpPTEAoP2/mopNJ4cXXatdCxHQ+YmpzNUTh05
KivNI+zhIGluZb+pzAL3N3mHclbwUNJh/1CgscADqJ4e8fJwed+XMOmqBA11
NZkTCYn++5MVdxtOtoToxUB3CGCLiK0TuzhovBJZbj0nQPv857PuAZ3//WmC
v89GHrb7yjTdNdPz7P5ZEzk3zzdqjeRROQ+XAS5t3duXp+OgM3HmoqvYAN+a
uzRjbTpwNnMPF/OXGp8/ciB9/c3kFKj40Z12YoonV/7eUjKexMMF+TqqJzc5
fGNBD52r9er8PxyZbdeEjvy1ttguPIon4/7otet+FvUoxnrBxv1n6x1JgXKP
d0pMjYHF+dOfnKs2klkfjxVj/+hKOddeI5nlmWKi96MDzs9LA9mf91Jjf2g3
GxrymeGeXY79HKSOhm+7EWOChbnZgc0tPAzWth58/kbxX3nUm8ny8sf6zMDL
57OII0fK5/OXloz10bg+dh4dirFesLH/OPn70ZkpH3YORxQf0uz4fjxBIBs3
tEe/KlUsb69jjUhm9QtFej8a67M87ghku/w9VS019ofGfNGY721Pv9qZIVJ+
Ca7DyS+iJLItrve1alzxefkceyXKF435orE+GtfH8nmnGOsFG/tn3/dRifJ5
v7YiW1huIbP/TKZi9tw9xTlZH3eH2qyB+/Pf//EfsNQvOw==
                    "]], 
                    FilledCurveBox[CompressedData["
1:eJxTTMoPymNmYGBgBGIVIAaxQYCJAQEYkWhmJDWExHGxiVFPLTOJEaeFv2gd
JshsAKgSAlc=
                    "], CompressedData["
1:eJxTTMoPSmVmYGBgBGJHIGYC4o16eYsZpzg4mBiDgKgDjN+qwK56ZoqYg/An
x/NppQj+5w0B2bPYEfzfMblH/zE5OPRFdPszCojD+WDjLkvA+QG3pGsShTTh
fJEer1csXzTh5snMi9M8baAFtw/Gh7kHnS8x9QpnxiMth5Ktor9P+9nD+RtA
8jwIfv1vq4JzHPYQ8TtaDvlrum9nfLBzmLNIeeefdKA8y9F+w3AbB/ldC/al
rpN0CBfffpFhn6UDC2eXfHKelgOP//opqSss4eb5nGC3nb0UwX+cuPCaSTyC
nwYCbeYYfJj7weF8GMEH659vAecnx95xY15hAQ8fGB8WfjB+jGqEzDkZKTgf
Ft4wPix+YPaj82HxDfbPVXOHqvs/bhl7izo0gsKj3ALOPwMGCL44yF9KlnC+
/8WJMf8OI/hgc4Wt4ObD+DD7/34rfTDnowUGH+Z+GB/mPxgf4n8th/21shbp
XxB8H5D9l60d3rTldhtJizn8B4H71lDzRR003vLuM3hpDXfPB3B6s0F1nzKC
D1avaQNJzwWiDvZNj47PsLZx2BFsFfFfXcwBFC0mivbw+NoLco8KJh/mHxgf
lj+mTuCvMpO2h/v/CSj+7e3gfHD4MmHyYe4Dp0cPO9T4sbGH828Ag8VoKoL/
NEv72/S3CH5wicr0/wUOcD56/gcA7QCRjA==
                    "]], 
                    
                    FilledCurveBox[{{{1, 4, 3}, {1, 3, 3}, {1, 3, 3}, {1, 3, 
                    3}, {1, 3, 3}, {1, 3, 3}, {1, 3, 3}, {1, 3, 3}, {1, 3, 
                    3}, {1, 3, 3}}}, CompressedData["
1:eJxTTMoPSmVmYGBgBGJ5IGYC4uOaVpNOtzs5zASBTgUHGP/DovUKZyOUHFxV
S5lmVTg5bFB90jzPV9XBGASUnRz+fit9MEdQw6Hb6xWLyUlHBxbOLvnkd1oO
G/TyFjP6ODqcvxr2Rr9aB6LeGsG/LV2TaGSK4HufYLedrevo8CRx4TWTfAR/
i/mPQyleCH5K7B03ZgsE/03xVtHf2joOO291/U11d3Twvzgx5t9hbYf/IHAf
an60poPwJ8fzaaZODmdAIEcVzg/nFGs37leA89cK6fCl3xN3kHf8mHzmraND
yfKSDf/O80P02Tg6FIL4/Sxw+01A/trMDOcvubX8sWEzgr/da4PFHEsEPz0N
CJYxwf1/nfe2WGoZEzx8YPw13bczGPwR/Pbl4aeMzgD998Tzkmkwp8NqkLy4
k8PnfR+3pocJQtyX4gRxj7EYPP6mg+IzUtoBPX4Bt7/POA==
                    "]]}, 
                   Thickness[0.025464731347084286`], StripOnInput -> 
                   False]}, {
                 ImageSize -> {70.69300722291406, 29.409677708592774`}, 
                  ImageSize -> {39.27389290161892, 16.338709838107096`}, 
                  BaselinePosition -> Scaled[0.32439307852814453`], 
                  ImageSize -> {40., 17.}, 
                  PlotRange -> {{0., 39.27}, {0., 16.34}}, AspectRatio -> 
                  Automatic}], TraditionalForm]},
             AxesOrigin->{Automatic, Automatic},
             AxesStyle->Directive[FontColor -> GrayLevel[0]],
             BaseStyle->{FontSize -> 16},
             DisplayFunction->Identity,
             Epilog->{
               InsetBox[
                FormBox[
                 GraphicsBox[{
                   Thickness[0.016801075268817203`], 
                   StyleBox[{
                    FilledCurveBox[CompressedData["
1:eJxTTMoPymNmYGBgBGIpIIaxWZDYzFDMAOUzoInTgk1Pu6jFBgDBVwJ/
                   
                     "], CompressedData["
1:eJxTTMoPSmVmYGBgBGJvIGYC4tdtud1GvyUcdgRbRfw/LucA4ztPaBZKs1Jy
0Pik8nKWpqhDI8vRfsPpKhB16gJw/oHufU0mj7ng/L6Ibn/GDWwOa4V0+NL/
KTvc4L0tlmrG4mAMAsEIvsTUK5wZThoOhctLNvzz53DYoPqked5bdYf0NCBY
xu3gsb9W1uK5uoMJSN9mHjg/WjVC5tweYTi/6v6PW8ba4g7mNnuDpj3UhPMb
QO4x14Lzj+/a0csWoAUxT1jcgYWzSz45Twviv5NiOPlua44uZ5iB4EPME3Pw
OcFuOztUC+LPOmGHH29fH7A8rOnQqsCuesZE0EFmXpzm6Q2aDr2g8PjAD+eD
w2sxJ5zP48jnNUOT1WH6BP4qM20th5kgEMnssEEvbzFjjJbDy9rH2efXMMHt
B4dPGm7+QbD5jBj8hJAg9QWeCP6cRco7/zzXhPPB8XNZCc7fm1/zdmYqgr/y
28uKMw5KDs3itayZx5jgfAYQcGCG82Hu548NuG/kruRwBgR8WBz+g0C/ksM2
rw0Wc36yObiA0leXMiQ+irkdprS3Rl2WUYHEr4wAnA+xXwjOB9v3QNjhgWu8
46yPUPc5i0Ds7VSCiAuKOihfexTMMEfRYR0ofuREIe4rUIDz74PVycP5IW8v
f5zhKAvnq4PSQacUNF8IOwhXTio5myLh8AaUP3YLOSjsWrAvdZ0YxF/3BRxi
QO6uEYX4t4cXzl9ya/ljQ2d2OB+c3vkZIfYtFHd4A47ff/ZgeRlph7knJi/J
XvbfXgRkH4s0JL0kMzi4g9LhDykHmY1i85keIPjg8KphgvMh5rNC/FcojcoX
lIXzU8HpRg4ef2D/asrDzYfxIfH3zx7Gv/T72PV5kT8h7t0jB+dDwkEGzoek
JwkHbnD6ZobEs7EIJBz28ML5sPiD8WHlDyScJRzQyycAyAXi0w==
                    "]], 
                    
                    FilledCurveBox[CompressedData["
1:eJxTTMoPymNmYGBgBGI1IAaxQYAJSjNCxZiR+OjipLKRzSGGTYwbiHHbSNML
AA3FAos=
                    "], CompressedData["
1:eJxl1HtIU1EYAPDZIjEiI9GGGc7du7b2cg8zE6WPwDIkXAoxKgPFylJLKCnF
oBSTksjKUmkIqaASokEPNSprLQVdZIZ/jFARISODVbIWmmvnju+7MA+cP37c
x/c4j4SCczknpBKJJCwwcwNzTWBmj98+tvLbDEkWNqIBXSsPV441xkBTQ2Rl
8lHRc/kPJ5MiRT82nG0P22CGN/WvqpOkMnJUxZ0LrkI5mZuczZXYFeRNedZp
834OFgfcN/45TfBkl+9t4Xoe0itsXTtLTdAP1bPDPh5sW56PS6aM0FhXe2Qi
Thl8v1z0srd8xv7TEGI92CJi6iy9HDgH+2+ua9BDt/fbpbEhBVT96rMWp+rh
6lrnLVMTD7LW4ztGPVr6fpi9X6Yh+9mIV5ML877sk6ao4HragcGTCg4yX1/e
lhKuAk9br9zVpYDktJc598NWG78X+uzggnm4efKVpdSyD+pAPvc+RxQVKMlm
9vyuEno26zaeWuHIwnJNKMgL10rrzS9kZFyfEVaPVTTGCzWuv5BvPg+V0z63
JSsamtn6P1KSdQnxiyWHt5OxfnQs66dVTX7P4nvU9H80xhfqLFKRJWzIVxvr
Q48JQ06+6HiW0XKQA6OmO+rjOzX8/fF9aHc7D3Gd85mGPRpyc0tgDGjJwf2s
A57tzxKOHMn2558EMsZHY34L559GL41qyRgv1Fj/iGNvz+kpDfXH3sYNLKt0
5Gz31qr8T6J9LM8aPTlYt4E8z+IXJ9L/0Rg/kfVjTk/uY+fPvtpYHxr7i8b+
zrADCYnUv69ntN6mPCNZOVfT6oo1kbNGwtMfZJiov2jsLxrjozE/4T7iRGO8
UGP9wv3RY6T+sPb7D5nIwrnvFC2cb79oYf90mMX1CLkf/wOyEB0m
                    "]], 
                    
                    FilledCurveBox[CompressedData["
1:eJxTTMoPymNmYGBgBGIVIAaxQYCJAQEYkWhmJDWExHGxiVFPLTOJEaeFv2gd
JshsAKgSAlc=
                    "], CompressedData["
1:eJxTTMoPSmVmYGBgBGJHIGYCYn2tlcIXSmwdTIxBQNQBxm9VYFc9M0XM4cuG
gOxZ5gj+Br28xYwxNnD+gbbl4aeCbBz6Irr9GQXE4XywcZcl4PyAW9I1iUKa
cL5Ij9crli+acPNk5sVpnjbQgtsH48Pcg86XmHqFM+ORloN906PjM2Zbw/n1
v60KzkUg+D4n2G1nh1pD7Lmj5WBTGbHC1NbaYc4i5Z1/0rUc/C5OjPm32MJB
fteCfanrJB3UnjTPO8tl5sDC2SWfnKflAHK20VdTuHlg+hOCDzZ3DYIPDsfL
xhh8mPsZQEDABM4H63+D4BuA/PfFBB4+MD4s/GD8GNUImXMyUnA+LLxhfFj8
wOxH58PiG+xOJROHqvs/bhl7i0LC4zCCPxMEJE3h/CeJC6+Z5CP4YHcLmMH5
YP8lmMHNh/Fh9p867LQ2084Ugw9zP4wP8x+MD/G/lgMoWEwcEXxpkP0KFg5v
2nK7jaTFHM6AgI4F1HxRhy87b3X9NbWAu2d/raxFegiC/x8E8hF8sPpSC0h6
LhB14PNfPyW1w8JhR7BVxH91MYdw8e0XGfKs4fEFdk8hJh/mHxgflj9SYu+4
MWdYo+anHis4Hxy+/ph8mPtugNLjVCt4eM8AxU+nNZy//IWH3v+HCP4W8x+H
Uqxs4PySraK/T+vZwvno+R8A5+KH5Q==
                    "]], 
                    
                    FilledCurveBox[{{{0, 2, 0}, {1, 3, 3}, {1, 3, 3}, {0, 1, 
                    0}, {1, 3, 3}, {0, 1, 0}, {0, 1, 0}, {1, 3, 3}, {0, 1, 
                    0}, {0, 1, 0}, {1, 3, 3}, {0, 1, 0}, {1, 3, 3}, {0, 1, 
                    0}, {1, 3, 3}, {1, 3, 3}, {0, 1, 0}, {1, 3, 3}, {0, 1, 
                    0}, {1, 3, 3}, {0, 1, 0}, {1, 3, 3}, {1, 3, 3}, {0, 1, 
                    0}, {1, 3, 3}}}, CompressedData["
1:eJxTTMoPSmVmYGBgBGITIGYC4l8xuUf/Cbk6yMyL0zxtoOUA40tMvcKZ8UjL
IYfz54L01y4OPifYbWdf1XJ4w7vPYOYsBP+EptWk0/kIPsviSVaMrgh++/Lw
U0ZfnOH8Kd/Y4meccYabD+PD7Bf65Hg+LdYFgx9wS7omUUgTzjez2Rs0LVED
zj8DAm+kHTbo5S1m9HGC8Hu0HNLTgMDOCSJ+RwsibuMEt98YBKQR/Iv58ezn
DB0x+DD3ZIPCoxjBnwkGCL7qk+Z5Zw85QuxlQ/DbFdhVz5hIwflgey9LwPmt
IPkpYnD70PkmYA2iDgmHL2unRjo6VN3/ccvYW9Th/j6+OcarEHxWUPhfRfCP
g+LnP4LvqlrKNCvACc43v3Y016TCCW4+jA+zf+etrr+pzx0x+DD3w/gw/8H4
+lorhS8s0XSwb3p0fMZnRwfRHq9XLCUI/pxFyjv/pGs6dAOFTRidHE4ddlqb
KafpcKBW1iI9xMVB45PKy1kvRR0cQOqTXRwYQMBB1OEmMBkYpbrA3QtLfzA+
OJ3VIvhuIP82uDiIVE4qOZsi6vAAFF5NLg4xqhEy52oQfFh6gvFh6Q3GR88f
MD4AKzRR1w==
                    "]], 
                    FilledCurveBox[CompressedData["
1:eJxTTMoPymNmYGBgBGINIAaxQYCJAQEYkWhmJDWExHGpIVU9LjUD5Yah7l8A
JrECaw==
                    "], CompressedData["
1:eJxl1E8og3EYB/D3ZVkOSjJWlH/b4Z0/kVexqNfB9g41sYMkjGYrxoXDxNGJ
JL2ypkSTWg64uHDToraUNlNLqeWwlANJQ2F79f398m71tj7r7Xme7/s+v1WN
z/Y7chmGYdOXJX3lpK+xi0itw2MR+ObMRyPAy5VqfVgqEb6G3cHvIWqVf8PI
PovEJv18ji8pCmuDK1a2sJRYLhfREvfFyxbtRRxx8Wr3k+qNI/XKd0a4UKOB
9IMxj9LazWi+K2EQwpmPzSL0Xqk7tm8NwiVn3AjdicRT+R+7zkPqis6XifAS
tTwPQ33SMONn782kPoz+8u+f1AXWI8nhovPLedyKfG6aH9bFEgPMdM3f/Pum
LON+GPUyX3zARPo92vdifCmdR87Rkm3ksc3ptn4Kzf/zSibi1+O+KZ+T+mZ2
VH3dRi3Pc95F3BoLunlvF6kPo/9Oe13Ud0otveeNenV0fjkPp8jH0fww9gnG
vqEe9hH9YMyjNPYdeRYeUvHmHg3JC9ev76aaJqnxvGA8TxjPG/Vh9Mf7gvE+
Ybxv5IORH/Zk+p1Vk31SGvfDqId9RT/sM4x9Vxp5cF6QF+cJPkiKDT8BapxH
GOcVVv7//AIz989J
                    "]], 
                    
                    FilledCurveBox[{{{1, 4, 3}, {0, 1, 0}, {0, 1, 0}, {1, 3, 
                    3}, {1, 3, 3}, {0, 1, 0}, {0, 1, 0}, {1, 3, 3}, {1, 3, 
                    3}, {0, 1, 0}, {0, 1, 0}, {1, 3, 3}, {1, 3, 3}, {0, 1, 
                    0}, {0, 1, 0}, {1, 3, 3}}}, CompressedData["
1:eJxTTMoPSmVmYGBgBGJFIGYC4tQ0INjn4zBjJhD81HCA8XUU5b/khGk6/AeB
5Qj+hfx49nMzEfySraK/T+d5Y/Dd99fKWrDrwflgc+wRfLB9M/Ucdtzq+psa
juBD1GHyYfphfJj5MD7M/vKIFaZnhb3gfJ8T7LazWRH854kLr5m898Tgw/wP
42/Sy1vMOEcDrh/Gh5kP48PsR+dX3/9xy/i1MpzfbeO5K20Tgv9h0XqFsxHK
cP/D+LDwQefD9MP4MPNhfJj9sPhBcc9yBB8Wv+h8mP8Bmm4Ceg==
                    "]], 
                    
                    
                    FilledCurveBox[{{{0, 2, 0}, {0, 1, 0}, {0, 1, 0}, {1, 3, 
                    3}, {1, 3, 3}, {0, 1, 0}, {0, 1, 0}, {0, 1, 0}, {0, 1, 
                    0}, {1, 3, 3}, {0, 1, 0}, {0, 1, 0}, {0, 1, 0}, {0, 1, 
                    0}, {0, 1, 0}, {0, 1, 0}, {1, 3, 3}, {0, 1, 0}, {0, 1, 
                    0}}, {{0, 2, 0}, {0, 1, 0}, {0, 1, 0}}}, {CompressedData["

1:eJxTTMoPSmViYGCQAWIQfVzTatLp9d4O/k88L5le5nGA8V/UPs4+/4bPYYNe
3mJGF0y+SOWkkrNHZOH81DQQkIPzdwRbRfxfLucw30bnyiw9BD/h8GXtVEUE
n8d//ZRUBW+H/yAwX85Bf8KCH4Zi3g7yuxbsS9WTc7iQH89+7qIn3H4YH+Ze
d9VSplkfvDD4Z0Cghx3ONzEGAVYHnxPstrPfejkwgEADi8OTxIXXTOYj+GD/
t2Py08H+Y3K4v49vjrGUt8OXfR+3pk9jgtizxhsuD+PD9It8cjyfNhXBX9N9
O4PBHcGHhRfMfTA+zP0wPnr8wPgAXKq1yg==
                    "], {{
                    53.93439999999998, 3.8656299999999995`}, {
                    51.91720000000001, 3.8656299999999995`}, {
                    53.93439999999998, 6.798439999999999}, {53.93439999999998,
                     3.8656299999999995`}}}]}, 
                    Thickness[0.016801075268817203`], StripOnInput -> 
                    False]}, {
                  ImageSize -> {119.04203237858032`, 32.759830635118306`}, 
                   ImageSize -> {59.52101618929016, 16.379915317559153`}, 
                   BaselinePosition -> Scaled[0.3235770320424004], 
                   ImageSize -> {60., 17.}, 
                   PlotRange -> {{0., 59.52}, {0., 16.38}}, AspectRatio -> 
                   Automatic}], TraditionalForm], {40, 5.7}]},
             Frame->{{False, False}, {False, False}},
             FrameLabel->{{None, None}, {None, None}},
             FrameTicks->{{Automatic, 
                Charting`ScaledFrameTicks[{Identity, Identity}]}, {
               Automatic, 
                Charting`ScaledFrameTicks[{Identity, Identity}]}},
             GridLines->{None, None},
             GridLinesStyle->Directive[
               GrayLevel[0.5, 0.4]],
             ImagePadding->All,
             
             Method->{
              "DefaultBoundaryStyle" -> Automatic, 
               "DefaultGraphicsInteraction" -> {
                "Version" -> 1.2, "TrackMousePosition" -> {True, False}, 
                 "Effects" -> {
                  "Highlight" -> {"ratio" -> 2}, 
                   "HighlightPoint" -> {"ratio" -> 2}, 
                   "Droplines" -> {
                    "freeformCursorMode" -> True, 
                    "placement" -> {"x" -> "All", "y" -> "None"}}}}, 
               "DefaultMeshStyle" -> AbsolutePointSize[6], "ScalingFunctions" -> 
               None, "CoordinatesToolOptions" -> {"DisplayFunction" -> ({
                   (Identity[#]& )[
                    Part[#, 1]], 
                   (Identity[#]& )[
                    Part[#, 2]]}& ), "CopiedValueFunction" -> ({
                   (Identity[#]& )[
                    Part[#, 1]], 
                   (Identity[#]& )[
                    Part[#, 2]]}& )}},
             PlotLabel->None,
             PlotRange->{All, All},
             PlotRangeClipping->False,
             PlotRangePadding->{{
                Scaled[0.02], 
                Scaled[0.02]}, {
                Scaled[0.05], 
                Scaled[0.05]}},
             Ticks->{Automatic, Automatic}], Scaled[{0.5, 0.5}], Center, 
            Scaled[{1, 1}]], InsetBox[
            TemplateBox[{GraphicsBox[{
                Thickness[0.047778308647873864`], 
                StyleBox[{
                  
                  FilledCurveBox[{{{0, 2, 0}, {1, 3, 3}, {1, 3, 3}, {0, 1, 
                   0}, {0, 1, 0}, {1, 3, 3}, {0, 1, 0}, {1, 3, 3}, {1, 3, 
                   3}, {1, 3, 3}, {1, 3, 3}, {1, 3, 3}, {1, 3, 3}, {0, 1, 
                   0}, {1, 3, 3}, {1, 3, 3}, {0, 1, 0}, {1, 3, 3}, {1, 3, 
                   3}, {1, 3, 3}, {1, 3, 3}, {1, 3, 3}, {1, 3, 3}, {0, 1, 
                   0}, {1, 3, 3}}}, CompressedData["
1:eJxTTMoPSmVmYGBgBGI7IGYC4juasmv+Kys7rBXS4UuPU3CA8cM5xdqN+RUd
9uTXvJ3ZquRgDALMig4rv72sOPNAAc6fCQKaCP4ZMJCD81PSgGCZFJwfrRoh
cy5GEm4+jA+z/8u+j1vTr0nB+eqfVF7O4pSH8+V3LdiXqifvsBfkLlEE3wBk
frEcnJ8OsjdNGs4Hm/tNFMJ/J+HQqsCuemaKqMMD13jHWRvF4Xyw898Iw/lL
bi1/bMjMBrH/njicDw6HA0pwvr7WSuELSzQdRConlZxlEXH48630wZyNWg5v
2nK7jaLF4fyQt5c/zmiUhvOVrz0KZrBRcJCeF6d52kDTwXlCs1DaLQWHHQ5N
j47/UIH445mCg88JdtvZWxH8n29fH7BcrOLAAAIGinA+JL4w+TD9MP6TxIXX
TPRVUeWvasH5/hcnxvxz1obzJaZe4cxI0nZwX3N0OYMHgg+OV2UEv/TwNteZ
sooO+oryX3LCtB3eL1qvcPaHgsN2kH8ktCHhMVveoYHlaL+huabDDFD6sZRz
CLglXZMopAWJj0BpuHkaoPg/KQbnFywv2fDPnwfOB8eXzy97P5B7F6vD+bD4
gfEPdO9rMlksDddvAna4iEMbKJ6viMH5YP9ZSMH54HQgIudQdf/HLWNvUQdX
kPwNeUi6j5SAxFeUAsTdF8Xg4QGOFwdRB2FQeghB8GHhic7fGWwV8b8dwYfY
Jwbng9PVEjk4/z8I2CtAwnuuIkb+hfEBWVqUdg==
                   "]], 
                  
                  FilledCurveBox[{{{0, 2, 0}, {1, 3, 3}, {0, 1, 0}, {0, 1, 
                   0}, {0, 1, 0}, {1, 3, 3}, {0, 1, 0}, {1, 3, 3}, {0, 1, 
                   0}, {1, 3, 3}, {1, 3, 3}}}, CompressedData["
1:eJxTTMoPSmVmYGBgBGIxIGYC4uO7dvSyBWg5mBiDgKgDjN+qwK56ZoqYQ0JI
kPqCkxpw/n8QqMfkv2nL7TbaLQHnt/D6r5+iqu1wAmSegaqDxNQrnBmPtOB8
mXlxmqcNtByeJi68ZnJeDc5nAAN1h/Q0IGBD8M9fDXujf1sDzofZB+PD3DOl
vTXq8h41OB9mHzof5t+aTxsCsm+pOlTd/3HL2FsU4m5WdTgfYh6CL9rj9Yql
RAPO19daKXxhiSacjx6eAKfTiY0=
                   "]], 
                  FilledCurveBox[CompressedData["
1:eJxTTMoPymNmYGBgBGIpIAaxQYAJSjNCxZiR+OjiuNjI6olhE2MXMW4YKL0A
m38CQw==
                   "], CompressedData["
1:eJxTTMoPSmVmYGBgBGJzIGYC4hgFx4/Jc4wdTIxBQNQBxm9VYFc9M0XMYfH9
fXxzmBH8zxsCsmdtN4Lz99fKWqRvMXI42L2vyYRZAs4XrpxUcjZFAc5XvvYo
mGGOEpwvEBtw38hd2SFCfPtFhjwjhy3mPw6lcKk4eJ9gt50tauSww6Hp0fEf
Kg7paUDQZugwpb016rKMqsPpw05rM+UQ/DMg8EYfztfXWil8gUXfodPGc1ea
krKDSI/XK5Yreg4fFq1XOLtCyYGFs0s++RwmH6b/+K4dvWwTtB1qPgE9eksF
zm/4bVVwTkPF4Wniwmsm+rpw/n8QiNd1WCukw5f+TxnOBwfnZSU4/01bbrfR
bgk4HxZ+EHsRfJh96HxY/IDdq6fjUHX/xy1jb1GHlNg7bswVunD+n7evD1gq
68H5MP/D+MVbRX+f5jOA88HhGWcANx/Gh9nvA4oPU304HxLeehh8mP9gfDB9
RgHOLz+8zXWmr7JDPSjcPAwcfoLcuVjF4cvOW11/WQ3hfLAzDiP44PTxztBB
BZR+cpThfH5Q+vmuCOfD7IfxYe6LBqXnMwg+zD50Psz/4PQXaggPH3C6/IXg
9weXqEz3N4Lzk0HhvwLBB/vXxxjOR89fAFOLfpo=
                   "]]}, 
                 Thickness[0.047778308647873864`], StripOnInput -> False]}, {
               ImageSize -> {37.678451805728514`, 29.409677708592774`}, 
                ImageSize -> {20.93247322540473, 16.338709838107096`}, 
                BaselinePosition -> Scaled[0.32439307852814453`], 
                ImageSize -> {21., 17.}, 
                PlotRange -> {{0., 20.93}, {0., 16.34}}, AspectRatio -> 
                Automatic}],GraphicsBox[{
                Thickness[0.03755163349605708], 
                StyleBox[{
                  
                  FilledCurveBox[{{{0, 2, 0}, {1, 3, 3}, {1, 3, 3}, {0, 1, 
                   0}, {1, 3, 3}, {0, 1, 0}, {0, 1, 0}, {1, 3, 3}, {0, 1, 
                   0}, {0, 1, 0}, {1, 3, 3}, {0, 1, 0}, {1, 3, 3}, {0, 1, 
                   0}, {1, 3, 3}, {1, 3, 3}, {0, 1, 0}, {1, 3, 3}, {0, 1, 
                   0}, {1, 3, 3}, {0, 1, 0}, {1, 3, 3}, {1, 3, 3}, {0, 1, 
                   0}, {1, 3, 3}}}, CompressedData["
1:eJxTTMoPSmVmYGBgBGITIGYC4nBOsXbjeiUHmXlxmqcNtBxgfImpVzgzHmk5
rPz2suLMA0UHnxPstrOvajmUHt7mOnOuApwvUjmp5OwTeThffteCfal9cnD+
9mCriP/sMnB+zf0ft4xPS8HNh/Fh9j9wjXecFSiPwQ+4JV2TKKQJ55vZ7A2a
lqgB558BgTfSELqHF0prOZgYA8FmHocNenmLGe9oOcyYCQI8cPsZQKCBC86X
aJKZYnD5uz06H+aeJbeWPzZkZoC7Lz0NBJjg/G1eGyzm/GSBiLMh+O0K7Kpn
TKTgfJCzjC9LwPmtIPkpYnD70PlgfxiLOjSI17JmHvtjXwUKN29Rh/6Ibn/G
AmYHGN+uxLH2tAwbnK/+SeXlrJMccP7XfR+3pl/jhfN3gOJHXcABZj6MD7Mf
7F9ndgw+zP0wPsx/ML6+1krhC0s0HZpB7mXjcBDt8XrFUoLgz1mkvPNPuqaD
zEax+UwPOBxOHXZamymnCXEvp7yDBoh+KepwoHtfk0mzPCSeHEQdekH+nSAP
dy8s/cH44OjVVIDz9+bXvJ1pqgBRlyLqoHztUTCDjYJDjGqEzLkaBB+WnmB8
WHqD8dHzB4wPAP5BQU0=
                   "]], 
                  FilledCurveBox[CompressedData["
1:eJxTTMoPymNmYGBgBGINIAaxQYCJAQEYkWhmJDWExHGpIVU9LjUD5Yah7l8A
JrECaw==
                   "], CompressedData["
1:eJxl1FsoQ3EcB/AxWSuT5CCXctlmOzJnQ/GgjhdyKcKDiNxbLiEk4onlwWUe
pj2QlFfFixKFkltIMhKKpFYu5ZbkUs6Zvr9TZ6dO61On3+///f9//8XWthU3
KBUKhY/w5gqvr/BWxGS91AVY+NQU8WF42Baj0h04Qnl7SZfWeWQmz12vBU6/
cWTd3eDM4T3Hj5eNFPoEhZE95U7CyUUXkf01wUZyyGjevd+7kepFzVQZ9zmW
+sFYj9zhky619Zb977Np5gt2VZlTpyxveNKscXscuWN+5NLaLvlSWIaFkez5
TTORf54eNjLmkqg+jP6OYVv5SZSJbG17tu25ksk56wPR6e5kygcjP6w9uy1R
tMTzDY3Cs23wMr6HUa+u8ipbeW6gfjsry2P+Eyy5urQ4YVad6GXkGfLbspt7
WMr7JeYbNJB/P7pvpo8TyP2vi0XNEZLF5TTqdWRGXJdDS/Vh9F8UD1yjIw9p
ChccW3pyvSePnvLByA9jnmDMG+phHtEPxnrkxrwjT9/150VKPkN54cfOJeZ7
XzL2C8Z+wthv1IfRH+cF4zxhnDfywcgP94r9VuNonuTG9zDqYV7RD/MMY97l
Rh7cF+TFfYLdTYkfzlbJuI8w7iss///5AyOhx50=
                   "]], 
                  
                  FilledCurveBox[{{{1, 4, 3}, {0, 1, 0}, {0, 1, 0}, {1, 3, 
                   3}, {1, 3, 3}, {0, 1, 0}, {0, 1, 0}, {1, 3, 3}, {1, 3, 
                   3}, {0, 1, 0}, {0, 1, 0}, {1, 3, 3}, {1, 3, 3}, {0, 1, 
                   0}, {0, 1, 0}, {1, 3, 3}}}, CompressedData["
1:eJxTTMoPSmVmYGBgBGJFIGYC4jQQmGbhMGMmEPzUcIDxdRTlv+SEaTqAhGdm
Ivi2lRErTH0R/EaWo/2G300x+O77a2Ut2PXg/P8gYI/gg+2bqefA579+SuoJ
BB9MzcTkw/TD+DDzYXyY/T1er1hMHI3hfAOtlcIXVBD85Ng7bsw/jDD4MP/D
+Jv08hYzztGA64fxYebD+DD70fnV93/cMn6tDOd323juStuE4H9YtF7hbIQy
3P8wPix80Pkw/TA+zHwYH2Y/LH5Q3JOJ4MPiF50P8z8ABBjimQ==
                   "]], 
                  
                  FilledCurveBox[{{{0, 2, 0}, {0, 1, 0}, {0, 1, 0}, {1, 3, 
                    3}, {1, 3, 3}, {0, 1, 0}, {0, 1, 0}, {0, 1, 0}, {0, 1, 
                    0}, {1, 3, 3}, {0, 1, 0}, {0, 1, 0}, {0, 1, 0}, {0, 1, 
                    0}, {0, 1, 0}, {0, 1, 0}, {1, 3, 3}, {0, 1, 0}, {0, 1, 
                    0}}, {{0, 2, 0}, {0, 1, 0}, {0, 1, 0}}}, {CompressedData["

1:eJxTTMoPSmViYGCQAWIQrfGWd59BpZmD/xPPS6aXeRxg/Be1j7PPv+Fz+POt
9MGchaYYfJHKSSVnj8jC+alpICAH5+8Itor4v1zO4YbQJ8fzZQh+jILjx+QY
BH+L+Y9DKVGmDv9BYL6cw5edt7r+upo6yO9asC9VT87BvjJiheleI7j9MD7M
vapPmued/WWCwT8DAj3scL6JMQiwOhhorRS+8MXEgQEEGlgcUmLvuDFHIPhg
/2ti8tPB/mNyiBDffpHBz9Thy76PW9OnMUHMLTaDy8P4MP0HamUt0l0Q/E8b
ArJnLTeF82HhBXMfjA9zP4yPHj8wPgAuzL6w
                    "], {{
                    21.034399999999998`, 3.8656299999999995`}, {19.0172, 
                    3.8656299999999995`}, {21.034399999999998`, 
                    6.798439999999999}, {21.034399999999998`, 
                    3.8656299999999995`}}}]}, 
                 Thickness[0.03755163349605708], StripOnInput -> False]}, {
               ImageSize -> {47.92884881693649, 29.483847571606475`}, 
                ImageSize -> {26.62713823163138, 16.379915317559153`}, 
                BaselinePosition -> Scaled[0.3235770320424004], 
                ImageSize -> {27., 17.}, 
                PlotRange -> {{0., 26.630000000000003`}, {0., 16.38}}, 
                AspectRatio -> Automatic}]},
             "LineLegend",
             DisplayFunction->(FormBox[
               StyleBox[
                StyleBox[
                 PaneBox[
                  TagBox[
                   GridBox[{{
                    TagBox[
                    GridBox[{{
                    GraphicsBox[{{
                    Directive[
                    EdgeForm[
                    Directive[
                    Opacity[0.3], 
                    GrayLevel[0]]], 
                    PointSize[0.5], FontSize -> 16, 
                    Opacity[1.], 
                    AbsoluteThickness[1.6], 
                    Thickness[0.108], 
                    RGBColor[0, 0, 1]], {
                    LineBox[{{0, 10}, {20, 10}}]}}, {
                    Directive[
                    EdgeForm[
                    Directive[
                    Opacity[0.3], 
                    GrayLevel[0]]], 
                    PointSize[0.5], FontSize -> 16, 
                    Opacity[1.], 
                    AbsoluteThickness[1.6], 
                    Thickness[0.108], 
                    RGBColor[0, 0, 1]], {}}}, AspectRatio -> Full, 
                    ImageSize -> {20, 10}, PlotRangePadding -> None, 
                    ImagePadding -> Automatic, 
                    BaselinePosition -> (Scaled[0.1] -> Baseline)], #}, {
                    GraphicsBox[{{
                    Directive[
                    EdgeForm[
                    Directive[
                    Opacity[0.3], 
                    GrayLevel[0]]], 
                    PointSize[0.5], FontSize -> 16, 
                    Opacity[1.], 
                    AbsoluteThickness[1.6], 
                    Thickness[0.108], 
                    RGBColor[1, 0, 0]], {
                    LineBox[{{0, 10}, {20, 10}}]}}, {
                    Directive[
                    EdgeForm[
                    Directive[
                    Opacity[0.3], 
                    GrayLevel[0]]], 
                    PointSize[0.5], FontSize -> 16, 
                    Opacity[1.], 
                    AbsoluteThickness[1.6], 
                    Thickness[0.108], 
                    RGBColor[1, 0, 0]], {}}}, AspectRatio -> Full, 
                    ImageSize -> {20, 10}, PlotRangePadding -> None, 
                    ImagePadding -> Automatic, 
                    BaselinePosition -> (Scaled[0.1] -> Baseline)], #2}}, 
                    GridBoxAlignment -> {
                    "Columns" -> {Center, Left}, "Rows" -> {{Baseline}}}, 
                    AutoDelete -> False, 
                    GridBoxDividers -> {
                    "Columns" -> {{False}}, "Rows" -> {{False}}}, 
                    GridBoxItemSize -> {
                    "Columns" -> {{All}}, "Rows" -> {{All}}}, 
                    GridBoxSpacings -> {
                    "Columns" -> {{0.5}}, "Rows" -> {{0.8}}}], "Grid"]}}, 
                    GridBoxAlignment -> {
                    "Columns" -> {{Left}}, "Rows" -> {{Top}}}, AutoDelete -> 
                    False, GridBoxItemSize -> {
                    "Columns" -> {{Automatic}}, "Rows" -> {{Automatic}}}, 
                    GridBoxSpacings -> {"Columns" -> {{1}}, "Rows" -> {{0}}}],
                    "Grid"], Alignment -> Left, AppearanceElements -> None, 
                  ImageMargins -> {{5, 5}, {5, 5}}, ImageSizeAction -> 
                  "ResizeToFit"], LineIndent -> 0, StripOnInput -> False], {
                FontFamily -> "Arial"}, Background -> Automatic, StripOnInput -> 
                False], TraditionalForm]& ),
             Editable->True,
             InterpretationFunction:>(RowBox[{"LineLegend", "[", 
                RowBox[{
                  RowBox[{"{", 
                    RowBox[{
                    RowBox[{"Directive", "[", 
                    RowBox[{
                    RowBox[{"FontSize", "\[Rule]", "16"}], ",", 
                    RowBox[{"Opacity", "[", "1.`", "]"}], ",", 
                    RowBox[{"AbsoluteThickness", "[", "1.6`", "]"}], ",", 
                    RowBox[{"Thickness", "[", "0.006`", "]"}], ",", 
                    InterpretationBox[
                    ButtonBox[
                    TooltipBox[
                    GraphicsBox[{{
                    GrayLevel[0], 
                    RectangleBox[{0, 0}]}, {
                    GrayLevel[0], 
                    RectangleBox[{1, -1}]}, {
                    RGBColor[0, 0, 1], 
                    RectangleBox[{0, -1}, {2, 1}]}}, DefaultBaseStyle -> 
                    "ColorSwatchGraphics", AspectRatio -> 1, Frame -> True, 
                    FrameStyle -> RGBColor[0., 0., 0.6666666666666666], 
                    FrameTicks -> None, PlotRangePadding -> None, ImageSize -> 
                    Dynamic[{Automatic, 1.35 CurrentValue["FontCapHeight"]/
                    AbsoluteCurrentValue[Magnification]}]], 
                    StyleBox[
                    RowBox[{"RGBColor", "[", 
                    RowBox[{"0", ",", "0", ",", "1"}], "]"}], NumberMarks -> 
                    False]], Appearance -> None, BaseStyle -> {}, 
                    BaselinePosition -> Baseline, DefaultBaseStyle -> {}, 
                    ButtonFunction :> With[{Typeset`box$ = EvaluationBox[]}, 
                    If[
                    Not[
                    AbsoluteCurrentValue["Deployed"]], 
                    SelectionMove[Typeset`box$, All, Expression]; 
                    FrontEnd`Private`$ColorSelectorInitialAlpha = 1; 
                    FrontEnd`Private`$ColorSelectorInitialColor = 
                    RGBColor[0, 0, 1]; 
                    FrontEnd`Private`$ColorSelectorUseMakeBoxes = True; 
                    MathLink`CallFrontEnd[
                    FrontEnd`AttachCell[Typeset`box$, 
                    FrontEndResource["RGBColorValueSelector"], {
                    0, {Left, Bottom}}, {Left, Top}, 
                    "ClosingActions" -> {
                    "SelectionDeparture", "ParentChanged", 
                    "EvaluatorQuit"}]]]], BaseStyle -> Inherited, Evaluator -> 
                    Automatic, Method -> "Preemptive"], 
                    RGBColor[0, 0, 1], Editable -> False, Selectable -> 
                    False]}], "]"}], ",", 
                    RowBox[{"Directive", "[", 
                    RowBox[{
                    RowBox[{"FontSize", "\[Rule]", "16"}], ",", 
                    RowBox[{"Opacity", "[", "1.`", "]"}], ",", 
                    RowBox[{"AbsoluteThickness", "[", "1.6`", "]"}], ",", 
                    RowBox[{"Thickness", "[", "0.006`", "]"}], ",", 
                    InterpretationBox[
                    ButtonBox[
                    TooltipBox[
                    GraphicsBox[{{
                    GrayLevel[0], 
                    RectangleBox[{0, 0}]}, {
                    GrayLevel[0], 
                    RectangleBox[{1, -1}]}, {
                    RGBColor[1, 0, 0], 
                    RectangleBox[{0, -1}, {2, 1}]}}, DefaultBaseStyle -> 
                    "ColorSwatchGraphics", AspectRatio -> 1, Frame -> True, 
                    FrameStyle -> RGBColor[0.6666666666666666, 0., 0.], 
                    FrameTicks -> None, PlotRangePadding -> None, ImageSize -> 
                    Dynamic[{Automatic, 1.35 CurrentValue["FontCapHeight"]/
                    AbsoluteCurrentValue[Magnification]}]], 
                    StyleBox[
                    RowBox[{"RGBColor", "[", 
                    RowBox[{"1", ",", "0", ",", "0"}], "]"}], NumberMarks -> 
                    False]], Appearance -> None, BaseStyle -> {}, 
                    BaselinePosition -> Baseline, DefaultBaseStyle -> {}, 
                    ButtonFunction :> With[{Typeset`box$ = EvaluationBox[]}, 
                    If[
                    Not[
                    AbsoluteCurrentValue["Deployed"]], 
                    SelectionMove[Typeset`box$, All, Expression]; 
                    FrontEnd`Private`$ColorSelectorInitialAlpha = 1; 
                    FrontEnd`Private`$ColorSelectorInitialColor = 
                    RGBColor[1, 0, 0]; 
                    FrontEnd`Private`$ColorSelectorUseMakeBoxes = True; 
                    MathLink`CallFrontEnd[
                    FrontEnd`AttachCell[Typeset`box$, 
                    FrontEndResource["RGBColorValueSelector"], {
                    0, {Left, Bottom}}, {Left, Top}, 
                    "ClosingActions" -> {
                    "SelectionDeparture", "ParentChanged", 
                    "EvaluatorQuit"}]]]], BaseStyle -> Inherited, Evaluator -> 
                    Automatic, Method -> "Preemptive"], 
                    RGBColor[1, 0, 0], Editable -> False, Selectable -> 
                    False]}], "]"}]}], "}"}], ",", 
                  RowBox[{"{", 
                    RowBox[{#, ",", #2}], "}"}], ",", 
                  RowBox[{"LegendMarkers", "\[Rule]", "None"}], ",", 
                  RowBox[{"LabelStyle", "\[Rule]", 
                    RowBox[{"{", "}"}]}], ",", 
                  RowBox[{"LegendLayout", "\[Rule]", "\"Column\""}]}], 
                "]"}]& )], Scaled[{1, 0.5}], ImageScaled[{0.7, 0.5}],
            BaseStyle->{FontSize -> Larger},
            FormatType->StandardForm]},
          AspectRatio->NCache[GoldenRatio^(-1), 0.6180339887498948],
          Axes->False,
          AxesLabel->{
            FormBox[
             GraphicsBox[{
               Thickness[0.04084967320261439], 
               StyleBox[{
                 
                 FilledCurveBox[{{{1, 4, 3}, {1, 3, 3}, {1, 3, 3}, {1, 3, 
                  3}, {1, 3, 3}, {1, 3, 3}, {0, 1, 0}, {0, 1, 0}, {1, 3, 3}, {
                  1, 3, 3}, {0, 1, 0}, {0, 1, 0}, {1, 3, 3}, {1, 3, 3}, {1, 3,
                   3}, {0, 1, 0}, {0, 1, 0}, {1, 3, 3}, {1, 3, 3}, {0, 1, 
                  0}, {0, 1, 0}, {1, 3, 3}, {1, 3, 3}, {1, 3, 
                  3}}}, CompressedData["
1:eJxTTMoPSmVmYGBgBGJLIGYC4rVCOnzpdUIOIpWTSs6yyDjA+PK7FuxL9ZOB
0kIOBsZAUCzjIAxWh8nXh/LftOV2G+0WhMsf7N7XZLJY0CHk7eWPMxxlHA6g
8Svv/7hl3C3ooP5J5eUsTRmHVgV21TMmgg7paSAgDeULQMxhlnRoEa9lzWTj
cTgDAmtEHRhAoIENzofYxwzn90d0+zMWMEP8dU8Mzq8B2ftaHCcfol7CYbvX
Bos5O5kdHrjGO84qlHTgceTzmqHJ7fAkceE1E30VB/c1R5cz/BCE8/+DwH0h
OB8cHtHCGPwp7a1Rl+cg+GB/PFCB2COI4EerRsickxGC87/v+7g1/Ro3nG9f
4lh7Oobf4fzVsDf60RoQ+/fzO0jPi9M8vQHBnwyybw+C77G/VtbiOYKfEBKk
vsBTExqefBDxek2HpbeWPzZ05oXzIfI8cH7B8pIN//y5HNarPmmel6sJCfce
TofN5j8OpazScAh44nnJ9DIr3L01L5p+Tdv50x7G3yC9TffUm69wvgko3Rh/
weC/Kt4q+jsbwYeFp9dW/+PJbV/h/HknJi/JVvsJ5xeC3MfPCg9/Fv1fXJd6
/trvCLaK+H9c2sEDpJ/tj30MOJylHHKmJhRaFP+2h6RTSTgflv5gfHDyPCbm
ILNRbD7TAwaHmSCwU8ThBu9tsVQzNjj/Kzi++OF8WP4Cp7MN0g7o+Q8AYpV5
jg==
                  "]], 
                 
                 FilledCurveBox[{{{1, 4, 3}, {1, 3, 3}, {1, 3, 3}, {1, 3, 
                  3}, {1, 3, 3}, {1, 3, 3}, {1, 3, 3}, {1, 3, 3}, {1, 3, 3}, {
                  1, 3, 3}}}, CompressedData["
1:eJxTTMoPSmVmYGBgBGJ5IGYC4jfFW0V/d6s7bPfaYDHHktkBxl9ya/ljw2YE
38QYCDYzOxhorRS+oKLuEPDE85JpMKuDxNQrnBmHVBxu8N4WS/3G53AGBHKU
HdzWHF3OECEO588EgU4FOD8hJEh9gaaqw4wJ/FVm3SpQczUdniYuvGbir+6Q
kf+h9eQXbbj9YFpbB85Pib3jxmyB4G8x/3EoxQvBfwIyJ1/HYYPqk+Z5ueoO
56+GvdGv1nHwOsFuOzsUwU9NAwI2BP/vt9IHcwRVHfwvToz5d1jLIR0k/0zZ
YT3YHA2HcE6xduP1ShD3sqg5gILFWFnJwQPk3wplOB/mXxi/RYFd9cwVGQd3
sDolhx3BVhH/1cUd9ubXvJ25VdnhLChceIQcXmRpf5suq+rA7cjnNWMlh0PA
LemaRCF1h+ug8C1jgrsfxof5D8aH+R/s7mUIPix+AZSk0j0=
                  "]], 
                 FilledCurveBox[CompressedData["
1:eJxTTMoPymNmYGBgBGIpIAaxQYAJSjNCxZiR+OjiuNjI6olhE2MXMW4YKL0A
m38CQw==
                  "], CompressedData["
1:eJxTTMoPSmVmYGBgBGJzIGYC4mgFx4/Jc4wcTIxBQNQBxm9VYFc9M0XMYfH9
fXxzmBH8zxsCsmdtN4Tz99fKWqRvMXQ42L2vyYRZAs4XrpxUcjZFAc5XvvYo
mGGOEpwvEBtw38hd2SFCfPtFhjxDhy3mPw6lcKk4eJ9gt50tauiww6Hp0fEf
Kg7paUDQZuAwpb016rKMqsPpw05rM+UQ/OO7dvSyGejB+Rv08hYz2ug6rPj2
suLMBGWHVJD+ZzoOYO9dVnJ4ArLwASa/hdd//RRVbYh5EzQdJKZe4cx4pAXn
y8yL0zxtoOXwPHHhNRN9bTj/PwjEa0PcyYbgn78a9kb/tgac/6Ytt9totwSc
Dws/iLsRfJh96HxY/LBwdskn62k5VN3/ccvYW9QhJfaOG3OFNpz/5+3rA5bK
OnC+SI/XK5YrCP7zLO1v02X14Hyw/Xv04ObD+DD7fUDxYaoL558BgTc6GHyY
/2B8MH1GAc4vP7zNdaavssOfb6UP5kzUc/gJcudiFYcvO291/WU1gPPBzjiM
4IPTxzsDBxVQ+slRhvP5QennuyKcD7Mfxoe5D5yezyD4MPvQ+TD/g9NfqAE8
fMDp8heC3x9cojLd3xDOTwaF/woEH+xfHyM4Hz1/AQC0wn8F
                  "]], 
                 
                 FilledCurveBox[{{{1, 4, 3}, {1, 3, 3}, {1, 3, 3}, {1, 3, 
                  3}, {1, 3, 3}, {1, 3, 3}, {1, 3, 3}, {1, 3, 3}, {1, 3, 3}, {
                  1, 3, 3}}}, CompressedData["
1:eJxTTMoPSmVmYGBgBGJ5IGYC4oNty8NPOZk5zASBTgUHGP/DovUKZyOUHA7U
ylqkq5g5bFB90jzPVxWirtLU4e+30gdzBDUcvE6w284+auLAwtkln/xOy2HG
BP4qs9PGDuevhr3Rr9aBqF+J4L/I0v42fS6Cf/Kw09rMPmOHJ4kLr5nkI/hb
zH8cSvFC8FNi77gxWyD4b4q3iv7W1nFY8cJD7/9BYwf/ixNj/h3WdjAxBoLP
JhDzozUdIsS3X2SYZ+pwBgRyVOH8cE6xduN+BTh/rZAOX/o9cYcSoLGn+Uwd
SpaXbPh3nh+ib42xQyGI388Ctx9sz2ZmOH/JreWPDZsR/O1eGyzmWCL46WlA
sIwJ7v/rvLfFUsuY4OED4/d4vWIxuYjgOzQ9Oj7jtImD/xPPS6bBnBD5RFOH
z/s+bk0PE4S4748pxD3GYvD4mw4yN1LaAT1+AeQv4Jo=
                  "]]}, 
                Thickness[0.04084967320261439], StripOnInput -> False]}, {
              ImageSize -> {48.96896637608966, 32.67741967621419}, 
               ImageSize -> {24.48448318804483, 16.338709838107096`}, 
               BaselinePosition -> Scaled[0.32439307852814453`], 
               ImageSize -> {25., 17.}, 
               PlotRange -> {{0., 24.479999999999997`}, {0., 16.34}}, 
               AspectRatio -> Automatic}], TraditionalForm], 
            FormBox[
             GraphicsBox[{
               Thickness[0.025464731347084286`], 
               StyleBox[{
                 
                 FilledCurveBox[{{{1, 4, 3}, {1, 3, 3}, {1, 3, 3}, {1, 3, 
                  3}, {1, 3, 3}, {1, 3, 3}, {1, 3, 3}, {1, 3, 3}, {1, 3, 3}, {
                  1, 3, 3}, {1, 3, 3}, {1, 3, 3}, {1, 3, 3}, {1, 3, 3}, {1, 3,
                   3}}}, CompressedData["
1:eJxTTMoPSmVmYGBgBGI9IGYCYoVdC/alvhN3SE8DASkHGF8eRK+TchCpnFRy
dom4Q839H7eMX0s5tCqwq54pQfD7Irr9GQMQ/IPd+5pMnMUd/oPAfSmHNpD6
K2IO913jHWcVSjnsCLaK+H9cGGJuipgDAwg08DmcAYE1og4HQPofc8H5YNqH
Bc43BgMmB/VPKi9ndUrA+TD7YXz3NUeXM8yQcQh44nnJ9DKzg/K1R8EMcxQc
ltxa/tjQmd3BeUKzUJqVkkOMaoTMuT2cDjNBIFIZaj+fw8+3rw9YLlaBmFcs
BOc/APlDUBjOB/t/g6hDI8vRfsPpKtDwEnNY8e1lxZkJyg5RYPNF4Xxw+Poh
+BD1Ig4CsQH3jdyVHd605XYbRYs4fFi0XuGshrJDOzj8hCH+P6ME51eD/JuN
4IPd9VHRoRIk3i0C8f8KRQcTsPtF4Xw3cLiIwfkhby9/nPFQ3KHTxnNXmpIS
nA9OD2LKcP6Fq2Fv9K0R/p3S3hp1WUYVmm6E4PzC5SUb/vlzwPlP/F4m/J3/
3f6Opuya/5sV4XxwOC+WgfOjQeFUI+Fwnfe2WOo3Bkh87BRx6AHbxwXnw/wL
46Ok32OSDujpGQCdOkmR
                  "]], 
                 
                 FilledCurveBox[{{{1, 4, 3}, {1, 3, 3}, {1, 3, 3}, {1, 3, 
                  3}, {1, 3, 3}, {1, 3, 3}, {1, 3, 3}, {1, 3, 3}, {1, 3, 3}, {
                  1, 3, 3}}}, CompressedData["
1:eJxTTMoPSmVmYGBgBGJ5IGYC4hZe//VTVDUdtnttsJhjyewA4y+5tfyxYTOC
b2IMBJuZHU4ddlqbuU/DIeCJ5yXTYFaHTXp5ixlj1Bxu8N4WS/3G55CaBgRs
qg5ua44uZ4gQh/NngkCnApyfEBKkvkBT1cFAa6XwBRU1KK3pUP/bquDcCw2H
jPwPrSe/aMPtf1O8VfS3tg6cnxJ7x43ZAsHfYv7jUIoXgv8kceE1k3wdB4/9
tbIW7JoO56+GvdGv1nF4DBJ/rwHn/weB+Qj+jAn8VWar1Rz8L06M+XdYy4EB
BBpUHdarPmmel6vhUAdyn4cKxL0sag5nQGCPsoMHyL8VynA+zL8wfosCu+qZ
KzIOf7+VPpgjqOKwI9gq4r+6uMNTkHv8VR3OgtTxCDk0sBztN9yu5sDtyOc1
YyWHwyuQv1drOFwHhW8ZE9z9MD7MfzA+zP/poHBehuDD4hcAyJ/OAQ==
                  
                  "]], 
                 FilledCurveBox[CompressedData["
1:eJxTTMoPymNmYGBgBGI1IAaxQYAJSjNCxZiR+OjipLKRzSGGTYwbiHHbSNML
AA3FAos=
                  "], CompressedData["
1:eJxl1H9IE2EYB/CZhhg0LfFHJLTtTtJc+3F3WxRFT0FFSSAaNAwry5+k5R9G
aUZqqMQCKwwdjVFaqKQoFFoW5g9Cq2k/DCMLFuI/ZUJF2CSpdu94nmvzhZfj
A3f3vM/3fe+0x06l54aqVKoQ38zwzWW+WRX2tN7cagVJlEcMoGs04Ynuhlh4
Nryzs1CtOP7624iCIQt5JvvWpPTEAoP2/mopNJ4cXXatdCxHQ+YmpzNUTh05
KivNI+zhIGluZb+pzAL3N3mHclbwUNJh/1CgscADqJ4e8fJwed+XMOmqBA11
NZkTCYn++5MVdxtOtoToxUB3CGCLiK0TuzhovBJZbj0nQPv857PuAZ3//WmC
v89GHrb7yjTdNdPz7P5ZEzk3zzdqjeRROQ+XAS5t3duXp+OgM3HmoqvYAN+a
uzRjbTpwNnMPF/OXGp8/ciB9/c3kFKj40Z12YoonV/7eUjKexMMF+TqqJzc5
fGNBD52r9er8PxyZbdeEjvy1ttguPIon4/7otet+FvUoxnrBxv1n6x1JgXKP
d0pMjYHF+dOfnKs2klkfjxVj/+hKOddeI5nlmWKi96MDzs9LA9mf91Jjf2g3
GxrymeGeXY79HKSOhm+7EWOChbnZgc0tPAzWth58/kbxX3nUm8ny8sf6zMDL
57OII0fK5/OXloz10bg+dh4dirFesLH/OPn70ZkpH3YORxQf0uz4fjxBIBs3
tEe/KlUsb69jjUhm9QtFej8a67M87ghku/w9VS019ofGfNGY721Pv9qZIVJ+
Ca7DyS+iJLItrve1alzxefkceyXKF435orE+GtfH8nmnGOsFG/tn3/dRifJ5
v7YiW1huIbP/TKZi9tw9xTlZH3eH2qyB+/Pf//EfsNQvOw==
                  "]], 
                 FilledCurveBox[CompressedData["
1:eJxTTMoPymNmYGBgBGIVIAaxQYCJAQEYkWhmJDWExHGxiVFPLTOJEaeFv2gd
JshsAKgSAlc=
                  "], CompressedData["
1:eJxTTMoPSmVmYGBgBGJHIGYC4o16eYsZpzg4mBiDgKgDjN+qwK56ZoqYg/An
x/NppQj+5w0B2bPYEfzfMblH/zE5OPRFdPszCojD+WDjLkvA+QG3pGsShTTh
fJEer1csXzTh5snMi9M8baAFtw/Gh7kHnS8x9QpnxiMth5Ktor9P+9nD+RtA
8jwIfv1vq4JzHPYQ8TtaDvlrum9nfLBzmLNIeeefdKA8y9F+w3AbB/ldC/al
rpN0CBfffpFhn6UDC2eXfHKelgOP//opqSss4eb5nGC3nb0UwX+cuPCaSTyC
nwYCbeYYfJj7weF8GMEH659vAecnx95xY15hAQ8fGB8WfjB+jGqEzDkZKTgf
Ft4wPix+YPaj82HxDfbPVXOHqvs/bhl7izo0gsKj3ALOPwMGCL44yF9KlnC+
/8WJMf8OI/hgc4Wt4ObD+DD7/34rfTDnowUGH+Z+GB/mPxgf4n8th/21shbp
XxB8H5D9l60d3rTldhtJizn8B4H71lDzRR003vLuM3hpDXfPB3B6s0F1nzKC
D1avaQNJzwWiDvZNj47PsLZx2BFsFfFfXcwBFC0mivbw+NoLco8KJh/mHxgf
lj+mTuCvMpO2h/v/CSj+7e3gfHD4MmHyYe4Dp0cPO9T4sbGH828Ag8VoKoL/
NEv72/S3CH5wicr0/wUOcD56/gcA7QCRjA==
                  "]], 
                 
                 FilledCurveBox[{{{1, 4, 3}, {1, 3, 3}, {1, 3, 3}, {1, 3, 
                  3}, {1, 3, 3}, {1, 3, 3}, {1, 3, 3}, {1, 3, 3}, {1, 3, 3}, {
                  1, 3, 3}}}, CompressedData["
1:eJxTTMoPSmVmYGBgBGJ5IGYC4uOaVpNOtzs5zASBTgUHGP/DovUKZyOUHFxV
S5lmVTg5bFB90jzPV9XBGASUnRz+fit9MEdQw6Hb6xWLyUlHBxbOLvnkd1oO
G/TyFjP6ODqcvxr2Rr9aB6LeGsG/LV2TaGSK4HufYLedrevo8CRx4TWTfAR/
i/mPQyleCH5K7B03ZgsE/03xVtHf2joOO291/U11d3Twvzgx5t9hbYf/IHAf
an60poPwJ8fzaaZODmdAIEcVzg/nFGs37leA89cK6fCl3xN3kHf8mHzmraND
yfKSDf/O80P02Tg6FIL4/Sxw+01A/trMDOcvubX8sWEzgr/da4PFHEsEPz0N
CJYxwf1/nfe2WGoZEzx8YPw13bczGPwR/Pbl4aeMzgD998Tzkmkwp8NqkLy4
k8PnfR+3pocJQtyX4gRxj7EYPP6mg+IzUtoBPX4Bt7/POA==
                  "]]}, 
                Thickness[0.025464731347084286`], StripOnInput -> False]}, {
              ImageSize -> {70.69300722291406, 29.409677708592774`}, 
               ImageSize -> {39.27389290161892, 16.338709838107096`}, 
               BaselinePosition -> Scaled[0.32439307852814453`], 
               ImageSize -> {40., 17.}, 
               PlotRange -> {{0., 39.27}, {0., 16.34}}, AspectRatio -> 
               Automatic}], TraditionalForm]},
          AxesOrigin->{Automatic, Automatic},
          AxesStyle->Directive[FontColor -> GrayLevel[0]],
          BaseStyle->{FontSize -> 16},
          DisplayFunction->Identity,
          Frame->False,
          FrameLabel->{{None, None}, {None, None}},
          FrameTicks->{{Automatic, 
             Charting`ScaledFrameTicks[{Identity, Identity}]}, {Automatic, 
             Charting`ScaledFrameTicks[{Identity, Identity}]}},
          ImagePadding->All,
          
          Method->{
           "DefaultBoundaryStyle" -> Automatic, 
            "DefaultGraphicsInteraction" -> {
             "Version" -> 1.2, "TrackMousePosition" -> {True, False}, 
              "Effects" -> {
               "Highlight" -> {"ratio" -> 2}, 
                "HighlightPoint" -> {"ratio" -> 2}, 
                "Droplines" -> {
                 "freeformCursorMode" -> True, 
                  "placement" -> {"x" -> "All", "y" -> "None"}}}}, 
            "DefaultMeshStyle" -> AbsolutePointSize[6], "ScalingFunctions" -> 
            None, "CoordinatesToolOptions" -> {"DisplayFunction" -> ({
                (Identity[#]& )[
                 Part[#, 1]], 
                (Identity[#]& )[
                 Part[#, 2]]}& ), "CopiedValueFunction" -> ({
                (Identity[#]& )[
                 Part[#, 1]], 
                (Identity[#]& )[
                 Part[#, 2]]}& )}},
          PlotLabel->None,
          PlotRange->Automatic,
          PlotRangeClipping->False,
          PlotRangePadding->{{
             Scaled[0.02], 
             Scaled[0.02]}, {
             Scaled[0.05], 
             Scaled[0.05]}},
          Ticks->{Automatic, Automatic}],
         TraditionalForm],
        InterpretTemplate[Legended[
          Graphics[{{{{{}, {}, 
               Annotation[{
                 Directive[
                  Opacity[1.], 
                  AbsoluteThickness[1.6], 
                  Thickness[0.006], 
                  RGBColor[0, 0, 1]], 
                 Line[CompressedData["
1:eJwV1nk4VdsbB3B1iZAo0WDIkDHinGOKvK8p83AioYFURK6pQV0NinRLZlGG
QqmUUjKVjBkrU665cM7ZFEVkiEr91u+v/Xye9ey919prr+/7yngG7Di0lIuL
a8sSLq7/X2eCNn2Zv1tqyBWYEBunGmF4MEpy34aMZBg7VBk5cdIT1j1TFR5L
vwuzN5JO6AUFw0w9zac9vRiE/nzsFfG8ACyH4jV16fXAz6PD3GCaAD1r5j9X
pHfB1if2u2jLs8Fxfm13WfoImP4ICxJPeQrxPrk2L9LnwN5fa+RAVRUIBd7u
bfw9Bwr+zbUTS6rh6okMr26P72A6YfDRyKQa/g2PD5uRn4fKOd1Wo7pqCMs4
Vaj+aAEq3tcIP66vAf92S4nb5b/AODS/xauyFu5KzM6aBSzBmAsfH7243Ajh
Edfq1ON4MTuxZqv41VbwC7llPVfOiyk9NPX88lZw9s1tL//MiyYTfDEbv7aC
ikP5BxtzPtR4U7+8UakN2jYMz/r+5kOnF2pvdlxpA6lnDIV7fvyYylPnxrZs
h1JWR6S05Qpcxq0y7VD2DkKkl8vznRfBgQ6TQX/fTvBSFZk9mSKCtp7hx4LP
doKzzrr60UciWGO+pMEroRMY9sqH3/SR8c/lrTIvOuHbWcu8GMYq9Ph4MJ3N
1wV+A5cZaz6tQnrd8/Drt7vAI4PfTNZeFAWecAalW7rBaoOgl4GkOC6czTJ6
vdALv/3jZJK0xHHpBcHUZwJ9UFAj+uGzrTgyhHOoaMk+WO8r6ZR2VhzNjKZC
1xj1wVipuvGPQXEMlvjOCbrUB5edmVKl2Wuxa7RaxkekHxrjk7voSutxOuRa
TNr697CdT8ZclS6JEfddjQ25B6C144gsx1ISE3c1eleIDIDLreLFVA9J9Jpu
SqZLD8ARbZtC/hhJZCjaqC/qDUDcwRCZsU+SeGS+RFAoYAD6q5p/3r8phbSI
gprN3QNQarDNZTXPRoxwk/lw9dYg2M6OCsYHyuCD2H9+y1wegpmzzQFDp2Vw
7xrDllWxQ5DK9/TdlssyuKs3cOPvpCH4tOHk9ZYsGWTuPLi7NnMIIoyXyQt2
yKCQ8strK0uH4GWsrP4lLVkU/ld7653hIdisstvnzA9ZTHud8e+AAQs6nhm+
fbtMDvfypscoGLPgn22yWyRWy6G5dc4lH3MWNDqMzrxQlUPxq2keQ0wWHAwJ
CZvfI4e3hVz4ErxYkF6bmHK0Ug7rYw9M88ayQND9bZ1PhDx2vEpxdXrPgsmg
p/nn4uTx/sCM0uchFvwXkXzjWro8tj/ICz0zzIKMBx5/VxfKY3+udHHSBAvU
52ZE1w3LY9PFF2+iudjgEC15sNFsE6o2Lw7kybEhscx/qSKvAlb+ONDy1IsN
J1scvxisVsDG98E7K3zZsIel27VDWgEvt18qrvdngzzvXw/O6ihgqGeb8JsT
bCjckcLs8lZAFTW6X3YkG7pGKzMvNirg+/Lvk9E5bFi/VgSoy4ooc6q22meI
DaNevboq1xTxWZVQ0HMOG0qLsmiBmYo4dORbI89HNjg70hR+FSui3sdl/ySN
syE+xnGFKKWIfJaf11z5wQY+nuR+E0MltAvu6elezYHvU+tP3v6mhGWOag/4
TTlQj5yg0UUl/L4+XXB6OweSYh8e2bJcGc1Nc3b0WHKApmbgXiatjNYRe+Ju
2HPA//De7R02yrhms87S724cGBm4JfrXPeI8D0PpIA7890b+qeduFRRdyBTS
TOPARUPVjeneKmh6HCq/ZnBA+6lmbOdRFTySPsL7MJMDN5IN/7a4qoJPLw36
iN/lwL79Lsrq5SrYKa98v+EJBz7NRWUtSKmiyc/M+kt1HPglMx0fx1bFF/n/
2id94cCjpAWu1xOqWOvm3zs6Qe7n5Qr866cq+qcmbTWY4kD1F0G7E6s3Y2xj
2JXuWQ5Elijw7zHdjK4nRlM+/eaAsK3bBcW7m7Hn4zXRE8IUyJ2sDq7wUUMV
j33y1poUVCg8nFI8roaFrnMrpOgUuHUmBcaHqWGBwwWfCQYFCbTD/gdT1HBn
uvHpS7oULB0X8uWvU8N9AT9104AC9v49+503qmOWGreTlS0Fmdbf7Se61BGu
6Xe3eVFg8GOoZRdbHek/y8qcDlPQc/+1bfW4OgY4WBt2+VAgvOymdRL3Flw3
1y/7zo+CsCpT8620Ldh8JDfmUTAF7loJhpHRW1B1XGztzBkKYmOTxVbKaqBD
QKhcUwIFp1WvrrunqIEdl8dVFhMpONxwXgLUNNDSvGrllmsUGP/xkw3Q1UDm
KaETV1MomPE3UW+108B/9y7+p5ZOgYvdpFlsqAZmmWb3CuRQYDo2bKF4XgPf
Px8zlLpLgWZkv3VlpAYKCOQnqt+jgL+invk1XgMjVtKELXMpKFfL2Gt/XwOz
TduPHXpEgewKq+MrOzUw5czUqEERBUK5cPJenwbGfXjVol5MwU9TrVAY0sDT
O9SKpEoo+O/0xvMBnzXwnBsjar6Ugsgvc1dbl2jijY86p5JeUvD5ze07seqa
qOnZbOr/ioLCK4sdK//VRMtqwZ4nrWR/dBPiZWI0sXZZs9qxNgoCRxTs6Uma
yC/EYWq1U6Bq7PDaOVMTE8+68j99R0H2QnZVRqkmsvID9sd0UhB32OKR6qgm
jtaxm1l9FPiLffDd9lUTn3T151zop8CmNkjJfpa8f+a2h8x7Cng3pt0OXkLD
gmOnwl0+UHC2e/zG83U05POWzXw0SIHf9sRIcysaxn8uMJ3hUGA1o2jq6kDD
90cn+45SFChlv1xyxJmGjMi93lPEnMXh0zGeNNx3+Kb3yDD5/4p0j3b+Q8Px
xduKpR8p0D3QrPExjIZfn26PV/xEgZiI58R8JA3vqjf9SCJu94vykUik4dUs
s3c+oxRYyA+4H3hIw0sWPEU/xyhQeBcsefwpGZeMhd2fKeAO4+2PLKFhc9jD
jlLiyn4N5wevaHjxRJqk/xcKtBPDbab6aTicG7irepwCUaO1/H+xaShD59iJ
TFAwNZHXIPqJhjsEJ1zcifOsuox1Z2hYXULLnSWWW6qsd06Qjgy6savAJAVz
tvm/lVbRcWh/RqU58esbWrXvxOkYw/3r3AXiQE1jewU5Os76Oa+aJjY50yja
pkRH7eQNI0pTZL1Ndn2n1OkY/uOE+F7ilx67DzXr0dFBPzy5ijg2j6USAnTc
Gbo4/JXYc957cqMZHYPLM5Mlv1HAF3cs9JgDHblXzkodI+7v/4FSznT8fT5g
Pp34seL5ZY276ShRkaNdS+xUGR2/wZuOHS491IppChQFRHfV+dHx2/qbzhrE
P5xTJQKC6Wj8d4EGkzhz4u69mjN0PHfZVSaG+OhWtb/9wuk4XVyk94B4e+Qz
mthlOt7Rny6vJR6XrCr3SaJjk0jOilniKp/t4atT6fiqnt3HP0NBUtFbi/Jb
dORJTRKXJvZe4ijknUNHp223ajWJt9r2dgg/pGOQ50e2MfGKG+43Xjyho0wZ
8+gO4iFqeN/BYjpuWqg54UH8TMNPXuglmW+L9IQfceTpb6Ml1XTc+sWmL4TY
tfFk/v4GOrZybzE4T7xZ9M8xgWY61jc9EL1M/Mf94taid3RkfblzMJb43UMB
LvceOnKkl6olEed8j6/jG6BjrOg9/xTikyZrowo4dMT7x1RuEFvH3nTYM0rW
z7d1//8t1S8vtuwrHdM7a1dfJ55SeNifP0NH2Wm28TXi2mDNLNcfdNQ08/wa
R5xSUeL1FxcDa/KF10cR+/Ibbn7Ew8B2sZevwom3OddOOQsw0GUfbfwfYuFs
qxIuEQYyfY1SAomp8bbTD8QYWCxVUnOQuERvl7GTBAMvuO8P3EV85eIH3t8y
DHwiLJRlQbyv/UDzPUUG6olF7dQl1pQcS2CqMXCd090YBWJun0CXnzQGWj5W
s11N3F04J5mjy8Bavq/xv8l+PuA6w7EzZGCEeeneT8QO1y/7Z1sysGJJanQJ
sRy1kmFjz0A1M7vpdOK5LckLs04MfP3LiBNGnN6QHWHpwcBQF+lDpsQBq5Wt
pg+R59XemZcjNnbPX5lxhIE5jKx1S4k/zZWlTp5g4Ian2rwvyP+b58RaL3qG
gWZmRbFxxIEFy9J0whkYN/rk8CHihb+ZaWdjGbjbVleYn7jizYkN2dcYaHGh
baiXnJ8LyulpdWkM3Fzwm+c+Mf/wSJrgffJ9xrV2AHGLsaCExmMGlvlbh/IR
J2RqpjsWMjCpc+ViKzm/G/acTk+tYuBFqBByI97cIZKh1MtAq0n3S25fKZjU
0JG0GWTgHYG0BDHiwpg9GQHDDDzFLv7dRvJjm9W9jOIpBvo9yl1EYrtqg5um
/FrYL6XybAXJo8B871se+lrYa6rW40byjbEiWjrCSAu3u/seXiT5N+9bcOue
uRbWCf06fJP4vMLirQlHLVzr1lbRT/IyISMh87SfFrZ9kO02IflaGFWedT1D
C2+FZF1+TfL65Chb5uVtLTy1WTHGidjAnC97MFcLO1VaRD6wKahb6pitUKyF
6pr01FEWBV2nPmUXtmihQiY0TZL8/+69+k7bHy00HU4MKCX1w+3Kc+9uHm0M
v+8eoEb8Ms9ddUBAG+Ntz/JnkXpzYephwWdxbdzmxRCL6CX1MtS0epmGNt6e
4k7X66ZAPub4gIGHNj51EZI+QOrXjsLutblV2jipHptS1EBBUdeZ9/n12sj1
9mban3oK1i7IZRa/1cZWrnknC+KBbYGKtT3aePdOwVhnLQU+DXzag5PaSPtx
spRVTfqNPj3HNTI6uIP7TczLMpKHXOnR58/rYGRxUX7EYwqWVdNdN17SQZcd
QUNFpL7vO/9GvvKqDpqEiPOO5FGwcunPsl8pOihUe1LX5CHZn7/cxkIe6yAd
hvWnSL+guWytuX+/Dh72EbWQyCLfWyCJa7eWLpr+xKgC0r+UiV09yhjVxSzd
1XpcR8n5Gq1ZsPmqi8fzGHnvg8j+ly2cOzSri1d/bhIpDST55u59NXmJHu72
VXt2xJ/ML9c4Z36dHkYY1/rWk37KQX+h66WVHipklICVBwUj7l5bzfL0MOMX
e1ucDQWrcnGJc8BWtP2HabJVltS/0j1Rp/r1UUuZ91JnEwdKTLeVC3htQ/H2
CiGJfRxwnrdr9R81RM8OfyuTMTbkiFITPsqIftZN6vWk3zf7vPS14ziiesD0
Ivc0C+LCdt42vGOE+fuqWLJHWfA4t+pL/C5jPBXSmWz6bQi+CQtdkVhvgpEZ
t15kHBgClnbspvutJlhOU/fxez4Is6nfRI8kmWLvSK3Lx4QB+JDgfyx5pxlW
Ps46ti3oAwRYSr2rWb4dKzsmN3048B4UDZ+EKzRvRwcrv2/tRv1wZeo4PSrc
HE9t0Qrh0u6DKl0nRxdtC+x/GMKzlN4LEhWiDXvmLfDN17Jnz6V6SL1eruf5
yBJnFR/zLJftBvuIwd83g6ywL8j+J4h1gULdaM17JWtcofpZ9W/ZTmi7Ifj9
wntrZB10fHVN7z/IzBM553HLBg/JvlhhbtoBG85a8cBOW2QcOfFov9c7KIs+
NOi03g5lvw8mvT3TDls0byh39NvhiGuFZVxWG9glcgXviLPH9jvrPAeKW6Fp
3aZL3CoOeKZosFVrXQsYNR1w8rjogN0zVCzv3bdwu+ax6+SAA8rtue4hZfEG
xPvH+CSQicbOY03z/U3Aeoc6jalMnF9iG3U+uRHSlazF9qYzUYIj4DId1wgu
Z3fOTmUwsV23kO4V1Qhtyr7PNmQxUcnIU9w+rBEqwhK3BNxjYk1larSabyOk
qo8oihUyUWN70UZJw0ZwvBK19mAzE8e57fXrRxpAaOja9/kWJoqs0i1xZTXA
a63Mrug2JipEr4KJ/gYwZhUmlXQw0f2tQfD69gbQ0B0QFuhjoqFP84FzZQ0g
OKKxvGCEidoTYu6hcQ3QqK//afsnJnZXz8RIRzVAeLxZQ/8oE2W5LJpqLzbA
DwO3izzjTGwr+7pnVWgDfEoMX+I6zcQO5YeLzw81wJ3R6KHxGSZ22qSd9fJo
AHe4Xnlhjok9PcbLRXc3QNdY3pm8BSZyqbrqBzs0QAKW7DH6ycQXgdfZstYN
YJdcrd/1i4k3pTQS/zNrAP4vb9Yf+c3EkGN8tpewAeqMuhb+/GHiqoLlwvr6
DfA/5S0bpw==
                  "]]}, "Charting`Private`Tag$11227#1"], 
               Annotation[{
                 Directive[
                  Opacity[1.], 
                  AbsoluteThickness[1.6], 
                  Thickness[0.006], 
                  RGBColor[1, 0, 0]], 
                 Line[CompressedData["
1:eJwVx3081AccwPFDxs1zJ3lsyUOpeQgVE9+vSOX55ymGtJZyPXjqAbXFcW2c
7Dzn4ZjmIexS0YMmD1moVJSSTSVjN6f87o5zTq3s9sfn9Xm9jffFBUTLUygU
H1n/X5xg9k5a1+pSHvDq5dISDfdnG+0xqCgG07ASNfECDfVaNmhOc+pA5+Kq
WzMCGop7belPODfgloFOkmiMhuP+N1b0cHohvP6XKccuGo6skL7t4AzDdbXM
4vsMGgZKdV+0cXgg1yPpblemYR69wfs3jgQeuVtGTpguxwxmUY9VrhLyBeO2
B+M0MekLqqkyQwtDcsVpQ8bq6GmgemCr0UrsPeH3q3O/CnooG+/YYGeEu+8J
d3oXUtFnnq+aF2+MKuz8aue7Sqga9bCHzjTF0NLLFT7Uz1BfVwsms9aioK2k
xpW1DJ/1m17dF74ekweMHnd7K6BJ8p3EDrol9uYGuK3Ul0c2u1hHY40NZqr5
Pb+gL4fXWB+HNDI3ovNoPJxzpKCJvIVjqqodkmHk6qbbn2BK0lYmPGmPEj7t
pJHPR1g4SKsZXNqE2SrLspt4H6CJwslhMLYgo+nJUW7je2jTOXfMnu+AQSYd
Xx6pWoTlDSgXEvcVxrAVQv3LpdDZGpGdMuqERnDljxcdC3DT3bld5YAzRs5m
BRfwJBAi9R2I5btgbVSIV7u5BGq1J0m6BaKjRWuQDXMetr+VfxA4g7j4fPKq
0qQYctOCq11qXPFQQ6CVQYQYmhq63uXt3obuTGv1PX/NwaymOstQ3w0rzqul
i+lzML6ZbVY/4IY3ajP3n1GYg/myWe3Dhe6YPOLmYF85C6/yY48XB2/HZpuD
0S1usxC3a9XTbqoH3lUckjIlIljrciXD/JEHllJZqR8aRMASnbDLztiBlNSL
6g0xIuhyCAoM3bwTnULLeaOWIjDs0O6LkO7EouXlR2PmhGAiT3Xcd2kXUkwV
zZPvCMGPOfapMsETGVGWWXy2EMx7+N0v13mhdfUlsjBaCIOlqgvpL71QWaFR
NwWEUMXVSt37szdGEn+PXNATgsEZT0UI9kFN07587qwA2nKix4L0fdHWZCqx
s1kA1htLLYZGfXE6czaxLkUAvgWUxIBcPxwvjRvR2CWA+3pmPy5b74/G/FPy
+noCcL3/bdDes/7IWMVYSBCSUN3dFCZ87Y+bazPA+iEJK0enlQ2RQPae4omS
ehLGn+KWe2UENr5+1d7EIoGzzksnkkOgu/czDRuZQ88Ez4sqCNRbo1BxNYuE
QYtDLQYXCPRq6Yu5nklCR1qBddxFAo+bGd7t/IGEMiveWp1rBEbqxJ8eSych
kJWtu/8RgYeKm5M9T5Og/qZoQfqYQL+uIq2hUyQ82FQ1nDNIoKC1ciJc5m3j
1wpvDhFo//uYbWwKCTYOrzVV/iQwdd7nu6IkElR5NtRmHoGFlaFc8hgJ95yc
pjymCCwRPx04JXNG3va+Ub7MD+kblGR+v/Xrs4ozBEZcbmStTiRhqiBDLmyO
wKrF+n+C40mo4ee8mRETaKe35cFEHAlRUNKZLiHwG+3IyQSZh6e533MXZfa0
6vwploR8vBnh+oHA8vDWVCOZfYvvOA3/SyDOn0/iHiXh83f9+oc/EchMv13n
JHOP6/Di0hKBFbEr1PqPkPAf2sxJrw==
                  "]]}, 
                "Charting`Private`Tag$11227#2"]}}, {}}, {{}, {{{
                Directive[
                 PointSize[0.012833333333333334`], 
                 AbsoluteThickness[1.6], 
                 RGBColor[1, 0, 0]], 
                GeometricTransformation[
                 Inset[
                  Style["*", FontSize -> 17], {0., 0.}], {{{0., 5.}}, {{24., 
                 1.6}}, {{48., 1.51}}, {{72., 1.41}}}]}, {
                Directive[
                 PointSize[0.012833333333333334`], 
                 AbsoluteThickness[1.6], 
                 RGBColor[1, 0, 0]], 
                GeometricTransformation[
                 Inset[
                  Style["*", FontSize -> 17], {0., 0.}], {{{0., 5.}}, {{24., 
                 1.51}}, {{48., 1.36}}, {{72., 0.86}}}]}, {
                Directive[
                 PointSize[0.012833333333333334`], 
                 AbsoluteThickness[1.6], 
                 RGBColor[1, 0, 0]], 
                GeometricTransformation[
                 Inset[
                  Style["*", FontSize -> 17], {0., 0.}], {{{0., 5.}}, {{24., 
                 1.49}}, {{48., 1.36}}, {{72., 0.87}}}]}, {
                Directive[
                 PointSize[0.012833333333333334`], 
                 AbsoluteThickness[1.6], 
                 RGBColor[0, 0, 1]], 
                GeometricTransformation[
                 Inset[
                  Style["*", FontSize -> 17], {0., 0.}], {{{0., 0.}}, {{24., 
                 0.37}}, {{48., 0.72}}, {{72., 0.91}}}]}, {
                Directive[
                 PointSize[0.012833333333333334`], 
                 AbsoluteThickness[1.6], 
                 RGBColor[0, 0, 1]], 
                GeometricTransformation[
                 Inset[
                  Style["*", FontSize -> 17], {0., 0.}], {{{0., 0.}}, {{24., 
                 0.33}}, {{48., 0.66}}, {{72., 0.87}}}]}, {
                Directive[
                 PointSize[0.012833333333333334`], 
                 AbsoluteThickness[1.6], 
                 RGBColor[0, 0, 1]], 
                GeometricTransformation[
                 Inset[
                  Style["*", FontSize -> 17], {0., 0.}], {{{0., 0.}}, {{24., 
                 0.35}}, {{48., 0.64}}, {{72., 0.85}}}]}}, {{
                Directive[
                 PointSize[0.012833333333333334`], 
                 AbsoluteThickness[1.6], 
                 RGBColor[1, 0, 0]]}, {
                Directive[
                 PointSize[0.012833333333333334`], 
                 AbsoluteThickness[1.6], 
                 RGBColor[1, 0, 0]]}, {
                Directive[
                 PointSize[0.012833333333333334`], 
                 AbsoluteThickness[1.6], 
                 RGBColor[1, 0, 0]]}, {
                Directive[
                 PointSize[0.012833333333333334`], 
                 AbsoluteThickness[1.6], 
                 RGBColor[0, 0, 1]]}, {
                Directive[
                 PointSize[0.012833333333333334`], 
                 AbsoluteThickness[1.6], 
                 RGBColor[0, 0, 1]]}, {
                Directive[
                 PointSize[0.012833333333333334`], 
                 AbsoluteThickness[1.6], 
                 RGBColor[
                 0, 0, 1]]}, {}, {}, {}, {}, {}, {}, {}, {}, {}, {}, {}, {}, \
{}, {}, {}, {}, {}, {}, {}, {}, {}, {}, {}, {}, {}, {}, {}, {}, {}, {}, {}}, {{
                Directive[
                 PointSize[0.012833333333333334`], 
                 AbsoluteThickness[1.6], 
                 RGBColor[1, 0, 0]]}, {
                Directive[
                 PointSize[0.012833333333333334`], 
                 AbsoluteThickness[1.6], 
                 RGBColor[1, 0, 0]]}, {
                Directive[
                 PointSize[0.012833333333333334`], 
                 AbsoluteThickness[1.6], 
                 RGBColor[1, 0, 0]]}, {
                Directive[
                 PointSize[0.012833333333333334`], 
                 AbsoluteThickness[1.6], 
                 RGBColor[0, 0, 1]]}, {
                Directive[
                 PointSize[0.012833333333333334`], 
                 AbsoluteThickness[1.6], 
                 RGBColor[0, 0, 1]]}, {
                Directive[
                 PointSize[0.012833333333333334`], 
                 AbsoluteThickness[1.6], 
                 RGBColor[
                 0, 0, 1]]}, {}, {}, {}, {}, {}, {}, {}, {}, {}, {}, {}, {}, \
{}, {}, {}, {}, {}, {}, {}, {}, {}, {}, {}, {}, {}, {}, {}, {}, {}, {}, {}}}, \
{{}, {}}}}, {
           DisplayFunction -> Identity, Ticks -> {Automatic, Automatic}, 
            AxesOrigin -> {Automatic, Automatic}, FrameTicks -> {{Automatic, 
               Charting`ScaledFrameTicks[{Identity, Identity}]}, {Automatic, 
               Charting`ScaledFrameTicks[{Identity, Identity}]}}, 
            GridLines -> {None, None}, DisplayFunction -> Identity, 
            PlotRangePadding -> {{
               Scaled[0.02], 
               Scaled[0.02]}, {
               Scaled[0.05], 
               Scaled[0.05]}}, PlotRangeClipping -> False, ImagePadding -> 
            All, DisplayFunction -> Identity, AspectRatio -> GoldenRatio^(-1),
             Axes -> {True, True}, AxesLabel -> {
              Graphics[{
                Thickness[0.04084967320261439], 
                Style[{
                  
                  FilledCurve[{{{1, 4, 3}, {1, 3, 3}, {1, 3, 3}, {1, 3, 3}, {
                   1, 3, 3}, {1, 3, 3}, {0, 1, 0}, {0, 1, 0}, {1, 3, 3}, {1, 
                   3, 3}, {0, 1, 0}, {0, 1, 0}, {1, 3, 3}, {1, 3, 3}, {1, 3, 
                   3}, {0, 1, 0}, {0, 1, 0}, {1, 3, 3}, {1, 3, 3}, {0, 1, 
                   0}, {0, 1, 0}, {1, 3, 3}, {1, 3, 3}, {1, 3, 
                   3}}}, CompressedData["
1:eJxTTMoPSmVmYGBgBGJLIGYC4rVCOnzpdUIOIpWTSs6yyDjA+PK7FuxL9ZOB
0kIOBsZAUCzjIAxWh8nXh/LftOV2G+0WhMsf7N7XZLJY0CHk7eWPMxxlHA6g
8Svv/7hl3C3ooP5J5eUsTRmHVgV21TMmgg7paSAgDeULQMxhlnRoEa9lzWTj
cTgDAmtEHRhAoIENzofYxwzn90d0+zMWMEP8dU8Mzq8B2ftaHCcfol7CYbvX
Bos5O5kdHrjGO84qlHTgceTzmqHJ7fAkceE1E30VB/c1R5cz/BCE8/+DwH0h
OB8cHtHCGPwp7a1Rl+cg+GB/PFCB2COI4EerRsickxGC87/v+7g1/Ro3nG9f
4lh7Oobf4fzVsDf60RoQ+/fzO0jPi9M8vQHBnwyybw+C77G/VtbiOYKfEBKk
vsBTExqefBDxek2HpbeWPzZ05oXzIfI8cH7B8pIN//y5HNarPmmel6sJCfce
TofN5j8OpazScAh44nnJ9DIr3L01L5p+Tdv50x7G3yC9TffUm69wvgko3Rh/
weC/Kt4q+jsbwYeFp9dW/+PJbV/h/HknJi/JVvsJ5xeC3MfPCg9/Fv1fXJd6
/trvCLaK+H9c2sEDpJ/tj30MOJylHHKmJhRaFP+2h6RTSTgflv5gfHDyPCbm
ILNRbD7TAwaHmSCwU8ThBu9tsVQzNjj/Kzi++OF8WP4Cp7MN0g7o+Q8AYpV5
jg==
                   "]], 
                  
                  FilledCurve[{{{1, 4, 3}, {1, 3, 3}, {1, 3, 3}, {1, 3, 3}, {
                   1, 3, 3}, {1, 3, 3}, {1, 3, 3}, {1, 3, 3}, {1, 3, 3}, {1, 
                   3, 3}}}, CompressedData["
1:eJxTTMoPSmVmYGBgBGJ5IGYC4jfFW0V/d6s7bPfaYDHHktkBxl9ya/ljw2YE
38QYCDYzOxhorRS+oKLuEPDE85JpMKuDxNQrnBmHVBxu8N4WS/3G53AGBHKU
HdzWHF3OECEO588EgU4FOD8hJEh9gaaqw4wJ/FVm3SpQczUdniYuvGbir+6Q
kf+h9eQXbbj9YFpbB85Pib3jxmyB4G8x/3EoxQvBfwIyJ1/HYYPqk+Z5ueoO
56+GvdGv1nHwOsFuOzsUwU9NAwI2BP/vt9IHcwRVHfwvToz5d1jLIR0k/0zZ
YT3YHA2HcE6xduP1ShD3sqg5gILFWFnJwQPk3wplOB/mXxi/RYFd9cwVGQd3
sDolhx3BVhH/1cUd9ubXvJ25VdnhLChceIQcXmRpf5suq+rA7cjnNWMlh0PA
LemaRCF1h+ug8C1jgrsfxof5D8aH+R/s7mUIPix+AZSk0j0=
                   "]], 
                  FilledCurve[CompressedData["
1:eJxTTMoPymNmYGBgBGIpIAaxQYAJSjNCxZiR+OjiuNjI6olhE2MXMW4YKL0A
m38CQw==
                   "], CompressedData["
1:eJxTTMoPSmVmYGBgBGJzIGYC4mgFx4/Jc4wcTIxBQNQBxm9VYFc9M0XMYfH9
fXxzmBH8zxsCsmdtN4Tz99fKWqRvMXQ42L2vyYRZAs4XrpxUcjZFAc5XvvYo
mGGOEpwvEBtw38hd2SFCfPtFhjxDhy3mPw6lcKk4eJ9gt50tauiww6Hp0fEf
Kg7paUDQZuAwpb016rKMqsPpw05rM+UQ/OO7dvSyGejB+Rv08hYz2ug6rPj2
suLMBGWHVJD+ZzoOYO9dVnJ4ArLwASa/hdd//RRVbYh5EzQdJKZe4cx4pAXn
y8yL0zxtoOXwPHHhNRN9bTj/PwjEa0PcyYbgn78a9kb/tgac/6Ytt9totwSc
Dws/iLsRfJh96HxY/LBwdskn62k5VN3/ccvYW9QhJfaOG3OFNpz/5+3rA5bK
OnC+SI/XK5YrCP7zLO1v02X14Hyw/Xv04ObD+DD7fUDxYaoL558BgTc6GHyY
/2B8MH1GAc4vP7zNdaavssOfb6UP5kzUc/gJcudiFYcvO291/WU1gPPBzjiM
4IPTxzsDBxVQ+slRhvP5QennuyKcD7Mfxoe5D5yezyD4MPvQ+TD/g9NfqAE8
fMDp8heC3x9cojLd3xDOTwaF/woEH+xfHyM4Hz1/AQC0wn8F
                   "]], 
                  
                  FilledCurve[{{{1, 4, 3}, {1, 3, 3}, {1, 3, 3}, {1, 3, 3}, {
                   1, 3, 3}, {1, 3, 3}, {1, 3, 3}, {1, 3, 3}, {1, 3, 3}, {1, 
                   3, 3}}}, CompressedData["
1:eJxTTMoPSmVmYGBgBGJ5IGYC4oNty8NPOZk5zASBTgUHGP/DovUKZyOUHA7U
ylqkq5g5bFB90jzPVxWirtLU4e+30gdzBDUcvE6w284+auLAwtkln/xOy2HG
BP4qs9PGDuevhr3Rr9aBqF+J4L/I0v42fS6Cf/Kw09rMPmOHJ4kLr5nkI/hb
zH8cSvFC8FNi77gxWyD4b4q3iv7W1nFY8cJD7/9BYwf/ixNj/h3WdjAxBoLP
JhDzozUdIsS3X2SYZ+pwBgRyVOH8cE6xduN+BTh/rZAOX/o9cYcSoLGn+Uwd
SpaXbPh3nh+ib42xQyGI388Ctx9sz2ZmOH/JreWPDZsR/O1eGyzmWCL46WlA
sIwJ7v/rvLfFUsuY4OED4/d4vWIxuYjgOzQ9Oj7jtImD/xPPS6bBnBD5RFOH
z/s+bk0PE4S4748pxD3GYvD4mw4yN1LaAT1+AeQv4Jo=
                   "]]}, 
                 Thickness[0.04084967320261439]]}, {
               ImageSize -> {48.96896637608966, 32.67741967621419}, 
                ImageSize -> {24.48448318804483, 16.338709838107096`}, 
                BaselinePosition -> Scaled[0.32439307852814453`], 
                ImageSize -> {25., 17.}, 
                PlotRange -> {{0., 24.479999999999997`}, {0., 16.34}}, 
                AspectRatio -> Automatic}], 
              Graphics[{
                Thickness[0.025464731347084286`], 
                Style[{
                  
                  FilledCurve[{{{1, 4, 3}, {1, 3, 3}, {1, 3, 3}, {1, 3, 3}, {
                   1, 3, 3}, {1, 3, 3}, {1, 3, 3}, {1, 3, 3}, {1, 3, 3}, {1, 
                   3, 3}, {1, 3, 3}, {1, 3, 3}, {1, 3, 3}, {1, 3, 3}, {1, 3, 
                   3}}}, CompressedData["
1:eJxTTMoPSmVmYGBgBGI9IGYCYoVdC/alvhN3SE8DASkHGF8eRK+TchCpnFRy
dom4Q839H7eMX0s5tCqwq54pQfD7Irr9GQMQ/IPd+5pMnMUd/oPAfSmHNpD6
K2IO913jHWcVSjnsCLaK+H9cGGJuipgDAwg08DmcAYE1og4HQPofc8H5YNqH
Bc43BgMmB/VPKi9ndUrA+TD7YXz3NUeXM8yQcQh44nnJ9DKzg/K1R8EMcxQc
ltxa/tjQmd3BeUKzUJqVkkOMaoTMuT2cDjNBIFIZaj+fw8+3rw9YLlaBmFcs
BOc/APlDUBjOB/t/g6hDI8vRfsPpKtDwEnNY8e1lxZkJyg5RYPNF4Xxw+Poh
+BD1Ig4CsQH3jdyVHd605XYbRYs4fFi0XuGshrJDOzj8hCH+P6ME51eD/JuN
4IPd9VHRoRIk3i0C8f8KRQcTsPtF4Xw3cLiIwfkhby9/nPFQ3KHTxnNXmpIS
nA9OD2LKcP6Fq2Fv9K0R/p3S3hp1WUYVmm6E4PzC5SUb/vlzwPlP/F4m/J3/
3f6Opuya/5sV4XxwOC+WgfOjQeFUI+Fwnfe2WOo3Bkh87BRx6AHbxwXnw/wL
46Ok32OSDujpGQCdOkmR
                   "]], 
                  
                  FilledCurve[{{{1, 4, 3}, {1, 3, 3}, {1, 3, 3}, {1, 3, 3}, {
                   1, 3, 3}, {1, 3, 3}, {1, 3, 3}, {1, 3, 3}, {1, 3, 3}, {1, 
                   3, 3}}}, CompressedData["
1:eJxTTMoPSmVmYGBgBGJ5IGYC4hZe//VTVDUdtnttsJhjyewA4y+5tfyxYTOC
b2IMBJuZHU4ddlqbuU/DIeCJ5yXTYFaHTXp5ixlj1Bxu8N4WS/3G55CaBgRs
qg5ua44uZ4gQh/NngkCnApyfEBKkvkBT1cFAa6XwBRU1KK3pUP/bquDcCw2H
jPwPrSe/aMPtf1O8VfS3tg6cnxJ7x43ZAsHfYv7jUIoXgv8kceE1k3wdB4/9
tbIW7JoO56+GvdGv1nF4DBJ/rwHn/weB+Qj+jAn8VWar1Rz8L06M+XdYy4EB
BBpUHdarPmmel6vhUAdyn4cKxL0sag5nQGCPsoMHyL8VynA+zL8wfosCu+qZ
KzIOf7+VPpgjqOKwI9gq4r+6uMNTkHv8VR3OgtTxCDk0sBztN9yu5sDtyOc1
YyWHwyuQv1drOFwHhW8ZE9z9MD7MfzA+zP/poHBehuDD4hcAyJ/OAQ==
                   
                   "]], 
                  FilledCurve[CompressedData["
1:eJxTTMoPymNmYGBgBGI1IAaxQYAJSjNCxZiR+OjipLKRzSGGTYwbiHHbSNML
AA3FAos=
                   "], CompressedData["
1:eJxl1H9IE2EYB/CZhhg0LfFHJLTtTtJc+3F3WxRFT0FFSSAaNAwry5+k5R9G
aUZqqMQCKwwdjVFaqKQoFFoW5g9Cq2k/DCMLFuI/ZUJF2CSpdu94nmvzhZfj
A3f3vM/3fe+0x06l54aqVKoQ38zwzWW+WRX2tN7cagVJlEcMoGs04Ynuhlh4
Nryzs1CtOP7624iCIQt5JvvWpPTEAoP2/mopNJ4cXXatdCxHQ+YmpzNUTh05
KivNI+zhIGluZb+pzAL3N3mHclbwUNJh/1CgscADqJ4e8fJwed+XMOmqBA11
NZkTCYn++5MVdxtOtoToxUB3CGCLiK0TuzhovBJZbj0nQPv857PuAZ3//WmC
v89GHrb7yjTdNdPz7P5ZEzk3zzdqjeRROQ+XAS5t3duXp+OgM3HmoqvYAN+a
uzRjbTpwNnMPF/OXGp8/ciB9/c3kFKj40Z12YoonV/7eUjKexMMF+TqqJzc5
fGNBD52r9er8PxyZbdeEjvy1ttguPIon4/7otet+FvUoxnrBxv1n6x1JgXKP
d0pMjYHF+dOfnKs2klkfjxVj/+hKOddeI5nlmWKi96MDzs9LA9mf91Jjf2g3
GxrymeGeXY79HKSOhm+7EWOChbnZgc0tPAzWth58/kbxX3nUm8ny8sf6zMDL
57OII0fK5/OXloz10bg+dh4dirFesLH/OPn70ZkpH3YORxQf0uz4fjxBIBs3
tEe/KlUsb69jjUhm9QtFej8a67M87ghku/w9VS019ofGfNGY721Pv9qZIVJ+
Ca7DyS+iJLItrve1alzxefkceyXKF435orE+GtfH8nmnGOsFG/tn3/dRifJ5
v7YiW1huIbP/TKZi9tw9xTlZH3eH2qyB+/Pf//EfsNQvOw==
                   "]], 
                  FilledCurve[CompressedData["
1:eJxTTMoPymNmYGBgBGIVIAaxQYCJAQEYkWhmJDWExHGxiVFPLTOJEaeFv2gd
JshsAKgSAlc=
                   "], CompressedData["
1:eJxTTMoPSmVmYGBgBGJHIGYC4o16eYsZpzg4mBiDgKgDjN+qwK56ZoqYg/An
x/NppQj+5w0B2bPYEfzfMblH/zE5OPRFdPszCojD+WDjLkvA+QG3pGsShTTh
fJEer1csXzTh5snMi9M8baAFtw/Gh7kHnS8x9QpnxiMth5Ktor9P+9nD+RtA
8jwIfv1vq4JzHPYQ8TtaDvlrum9nfLBzmLNIeeefdKA8y9F+w3AbB/ldC/al
rpN0CBfffpFhn6UDC2eXfHKelgOP//opqSss4eb5nGC3nb0UwX+cuPCaSTyC
nwYCbeYYfJj7weF8GMEH659vAecnx95xY15hAQ8fGB8WfjB+jGqEzDkZKTgf
Ft4wPix+YPaj82HxDfbPVXOHqvs/bhl7izo0gsKj3ALOPwMGCL44yF9KlnC+
/8WJMf8OI/hgc4Wt4ObD+DD7/34rfTDnowUGH+Z+GB/mPxgf4n8th/21shbp
XxB8H5D9l60d3rTldhtJizn8B4H71lDzRR003vLuM3hpDXfPB3B6s0F1nzKC
D1avaQNJzwWiDvZNj47PsLZx2BFsFfFfXcwBFC0mivbw+NoLco8KJh/mHxgf
lj+mTuCvMpO2h/v/CSj+7e3gfHD4MmHyYe4Dp0cPO9T4sbGH828Ag8VoKoL/
NEv72/S3CH5wicr0/wUOcD56/gcA7QCRjA==
                   "]], 
                  
                  FilledCurve[{{{1, 4, 3}, {1, 3, 3}, {1, 3, 3}, {1, 3, 3}, {
                   1, 3, 3}, {1, 3, 3}, {1, 3, 3}, {1, 3, 3}, {1, 3, 3}, {1, 
                   3, 3}}}, CompressedData["
1:eJxTTMoPSmVmYGBgBGJ5IGYC4uOaVpNOtzs5zASBTgUHGP/DovUKZyOUHFxV
S5lmVTg5bFB90jzPV9XBGASUnRz+fit9MEdQw6Hb6xWLyUlHBxbOLvnkd1oO
G/TyFjP6ODqcvxr2Rr9aB6LeGsG/LV2TaGSK4HufYLedrevo8CRx4TWTfAR/
i/mPQyleCH5K7B03ZgsE/03xVtHf2joOO291/U11d3Twvzgx5t9hbYf/IHAf
an60poPwJ8fzaaZODmdAIEcVzg/nFGs37leA89cK6fCl3xN3kHf8mHzmraND
yfKSDf/O80P02Tg6FIL4/Sxw+01A/trMDOcvubX8sWEzgr/da4PFHEsEPz0N
CJYxwf1/nfe2WGoZEzx8YPw13bczGPwR/Pbl4aeMzgD998Tzkmkwp8NqkLy4
k8PnfR+3pocJQtyX4gRxj7EYPP6mg+IzUtoBPX4Bt7/POA==
                   "]]}, 
                 Thickness[0.025464731347084286`]]}, {
               ImageSize -> {70.69300722291406, 29.409677708592774`}, 
                ImageSize -> {39.27389290161892, 16.338709838107096`}, 
                BaselinePosition -> Scaled[0.32439307852814453`], 
                ImageSize -> {40., 17.}, 
                PlotRange -> {{0., 39.27}, {0., 16.34}}, AspectRatio -> 
                Automatic}]}, AxesOrigin -> {0, 0}, AxesStyle -> 
            Directive[FontColor -> GrayLevel[0]], 
            BaseStyle -> {FontSize -> 16}, DisplayFunction :> Identity, 
            Epilog -> {
              Text[
               Graphics[{
                 Thickness[0.016801075268817203`], 
                 Style[{
                   FilledCurve[CompressedData["
1:eJxTTMoPymNmYGBgBGIpIIaxWZDYzFDMAOUzoInTgk1Pu6jFBgDBVwJ/
                   
                     "], CompressedData["
1:eJxTTMoPSmVmYGBgBGJvIGYC4tdtud1GvyUcdgRbRfw/LucA4ztPaBZKs1Jy
0Pik8nKWpqhDI8vRfsPpKhB16gJw/oHufU0mj7ng/L6Ibn/GDWwOa4V0+NL/
KTvc4L0tlmrG4mAMAsEIvsTUK5wZThoOhctLNvzz53DYoPqked5bdYf0NCBY
xu3gsb9W1uK5uoMJSN9mHjg/WjVC5tweYTi/6v6PW8ba4g7mNnuDpj3UhPMb
QO4x14Lzj+/a0csWoAUxT1jcgYWzSz45Twviv5NiOPlua44uZ5iB4EPME3Pw
OcFuOztUC+LPOmGHH29fH7A8rOnQqsCuesZE0EFmXpzm6Q2aDr2g8PjAD+eD
w2sxJ5zP48jnNUOT1WH6BP4qM20th5kgEMnssEEvbzFjjJbDy9rH2efXMMHt
B4dPGm7+QbD5jBj8hJAg9QWeCP6cRco7/zzXhPPB8XNZCc7fm1/zdmYqgr/y
28uKMw5KDs3itayZx5jgfAYQcGCG82Hu548NuG/kruRwBgR8WBz+g0C/ksM2
rw0Wc36yObiA0leXMiQ+irkdprS3Rl2WUYHEr4wAnA+xXwjOB9v3QNjhgWu8
46yPUPc5i0Ds7VSCiAuKOihfexTMMEfRYR0ofuREIe4rUIDz74PVycP5IW8v
f5zhKAvnq4PSQacUNF8IOwhXTio5myLh8AaUP3YLOSjsWrAvdZ0YxF/3BRxi
QO6uEYX4t4cXzl9ya/ljQ2d2OB+c3vkZIfYtFHd4A47ff/ZgeRlph7knJi/J
XvbfXgRkH4s0JL0kMzi4g9LhDykHmY1i85keIPjg8KphgvMh5rNC/FcojcoX
lIXzU8HpRg4ef2D/asrDzYfxIfH3zx7Gv/T72PV5kT8h7t0jB+dDwkEGzoek
JwkHbnD6ZobEs7EIJBz28ML5sPiD8WHlDyScJRzQyycAyAXi0w==
                    "]], 
                   
                   FilledCurve[CompressedData["
1:eJxTTMoPymNmYGBgBGI1IAaxQYAJSjNCxZiR+OjipLKRzSGGTYwbiHHbSNML
AA3FAos=
                    "], CompressedData["
1:eJxl1HtIU1EYAPDZIjEiI9GGGc7du7b2cg8zE6WPwDIkXAoxKgPFylJLKCnF
oBSTksjKUmkIqaASokEPNSprLQVdZIZ/jFARISODVbIWmmvnju+7MA+cP37c
x/c4j4SCczknpBKJJCwwcwNzTWBmj98+tvLbDEkWNqIBXSsPV441xkBTQ2Rl
8lHRc/kPJ5MiRT82nG0P22CGN/WvqpOkMnJUxZ0LrkI5mZuczZXYFeRNedZp
834OFgfcN/45TfBkl+9t4Xoe0itsXTtLTdAP1bPDPh5sW56PS6aM0FhXe2Qi
Thl8v1z0srd8xv7TEGI92CJi6iy9HDgH+2+ua9BDt/fbpbEhBVT96rMWp+rh
6lrnLVMTD7LW4ztGPVr6fpi9X6Yh+9mIV5ML877sk6ao4HragcGTCg4yX1/e
lhKuAk9br9zVpYDktJc598NWG78X+uzggnm4efKVpdSyD+pAPvc+RxQVKMlm
9vyuEno26zaeWuHIwnJNKMgL10rrzS9kZFyfEVaPVTTGCzWuv5BvPg+V0z63
JSsamtn6P1KSdQnxiyWHt5OxfnQs66dVTX7P4nvU9H80xhfqLFKRJWzIVxvr
Q48JQ06+6HiW0XKQA6OmO+rjOzX8/fF9aHc7D3Gd85mGPRpyc0tgDGjJwf2s
A57tzxKOHMn2558EMsZHY34L559GL41qyRgv1Fj/iGNvz+kpDfXH3sYNLKt0
5Gz31qr8T6J9LM8aPTlYt4E8z+IXJ9L/0Rg/kfVjTk/uY+fPvtpYHxr7i8b+
zrADCYnUv69ntN6mPCNZOVfT6oo1kbNGwtMfZJiov2jsLxrjozE/4T7iRGO8
UGP9wv3RY6T+sPb7D5nIwrnvFC2cb79oYf90mMX1CLkf/wOyEB0m
                    "]], 
                   
                   FilledCurve[CompressedData["
1:eJxTTMoPymNmYGBgBGIVIAaxQYCJAQEYkWhmJDWExHGxiVFPLTOJEaeFv2gd
JshsAKgSAlc=
                    "], CompressedData["
1:eJxTTMoPSmVmYGBgBGJHIGYCYn2tlcIXSmwdTIxBQNQBxm9VYFc9M0XM4cuG
gOxZ5gj+Br28xYwxNnD+gbbl4aeCbBz6Irr9GQXE4XywcZcl4PyAW9I1iUKa
cL5Ij9crli+acPNk5sVpnjbQgtsH48Pcg86XmHqFM+ORloN906PjM2Zbw/n1
v60KzkUg+D4n2G1nh1pD7Lmj5WBTGbHC1NbaYc4i5Z1/0rUc/C5OjPm32MJB
fteCfanrJB3UnjTPO8tl5sDC2SWfnKflAHK20VdTuHlg+hOCDzZ3DYIPDsfL
xhh8mPsZQEDABM4H63+D4BuA/PfFBB4+MD4s/GD8GNUImXMyUnA+LLxhfFj8
wOxH58PiG+xOJROHqvs/bhl7i0LC4zCCPxMEJE3h/CeJC6+Z5CP4YHcLmMH5
YP8lmMHNh/Fh9p867LQ2084Ugw9zP4wP8x+MD/G/lgMoWEwcEXxpkP0KFg5v
2nK7jaTFHM6AgI4F1HxRhy87b3X9NbWAu2d/raxFegiC/x8E8hF8sPpSC0h6
LhB14PNfPyW1w8JhR7BVxH91MYdw8e0XGfKs4fEFdk8hJh/mHxgflj9SYu+4
MWdYo+anHis4Hxy+/ph8mPtugNLjVCt4eM8AxU+nNZy//IWH3v+HCP4W8x+H
Uqxs4PySraK/T+vZwvno+R8A5+KH5Q==
                    "]], 
                   
                   FilledCurve[{{{0, 2, 0}, {1, 3, 3}, {1, 3, 3}, {0, 1, 0}, {
                    1, 3, 3}, {0, 1, 0}, {0, 1, 0}, {1, 3, 3}, {0, 1, 0}, {0, 
                    1, 0}, {1, 3, 3}, {0, 1, 0}, {1, 3, 3}, {0, 1, 0}, {1, 3, 
                    3}, {1, 3, 3}, {0, 1, 0}, {1, 3, 3}, {0, 1, 0}, {1, 3, 
                    3}, {0, 1, 0}, {1, 3, 3}, {1, 3, 3}, {0, 1, 0}, {1, 3, 
                    3}}}, CompressedData["
1:eJxTTMoPSmVmYGBgBGITIGYC4l8xuUf/Cbk6yMyL0zxtoOUA40tMvcKZ8UjL
IYfz54L01y4OPifYbWdf1XJ4w7vPYOYsBP+EptWk0/kIPsviSVaMrgh++/Lw
U0ZfnOH8Kd/Y4meccYabD+PD7Bf65Hg+LdYFgx9wS7omUUgTzjez2Rs0LVED
zj8DAm+kHTbo5S1m9HGC8Hu0HNLTgMDOCSJ+RwsibuMEt98YBKQR/Iv58ezn
DB0x+DD3ZIPCoxjBnwkGCL7qk+Z5Zw85QuxlQ/DbFdhVz5hIwflgey9LwPmt
IPkpYnD70PkmYA2iDgmHL2unRjo6VN3/ccvYW9Th/j6+OcarEHxWUPhfRfCP
g+LnP4LvqlrKNCvACc43v3Y016TCCW4+jA+zf+etrr+pzx0x+DD3w/gw/8H4
+lorhS8s0XSwb3p0fMZnRwfRHq9XLCUI/pxFyjv/pGs6dAOFTRidHE4ddlqb
KafpcKBW1iI9xMVB45PKy1kvRR0cQOqTXRwYQMBB1OEmMBkYpbrA3QtLfzA+
OJ3VIvhuIP82uDiIVE4qOZsi6vAAFF5NLg4xqhEy52oQfFh6gvFh6Q3GR88f
MD4AKzRR1w==
                    "]], 
                   FilledCurve[CompressedData["
1:eJxTTMoPymNmYGBgBGINIAaxQYCJAQEYkWhmJDWExHGpIVU9LjUD5Yah7l8A
JrECaw==
                    "], CompressedData["
1:eJxl1E8og3EYB/D3ZVkOSjJWlH/b4Z0/kVexqNfB9g41sYMkjGYrxoXDxNGJ
JL2ypkSTWg64uHDToraUNlNLqeWwlANJQ2F79f398m71tj7r7Xme7/s+v1WN
z/Y7chmGYdOXJX3lpK+xi0itw2MR+ObMRyPAy5VqfVgqEb6G3cHvIWqVf8PI
PovEJv18ji8pCmuDK1a2sJRYLhfREvfFyxbtRRxx8Wr3k+qNI/XKd0a4UKOB
9IMxj9LazWi+K2EQwpmPzSL0Xqk7tm8NwiVn3AjdicRT+R+7zkPqis6XifAS
tTwPQ33SMONn782kPoz+8u+f1AXWI8nhovPLedyKfG6aH9bFEgPMdM3f/Pum
LON+GPUyX3zARPo92vdifCmdR87Rkm3ksc3ptn4Kzf/zSibi1+O+KZ+T+mZ2
VH3dRi3Pc95F3BoLunlvF6kPo/9Oe13Ud0otveeNenV0fjkPp8jH0fww9gnG
vqEe9hH9YMyjNPYdeRYeUvHmHg3JC9ev76aaJqnxvGA8TxjPG/Vh9Mf7gvE+
Ybxv5IORH/Zk+p1Vk31SGvfDqId9RT/sM4x9Vxp5cF6QF+cJPkiKDT8BapxH
GOcVVv7//AIz989J
                    "]], 
                   
                   FilledCurve[{{{1, 4, 3}, {0, 1, 0}, {0, 1, 0}, {1, 3, 3}, {
                    1, 3, 3}, {0, 1, 0}, {0, 1, 0}, {1, 3, 3}, {1, 3, 3}, {0, 
                    1, 0}, {0, 1, 0}, {1, 3, 3}, {1, 3, 3}, {0, 1, 0}, {0, 1, 
                    0}, {1, 3, 3}}}, CompressedData["
1:eJxTTMoPSmVmYGBgBGJFIGYC4tQ0INjn4zBjJhD81HCA8XUU5b/khGk6/AeB
5Qj+hfx49nMzEfySraK/T+d5Y/Dd99fKWrDrwflgc+wRfLB9M/Ucdtzq+psa
juBD1GHyYfphfJj5MD7M/vKIFaZnhb3gfJ8T7LazWRH854kLr5m898Tgw/wP
42/Sy1vMOEcDrh/Gh5kP48PsR+dX3/9xy/i1MpzfbeO5K20Tgv9h0XqFsxHK
cP/D+LDwQefD9MP4MPNhfJj9sPhBcc9yBB8Wv+h8mP8Bmm4Ceg==
                    "]], 
                   
                   
                   FilledCurve[{{{0, 2, 0}, {0, 1, 0}, {0, 1, 0}, {1, 3, 3}, {
                    1, 3, 3}, {0, 1, 0}, {0, 1, 0}, {0, 1, 0}, {0, 1, 0}, {1, 
                    3, 3}, {0, 1, 0}, {0, 1, 0}, {0, 1, 0}, {0, 1, 0}, {0, 1, 
                    0}, {0, 1, 0}, {1, 3, 3}, {0, 1, 0}, {0, 1, 0}}, {{0, 2, 
                    0}, {0, 1, 0}, {0, 1, 0}}}, {CompressedData["
1:eJxTTMoPSmViYGCQAWIQfVzTatLp9d4O/k88L5le5nGA8V/UPs4+/4bPYYNe
3mJGF0y+SOWkkrNHZOH81DQQkIPzdwRbRfxfLucw30bnyiw9BD/h8GXtVEUE
n8d//ZRUBW+H/yAwX85Bf8KCH4Zi3g7yuxbsS9WTc7iQH89+7qIn3H4YH+Ze
d9VSplkfvDD4Z0Cghx3ONzEGAVYHnxPstrPfejkwgEADi8OTxIXXTOYj+GD/
t2Py08H+Y3K4v49vjrGUt8OXfR+3pk9jgtizxhsuD+PD9It8cjyfNhXBX9N9
O4PBHcGHhRfMfTA+zP0wPnr8wPgAXKq1yg==
                    "], {{
                    53.93439999999998, 3.8656299999999995`}, {
                    51.91720000000001, 3.8656299999999995`}, {
                    53.93439999999998, 6.798439999999999}, {53.93439999999998,
                     3.8656299999999995`}}}]}, 
                  Thickness[0.016801075268817203`]]}, {
                ImageSize -> {119.04203237858032`, 32.759830635118306`}, 
                 ImageSize -> {59.52101618929016, 16.379915317559153`}, 
                 BaselinePosition -> Scaled[0.3235770320424004], 
                 ImageSize -> {60., 17.}, 
                 PlotRange -> {{0., 59.52}, {0., 16.38}}, AspectRatio -> 
                 Automatic}], {40, 5.7}]}, 
            Frame -> {{False, False}, {False, False}}, 
            FrameLabel -> {{None, None}, {None, None}}, 
            FrameTicks -> {{Automatic, Automatic}, {Automatic, Automatic}}, 
            GridLines -> {None, None}, GridLinesStyle -> Directive[
              GrayLevel[0.5, 0.4]], 
            Method -> {
             "DefaultBoundaryStyle" -> Automatic, 
              "DefaultGraphicsInteraction" -> {
               "Version" -> 1.2, "TrackMousePosition" -> {True, False}, 
                "Effects" -> {
                 "Highlight" -> {"ratio" -> 2}, 
                  "HighlightPoint" -> {"ratio" -> 2}, 
                  "Droplines" -> {
                   "freeformCursorMode" -> True, 
                    "placement" -> {"x" -> "All", "y" -> "None"}}}}, 
              "DefaultMeshStyle" -> AbsolutePointSize[6], "ScalingFunctions" -> 
              None, "CoordinatesToolOptions" -> {"DisplayFunction" -> ({
                  (Identity[#]& )[
                   Part[#, 1]], 
                  (Identity[#]& )[
                   Part[#, 2]]}& ), "CopiedValueFunction" -> ({
                  (Identity[#]& )[
                   Part[#, 1]], 
                  (Identity[#]& )[
                   Part[#, 2]]}& )}}, PlotRange -> {All, All}, 
            PlotRangePadding -> {{Automatic, Automatic}, {
              Automatic, Automatic}}, Ticks -> {Automatic, Automatic}}], 
          Placed[
           Unevaluated[
            LineLegend[{
              Directive[FontSize -> 16, 
               Opacity[1.], 
               AbsoluteThickness[1.6], 
               Thickness[0.006], 
               RGBColor[0, 0, 1]], 
              Directive[FontSize -> 16, 
               Opacity[1.], 
               AbsoluteThickness[1.6], 
               Thickness[0.006], 
               RGBColor[1, 0, 0]]}, {
              Graphics[{
                Thickness[0.047778308647873864`], 
                Style[{
                  
                  FilledCurve[{{{0, 2, 0}, {1, 3, 3}, {1, 3, 3}, {0, 1, 0}, {
                   0, 1, 0}, {1, 3, 3}, {0, 1, 0}, {1, 3, 3}, {1, 3, 3}, {1, 
                   3, 3}, {1, 3, 3}, {1, 3, 3}, {1, 3, 3}, {0, 1, 0}, {1, 3, 
                   3}, {1, 3, 3}, {0, 1, 0}, {1, 3, 3}, {1, 3, 3}, {1, 3, 
                   3}, {1, 3, 3}, {1, 3, 3}, {1, 3, 3}, {0, 1, 0}, {1, 3, 
                   3}}}, CompressedData["
1:eJxTTMoPSmVmYGBgBGI7IGYC4juasmv+Kys7rBXS4UuPU3CA8cM5xdqN+RUd
9uTXvJ3ZquRgDALMig4rv72sOPNAAc6fCQKaCP4ZMJCD81PSgGCZFJwfrRoh
cy5GEm4+jA+z/8u+j1vTr0nB+eqfVF7O4pSH8+V3LdiXqifvsBfkLlEE3wBk
frEcnJ8OsjdNGs4Hm/tNFMJ/J+HQqsCuemaKqMMD13jHWRvF4Xyw898Iw/lL
bi1/bMjMBrH/njicDw6HA0pwvr7WSuELSzQdRConlZxlEXH48630wZyNWg5v
2nK7jaLF4fyQt5c/zmiUhvOVrz0KZrBRcJCeF6d52kDTwXlCs1DaLQWHHQ5N
j47/UIH445mCg88JdtvZWxH8n29fH7BcrOLAAAIGinA+JL4w+TD9MP6TxIXX
TPRVUeWvasH5/hcnxvxz1obzJaZe4cxI0nZwX3N0OYMHgg+OV2UEv/TwNteZ
sooO+oryX3LCtB3eL1qvcPaHgsN2kH8ktCHhMVveoYHlaL+huabDDFD6sZRz
CLglXZMopAWJj0BpuHkaoPg/KQbnFywv2fDPnwfOB8eXzy97P5B7F6vD+bD4
gfEPdO9rMlksDddvAna4iEMbKJ6viMH5YP9ZSMH54HQgIudQdf/HLWNvUQdX
kPwNeUi6j5SAxFeUAsTdF8Xg4QGOFwdRB2FQeghB8GHhic7fGWwV8b8dwYfY
Jwbng9PVEjk4/z8I2CtAwnuuIkb+hfEBWVqUdg==
                   "]], 
                  
                  FilledCurve[{{{0, 2, 0}, {1, 3, 3}, {0, 1, 0}, {0, 1, 0}, {
                   0, 1, 0}, {1, 3, 3}, {0, 1, 0}, {1, 3, 3}, {0, 1, 0}, {1, 
                   3, 3}, {1, 3, 3}}}, CompressedData["
1:eJxTTMoPSmVmYGBgBGIxIGYC4uO7dvSyBWg5mBiDgKgDjN+qwK56ZoqYQ0JI
kPqCkxpw/n8QqMfkv2nL7TbaLQHnt/D6r5+iqu1wAmSegaqDxNQrnBmPtOB8
mXlxmqcNtByeJi68ZnJeDc5nAAN1h/Q0IGBD8M9fDXujf1sDzofZB+PD3DOl
vTXq8h41OB9mHzof5t+aTxsCsm+pOlTd/3HL2FsU4m5WdTgfYh6CL9rj9Yql
RAPO19daKXxhiSacjx6eAKfTiY0=
                   "]], 
                  FilledCurve[CompressedData["
1:eJxTTMoPymNmYGBgBGIpIAaxQYAJSjNCxZiR+OjiuNjI6olhE2MXMW4YKL0A
m38CQw==
                   "], CompressedData["
1:eJxTTMoPSmVmYGBgBGJzIGYC4hgFx4/Jc4wdTIxBQNQBxm9VYFc9M0XMYfH9
fXxzmBH8zxsCsmdtN4Lz99fKWqRvMXI42L2vyYRZAs4XrpxUcjZFAc5XvvYo
mGGOEpwvEBtw38hd2SFCfPtFhjwjhy3mPw6lcKk4eJ9gt50tauSww6Hp0fEf
Kg7paUDQZugwpb016rKMqsPpw05rM+UQ/DMg8EYfztfXWil8gUXfodPGc1ea
krKDSI/XK5Yreg4fFq1XOLtCyYGFs0s++RwmH6b/+K4dvWwTtB1qPgE9eksF
zm/4bVVwTkPF4Wniwmsm+rpw/n8QiNd1WCukw5f+TxnOBwfnZSU4/01bbrfR
bgk4HxZ+EHsRfJh96HxY/IDdq6fjUHX/xy1jb1GHlNg7bswVunD+n7evD1gq
68H5MP/D+MVbRX+f5jOA88HhGWcANx/Gh9nvA4oPU304HxLeehh8mP9gfDB9
RgHOLz+8zXWmr7JDPSjcPAwcfoLcuVjF4cvOW11/WQ3hfLAzDiP44PTxztBB
BZR+cpThfH5Q+vmuCOfD7IfxYe6LBqXnMwg+zD50Psz/4PQXaggPH3C6/IXg
9weXqEz3N4Lzk0HhvwLBB/vXxxjOR89fAFOLfpo=
                   "]]}, 
                 Thickness[0.047778308647873864`]]}, {
               ImageSize -> {37.678451805728514`, 29.409677708592774`}, 
                ImageSize -> {20.93247322540473, 16.338709838107096`}, 
                BaselinePosition -> Scaled[0.32439307852814453`], 
                ImageSize -> {21., 17.}, 
                PlotRange -> {{0., 20.93}, {0., 16.34}}, AspectRatio -> 
                Automatic}], 
              Graphics[{
                Thickness[0.03755163349605708], 
                Style[{
                  
                  FilledCurve[{{{0, 2, 0}, {1, 3, 3}, {1, 3, 3}, {0, 1, 0}, {
                   1, 3, 3}, {0, 1, 0}, {0, 1, 0}, {1, 3, 3}, {0, 1, 0}, {0, 
                   1, 0}, {1, 3, 3}, {0, 1, 0}, {1, 3, 3}, {0, 1, 0}, {1, 3, 
                   3}, {1, 3, 3}, {0, 1, 0}, {1, 3, 3}, {0, 1, 0}, {1, 3, 
                   3}, {0, 1, 0}, {1, 3, 3}, {1, 3, 3}, {0, 1, 0}, {1, 3, 
                   3}}}, CompressedData["
1:eJxTTMoPSmVmYGBgBGITIGYC4nBOsXbjeiUHmXlxmqcNtBxgfImpVzgzHmk5
rPz2suLMA0UHnxPstrOvajmUHt7mOnOuApwvUjmp5OwTeThffteCfal9cnD+
9mCriP/sMnB+zf0ft4xPS8HNh/Fh9j9wjXecFSiPwQ+4JV2TKKQJ55vZ7A2a
lqgB558BgTfSELqHF0prOZgYA8FmHocNenmLGe9oOcyYCQI8cPsZQKCBC86X
aJKZYnD5uz06H+aeJbeWPzZkZoC7Lz0NBJjg/G1eGyzm/GSBiLMh+O0K7Kpn
TKTgfJCzjC9LwPmtIPkpYnD70PlgfxiLOjSI17JmHvtjXwUKN29Rh/6Ibn/G
AmYHGN+uxLH2tAwbnK/+SeXlrJMccP7XfR+3pl/jhfN3gOJHXcABZj6MD7Mf
7F9ndgw+zP0wPsx/ML6+1krhC0s0HZpB7mXjcBDt8XrFUoLgz1mkvPNPuqaD
zEax+UwPOBxOHXZamymnCXEvp7yDBoh+KepwoHtfk0mzPCSeHEQdekH+nSAP
dy8s/cH44OjVVIDz9+bXvJ1pqgBRlyLqoHztUTCDjYJDjGqEzLkaBB+WnmB8
WHqD8dHzB4wPAP5BQU0=
                   "]], 
                  FilledCurve[CompressedData["
1:eJxTTMoPymNmYGBgBGINIAaxQYCJAQEYkWhmJDWExHGpIVU9LjUD5Yah7l8A
JrECaw==
                   "], CompressedData["
1:eJxl1FsoQ3EcB/AxWSuT5CCXctlmOzJnQ/GgjhdyKcKDiNxbLiEk4onlwWUe
pj2QlFfFixKFkltIMhKKpFYu5ZbkUs6Zvr9TZ6dO61On3+///f9//8XWthU3
KBUKhY/w5gqvr/BWxGS91AVY+NQU8WF42Baj0h04Qnl7SZfWeWQmz12vBU6/
cWTd3eDM4T3Hj5eNFPoEhZE95U7CyUUXkf01wUZyyGjevd+7kepFzVQZ9zmW
+sFYj9zhky619Zb977Np5gt2VZlTpyxveNKscXscuWN+5NLaLvlSWIaFkez5
TTORf54eNjLmkqg+jP6OYVv5SZSJbG17tu25ksk56wPR6e5kygcjP6w9uy1R
tMTzDY3Cs23wMr6HUa+u8ipbeW6gfjsry2P+Eyy5urQ4YVad6GXkGfLbspt7
WMr7JeYbNJB/P7pvpo8TyP2vi0XNEZLF5TTqdWRGXJdDS/Vh9F8UD1yjIw9p
ChccW3pyvSePnvLByA9jnmDMG+phHtEPxnrkxrwjT9/150VKPkN54cfOJeZ7
XzL2C8Z+wthv1IfRH+cF4zxhnDfywcgP94r9VuNonuTG9zDqYV7RD/MMY97l
Rh7cF+TFfYLdTYkfzlbJuI8w7iss///5AyOhx50=
                   "]], 
                  
                  FilledCurve[{{{1, 4, 3}, {0, 1, 0}, {0, 1, 0}, {1, 3, 3}, {
                   1, 3, 3}, {0, 1, 0}, {0, 1, 0}, {1, 3, 3}, {1, 3, 3}, {0, 
                   1, 0}, {0, 1, 0}, {1, 3, 3}, {1, 3, 3}, {0, 1, 0}, {0, 1, 
                   0}, {1, 3, 3}}}, CompressedData["
1:eJxTTMoPSmVmYGBgBGJFIGYC4jQQmGbhMGMmEPzUcIDxdRTlv+SEaTqAhGdm
Ivi2lRErTH0R/EaWo/2G300x+O77a2Ut2PXg/P8gYI/gg+2bqefA579+SuoJ
BB9MzcTkw/TD+DDzYXyY/T1er1hMHI3hfAOtlcIXVBD85Ng7bsw/jDD4MP/D
+Jv08hYzztGA64fxYebD+DD70fnV93/cMn6tDOd323juStuE4H9YtF7hbIQy
3P8wPix80Pkw/TA+zHwYH2Y/LH5Q3JOJ4MPiF50P8z8ABBjimQ==
                   "]], 
                  
                  FilledCurve[{{{0, 2, 0}, {0, 1, 0}, {0, 1, 0}, {1, 3, 3}, {
                    1, 3, 3}, {0, 1, 0}, {0, 1, 0}, {0, 1, 0}, {0, 1, 0}, {1, 
                    3, 3}, {0, 1, 0}, {0, 1, 0}, {0, 1, 0}, {0, 1, 0}, {0, 1, 
                    0}, {0, 1, 0}, {1, 3, 3}, {0, 1, 0}, {0, 1, 0}}, {{0, 2, 
                    0}, {0, 1, 0}, {0, 1, 0}}}, {CompressedData["
1:eJxTTMoPSmViYGCQAWIQrfGWd59BpZmD/xPPS6aXeRxg/Be1j7PPv+Fz+POt
9MGchaYYfJHKSSVnj8jC+alpICAH5+8Itor4v1zO4YbQJ8fzZQh+jILjx+QY
BH+L+Y9DKVGmDv9BYL6cw5edt7r+upo6yO9asC9VT87BvjJiheleI7j9MD7M
vapPmued/WWCwT8DAj3scL6JMQiwOhhorRS+8MXEgQEEGlgcUmLvuDFHIPhg
/2ti8tPB/mNyiBDffpHBz9Thy76PW9OnMUHMLTaDy8P4MP0HamUt0l0Q/E8b
ArJnLTeF82HhBXMfjA9zP4yPHj8wPgAuzL6w
                    "], {{
                    21.034399999999998`, 3.8656299999999995`}, {19.0172, 
                    3.8656299999999995`}, {21.034399999999998`, 
                    6.798439999999999}, {21.034399999999998`, 
                    3.8656299999999995`}}}]}, 
                 Thickness[0.03755163349605708]]}, {
               ImageSize -> {47.92884881693649, 29.483847571606475`}, 
                ImageSize -> {26.62713823163138, 16.379915317559153`}, 
                BaselinePosition -> Scaled[0.3235770320424004], 
                ImageSize -> {27., 17.}, 
                PlotRange -> {{0., 26.630000000000003`}, {0., 16.38}}, 
                AspectRatio -> Automatic}]}, LegendMarkers -> None, 
             LabelStyle -> {}, LegendLayout -> "Column"]], {{1, 0.5}, {0.7, 
            0.5}}, Identity]]& ],
        AutoDelete->True,
        Editable->True,
        SelectWithContents->False,
        Selectable->True],
       TraditionalForm], {190, -120.62305898749054}, {
      Center, Center}, {360, 291.2461179749811}], InsetBox[
      GraphicsBox[{{{{}, {}, 
          TagBox[
           {RGBColor[0, 0, 1], Thickness[0.006], Opacity[1.], 
            LineBox[CompressedData["
1:eJwV1Xk4VdsbB/B9zHQyRxlyDZWh2ZTEfndSpnAyJSpRuuahkm73Zx4yVIY6
lSGKKzLcigiXUDImUnSFiHAMlbbDcXDOb90/9rOfz/OsZ+293rXe71J2Dzh2
jgfDsH/Q8997IWjLLKvghfE9/g+r3HgSziYpnpLPpuM3RjINjyBvKtcSn84q
wBcJIdvUOBIW3uz16smqxMnpyfEdsSSM2lZuaM56g2vqWK/FR5GwP3lth2tg
G24wwWvwLZKEWy2HDpMmnbiIFiljiqyW41WbwuzGE558z6FGkPBpA2umPqsP
l/t4X7/mfyTElsuHJgp8wh/EHe/XQt5Lw/kcA//FWWaGjJw/SUhOjlOYMxnE
S3NeWd28SkJuZGLBdeYI3u4pHpp4hQQ71sb+2qwJvNHqxvDcJRI0WzSzH9Am
8W66zJYYZIx+wCNeYAo/x3smWQG5RNvtx7FABl7t+uKx3UUSBAIeCU6bzOI6
r8JLB4JJGDSqfvuONYuPGzWFRSKXUzvSn5fO4fS7mtaayG6PvytFyv7AK27f
6YsMImHol5xCMvMnvl9oVsUskASzAVUux2Ye5y9ghXACSKho3P416PE8rvjU
8HElcmKKcaHT6V+4hAKesx2ZeflIUnv1L/ziXIjztD+a/7Stv5E0iV8P3DJe
hKy/011HtY3EqezwkzuRH27wkaWrLuDr/S6Zkn4kiK5dYAuFLeC5WSE/q5HH
O2Ibvu9l4s9EdkVZIad6FVnVZC3iDXH39eJ80fjAvH9bOYv4q9tmCg7IySHZ
nv1uS3hUrhtzC/K16NSIBTUWzp/TF/zWB9UnMWk9bzwLf379mVg+ckxKbIYE
g4Wz/FgpfyJHZF+p2Fm6jAsv1+3RRubkXSCMxNj46/u15hLIfz7267IMYuNG
rob6894ksJ+cdznRy8Yxo6+L75EvV52Z+l13BQ9gucRWIi/UuVy6fGcFFzex
/5KJHPzagSdueQU/3xNCiUb27zFXyKtbxe2SGCmOyLP9JkVPldZwUil16SCy
97CRXkPkGn66XWLTHuSpcf1XXWNreN0Z2V+/IXvO7LEdMuXgdG+/cEnk8Xmt
oZlHHBx2baznR3ZnbfFmC3Nx7gulYrYXCSMcpSUhXy4uJZFsMo98kl8uRraL
i7+EczEM5Dn+RCGpjRiY0sq9x5C3CwvayJljMGUZRg4j+1Bjbiv/gQHDoEt+
EPmxGGVQvRiDJLXikQFkhmSYyu5BDFLeKOKfkdVlVn7XX08BqQyazhDy+U2h
fxsbUyDwj6y6EeQCBSbTNIACvTUOn74hf1MKPnA0lwK+ZR8iZ5HVVH9E2fdQ
wLMwsGoB2WOrb5sLDw/8WIkI4SA/1GCIeWjzgO6q6z/CaL2j2z0dvc/ywNlV
lzgZ5N92j2UF3eaBYpuPPWrIp7TdxkLf8MBOq81ZOsjZekMaEUs8QPWhfzVF
HjQ4ERivzgt23MGHx5HljPorbzjzQmNtxoAv8l2THpPsWl6QD9386B5y/2Hr
xPxZXogf0tV/hixj0dFdrMgHSnrndTuRb9k2n6wJ54OepJpgPnR+eu0O5jc+
4QP/7ztKVZAlnV5Ot47ygb7YKauDyCknqy/3m/CDk+Odv2OR37np1Q9f5Id3
c/P+RciiZ8v5Jv7ih6/sroQu5GTv0tQFQQGYiRdoV0DnvcNP89PKPgGQWXGY
MUUWCXq0mddbAHo/bXAL/K8fLj8olugUAJ+absM25OiY2807UwSB4343OhH1
l+/lHMvFOkGw8v+QXoPs6F3UUzcjCM5t/PUzyJq2dUNWR4Tg4/1KZxrq3275
b0xvjhCEmerGaKD+rxH9cXXvdmG0T5sN3JHzKcsUtrMwcJalVjORL09SRROe
C8Odvb4FkihfNpfrbH3kKwJC7MqzVJQ/QgXGJf4ZIuAU+ePMUeT5u2Z79VpF
YMCv4cxN5NdhrsbNquugcTTWQwbll49FjOPYwDrQb2y13H2BhBejvXFK5uvh
NG5JT0P5+PDDEHUyZD28PUFXGUNObplMK8tfDwKfVLN1Qkg4Xbpy3wgThc9i
+scHkAWuqFa5VInCI7pey+5QtN5r1WSHpDiouAqkCqG8vqwkrCYUKQE3fO84
u6L7wFNLghl6RwJiGJ3Bb5Ad9Te9YZRKAP1ap+0edJ/o2Gj83jEgAR9dOp2E
o0n4FWZeckNHEqQmVa42xaB6DyfobJiShJc23WeOX0N5mS1iqmIjDeT1FIX1
KSTYFEnKpJ+TBoulEyY3kI2fy03y/ikNmRoWMuKpJCi+1Uz4VigN2nOtdRvS
SBhYtXhbyLMBQqgFXPVbJDi4JjnsqtwAsoE7Kv3vkmAhT/U8oCgLuTFZKcEP
UL75pyjf0pUFscTiQumHJDxrkh6aOSoLBiJpF6qQ5bwV7TPDZOFq/29K3DwS
pl/sPMj+IguDO79V0wtISHCkbX7xcCO4yPF7TBST0JpK79NWl4N7q9pfeapI
OCykfERLWxEOVlzaI/aOhKNMBjU1UBnouZOe5ZQFoJ7ubPaKUYOihpHOV/gC
yG2UwMcTtgHJpZm0RC3Ahw61p+4umrAou2uV0bwAqqGNwfVeO4B38Sm/pBQT
bt6ky4ip7AaBEvvxklNMqEhc6xW7tgeIB0HKdcVMUOXRMAinasN4sniaCc8i
TC3WZvwM0QHiVVyal8MiLJ2Xyu/m6sJweozDwNNFKMOyrkdG6sOt8JuFf4ku
Qa1M8gUdxj7IX9M71+y5BJJFQHEM2A/xlunYx5YlePnCNenKZ0MYaODqZKiy
oOqQUd06TyNolqgfkb3GAkeW9Tt/hjG85b+D3Z1hwV/S49+9NADmWwc8ls2W
wXSGp91uDmD6i0fK/bJlSIlwyDPOJ2A88MvXyvVsKCtqmE11Ogjx1iIqC95s
+CUumqggZwIXxbK7v79jw6jezS2F70zgjVgdb9+OFWBm/JL2uXUIdGOr9cXT
V2Aozf8i3cEU2lx0ZyuYKxBgvvl9k/BhcLrRU/nNdhW2GT+J3vr2MLzH9qvX
PluFxPlL2knRR8AX/7RtmroGDfvs7Y7rmUF73JFhxbNroFAv3eLKMoO9n3sn
jBvXUH2FDdxLzUFLq147U4YDNjFfOPeDLGDs60YDxyAObG1mNA2qW4JivQnT
+DUHuu9Rl6IGLaGgRV+uRooLuSUS4W45VpC5Q1an5zwX5MMs+HGHo9CUN7RF
v4ILtdfPfbGXswaa/LTTMR6M2LXnnkbvZ2uoUFrcmKqOEdbpWPCxFBvQDixI
kLfEiLZNW+L5NG2hsKeKbRGAEUSbh71brC1keFePDd7EiLymMuefw7bQv61p
LK8MI2Q/TwspAA1cQp/b13RhxOh70G/NoEGp0j2RwBmMyFK3lDmZRQPag664
OeTjYQ7M+WwapLXtm/GexYhuDe9y+Qc0GO987HtuDiPqI9J3BTyiQXo/7zHn
HxiRsXNim0wFDa69ulpwgMQIu8SkjWff0kBZQyJkno0RoiO3l1hdNPjCqWX5
rGBEu25u3/VuGlAu3POYQD44WnGrqpcG55kz8wOrGLF737D4ugEaxGTO/Wzi
YAR1YrfwswkahGg7hN7goRCthoZTh6dokGirEibISyGiU01bPjPQ/wkq+0Yg
sw+ciOWfo4E7XzkWzEchptKjKc4kDRz9tlHtBShEPuP6yNwC+t7tcLtO5NP4
3ZdRizQo+ygUfUiQQvRNl/yvZJkGQyfLMnSEKEQaVLkSKzQgYtujSpCt6Y2G
fas0+Bgta6cmTCFEZjvkfDg0cDK/vS4LuZnoW+ZyaRDbbFIiJUIh/g8QYJ95

             "]]},
           Annotation[#, "Charting`Private`Tag$11792#1"]& ]}, {}}, {{}, {{
           {RGBColor[0, 0, 1], PointSize[0.012833333333333334`], 
            AbsoluteThickness[1.6], GeometricTransformationBox[InsetBox[
              StyleBox["\<\"*\"\>",
               StripOnInput->False,
               FontSize->17], {0., 0.}], {{{0., 80000.}}, {{24., 97000.}}, {{
             48., 147400.}}, {{72., 155000.}}}]}, 
           {RGBColor[0, 0, 1], PointSize[0.012833333333333334`], 
            AbsoluteThickness[1.6], GeometricTransformationBox[InsetBox[
              StyleBox["\<\"*\"\>",
               StripOnInput->False,
               FontSize->17], {0., 0.}], {{{0., 80000.}}, {{24., 99000.}}, {{
             48., 147200.}}, {{72., 158000.}}}]}, 
           {RGBColor[0, 0, 1], PointSize[0.012833333333333334`], 
            AbsoluteThickness[1.6], GeometricTransformationBox[InsetBox[
              StyleBox["\<\"*\"\>",
               StripOnInput->False,
               FontSize->17], {0., 0.}], {{{0., 80000.}}, {{24., 97000.}}, {{
             48., 147100.}}, {{72., 158000.}}}]}}, {
           {RGBColor[0, 0, 1], PointSize[0.012833333333333334`], 
            AbsoluteThickness[1.6]}, 
           {RGBColor[0, 0, 1], PointSize[0.012833333333333334`], 
            AbsoluteThickness[1.6]}, 
           {RGBColor[0, 0, 1], PointSize[0.012833333333333334`], 
            AbsoluteThickness[1.6]}, {}, {}, {}, {}, {}, {}, {}}, {
           {RGBColor[0, 0, 1], PointSize[0.012833333333333334`], 
            AbsoluteThickness[1.6]}, 
           {RGBColor[0, 0, 1], PointSize[0.012833333333333334`], 
            AbsoluteThickness[1.6]}, 
           {RGBColor[0, 0, 1], PointSize[0.012833333333333334`], 
            AbsoluteThickness[1.6]}, {}, {}, {}, {}, {}, {}, {}}}, {{}, {}}}},
       
       AspectRatio->NCache[GoldenRatio^(-1), 0.6180339887498948],
       Axes->{True, True},
       AxesLabel->{
         FormBox[
          GraphicsBox[{
            Thickness[0.04084967320261439], 
            StyleBox[{
              
              FilledCurveBox[{{{1, 4, 3}, {1, 3, 3}, {1, 3, 3}, {1, 3, 3}, {1,
                3, 3}, {1, 3, 3}, {0, 1, 0}, {0, 1, 0}, {1, 3, 3}, {1, 3, 
               3}, {0, 1, 0}, {0, 1, 0}, {1, 3, 3}, {1, 3, 3}, {1, 3, 3}, {0, 
               1, 0}, {0, 1, 0}, {1, 3, 3}, {1, 3, 3}, {0, 1, 0}, {0, 1, 0}, {
               1, 3, 3}, {1, 3, 3}, {1, 3, 3}}}, CompressedData["
1:eJxTTMoPSmVmYGBgBGJLIGYC4rVCOnzpdUIOIpWTSs6yyDjA+PK7FuxL9ZOB
0kIOBsZAUCzjIAxWh8nXh/LftOV2G+0WhMsf7N7XZLJY0CHk7eWPMxxlHA6g
8Svv/7hl3C3ooP5J5eUsTRmHVgV21TMmgg7paSAgDeULQMxhlnRoEa9lzWTj
cTgDAmtEHRhAoIENzofYxwzn90d0+zMWMEP8dU8Mzq8B2ftaHCcfol7CYbvX
Bos5O5kdHrjGO84qlHTgceTzmqHJ7fAkceE1E30VB/c1R5cz/BCE8/+DwH0h
OB8cHtHCGPwp7a1Rl+cg+GB/PFCB2COI4EerRsickxGC87/v+7g1/Ro3nG9f
4lh7Oobf4fzVsDf60RoQ+/fzO0jPi9M8vQHBnwyybw+C77G/VtbiOYKfEBKk
vsBTExqefBDxek2HpbeWPzZ05oXzIfI8cH7B8pIN//y5HNarPmmel6sJCfce
TofN5j8OpazScAh44nnJ9DIr3L01L5p+Tdv50x7G3yC9TffUm69wvgko3Rh/
weC/Kt4q+jsbwYeFp9dW/+PJbV/h/HknJi/JVvsJ5xeC3MfPCg9/Fv1fXJd6
/trvCLaK+H9c2sEDpJ/tj30MOJylHHKmJhRaFP+2h6RTSTgflv5gfHDyPCbm
ILNRbD7TAwaHmSCwU8ThBu9tsVQzNjj/Kzi++OF8WP4Cp7MN0g7o+Q8AYpV5
jg==
               "]], 
              
              FilledCurveBox[{{{1, 4, 3}, {1, 3, 3}, {1, 3, 3}, {1, 3, 3}, {1,
                3, 3}, {1, 3, 3}, {1, 3, 3}, {1, 3, 3}, {1, 3, 3}, {1, 3, 
               3}}}, CompressedData["
1:eJxTTMoPSmVmYGBgBGJ5IGYC4jfFW0V/d6s7bPfaYDHHktkBxl9ya/ljw2YE
38QYCDYzOxhorRS+oKLuEPDE85JpMKuDxNQrnBmHVBxu8N4WS/3G53AGBHKU
HdzWHF3OECEO588EgU4FOD8hJEh9gaaqw4wJ/FVm3SpQczUdniYuvGbir+6Q
kf+h9eQXbbj9YFpbB85Pib3jxmyB4G8x/3EoxQvBfwIyJ1/HYYPqk+Z5ueoO
56+GvdGv1nHwOsFuOzsUwU9NAwI2BP/vt9IHcwRVHfwvToz5d1jLIR0k/0zZ
YT3YHA2HcE6xduP1ShD3sqg5gILFWFnJwQPk3wplOB/mXxi/RYFd9cwVGQd3
sDolhx3BVhH/1cUd9ubXvJ25VdnhLChceIQcXmRpf5suq+rA7cjnNWMlh0PA
LemaRCF1h+ug8C1jgrsfxof5D8aH+R/s7mUIPix+AZSk0j0=
               "]], 
              FilledCurveBox[CompressedData["
1:eJxTTMoPymNmYGBgBGIpIAaxQYAJSjNCxZiR+OjiuNjI6olhE2MXMW4YKL0A
m38CQw==
               "], CompressedData["
1:eJxTTMoPSmVmYGBgBGJzIGYC4mgFx4/Jc4wcTIxBQNQBxm9VYFc9M0XMYfH9
fXxzmBH8zxsCsmdtN4Tz99fKWqRvMXQ42L2vyYRZAs4XrpxUcjZFAc5XvvYo
mGGOEpwvEBtw38hd2SFCfPtFhjxDhy3mPw6lcKk4eJ9gt50tauiww6Hp0fEf
Kg7paUDQZuAwpb016rKMqsPpw05rM+UQ/OO7dvSyGejB+Rv08hYz2ug6rPj2
suLMBGWHVJD+ZzoOYO9dVnJ4ArLwASa/hdd//RRVbYh5EzQdJKZe4cx4pAXn
y8yL0zxtoOXwPHHhNRN9bTj/PwjEa0PcyYbgn78a9kb/tgac/6Ytt9totwSc
Dws/iLsRfJh96HxY/LBwdskn62k5VN3/ccvYW9QhJfaOG3OFNpz/5+3rA5bK
OnC+SI/XK5YrCP7zLO1v02X14Hyw/Xv04ObD+DD7fUDxYaoL558BgTc6GHyY
/2B8MH1GAc4vP7zNdaavssOfb6UP5kzUc/gJcudiFYcvO291/WU1gPPBzjiM
4IPTxzsDBxVQ+slRhvP5QennuyKcD7Mfxoe5D5yezyD4MPvQ+TD/g9NfqAE8
fMDp8heC3x9cojLd3xDOTwaF/woEH+xfHyM4Hz1/AQC0wn8F
               "]], 
              
              FilledCurveBox[{{{1, 4, 3}, {1, 3, 3}, {1, 3, 3}, {1, 3, 3}, {1,
                3, 3}, {1, 3, 3}, {1, 3, 3}, {1, 3, 3}, {1, 3, 3}, {1, 3, 
               3}}}, CompressedData["
1:eJxTTMoPSmVmYGBgBGJ5IGYC4oNty8NPOZk5zASBTgUHGP/DovUKZyOUHA7U
ylqkq5g5bFB90jzPVxWirtLU4e+30gdzBDUcvE6w284+auLAwtkln/xOy2HG
BP4qs9PGDuevhr3Rr9aBqF+J4L/I0v42fS6Cf/Kw09rMPmOHJ4kLr5nkI/hb
zH8cSvFC8FNi77gxWyD4b4q3iv7W1nFY8cJD7/9BYwf/ixNj/h3WdjAxBoLP
JhDzozUdIsS3X2SYZ+pwBgRyVOH8cE6xduN+BTh/rZAOX/o9cYcSoLGn+Uwd
SpaXbPh3nh+ib42xQyGI388Ctx9sz2ZmOH/JreWPDZsR/O1eGyzmWCL46WlA
sIwJ7v/rvLfFUsuY4OED4/d4vWIxuYjgOzQ9Oj7jtImD/xPPS6bBnBD5RFOH
z/s+bk0PE4S4748pxD3GYvD4mw4yN1LaAT1+AeQv4Jo=
               "]]}, 
             Thickness[0.04084967320261439], StripOnInput -> False]}, {
           ImageSize -> {48.96896637608966, 32.67741967621419}, 
            ImageSize -> {24.48448318804483, 16.338709838107096`}, 
            BaselinePosition -> Scaled[0.32439307852814453`], 
            ImageSize -> {25., 17.}, 
            PlotRange -> {{0., 24.479999999999997`}, {0., 16.34}}, 
            AspectRatio -> Automatic}], TraditionalForm], 
         FormBox[
          GraphicsBox[{
            Thickness[0.03735524841240194], 
            StyleBox[{
              
              FilledCurveBox[{{{1, 4, 3}, {1, 3, 3}, {1, 3, 3}, {1, 3, 3}, {1,
                3, 3}, {1, 3, 3}, {1, 3, 3}, {1, 3, 3}, {0, 1, 0}, {1, 3, 
               3}, {1, 3, 3}, {0, 1, 0}, {1, 3, 3}, {1, 3, 3}, {1, 3, 3}, {1, 
               3, 3}}}, CompressedData["
1:eJxTTMoPSmVmYGBgBGJdIGYC4ur7P24Zdys63HeNd5ylqOAA4wtXTio5m4Lg
zwSBTgUH9zVHlzN4IPhgeW4EH6yPRdHBeUKzUFoWgv8fBOwVHNYK6fCln4Pq
ey3h0KrArnpGRAZCTxGF0CXicP46kHo5ETh/ya3ljw2Z2aB8cTh/5beXFWcO
KMH5+lorhS8s0YS466eww59vpQ/mbNRy2BFsFfE/XRzOV/+k8nJWpgycn54G
AgoOAbekaxInaUDMfaDgcOqw09rMfyoOp88AwRsFB58T7LaztyL4P9++PmC5
WMVhb37N25mminA+LPzQ+TD9MP6TxIXXTPRVUeWvasH5/hcnxvxz1obzJaZe
4cxI0oaEpx+CD/avJoJvDALKig76ivJfcsK0HcI5xdqN/ys4bHdoenRcQhsS
HsvlHRpYjvYbmms6HOje12TSLOsA8taZHi0HEVD8uUjBzWsDhfsVMTj/Bu9t
sVQzHjgfrM/nl/2LLO1v0+eqw/mw+IHxwfYslnbgceTzmpHJ42ACdqgI3HwY
H+I+OTgf5n+wu1ikHdDTLwAadD+A
               "]], 
              
              FilledCurveBox[{{{1, 4, 3}, {1, 3, 3}, {1, 3, 3}, {1, 3, 3}, {0,
                 1, 0}, {0, 1, 0}, {1, 3, 3}, {1, 3, 3}, {1, 3, 3}, {1, 3, 
                3}, {1, 3, 3}}, {{0, 2, 0}, {1, 3, 3}, {1, 3, 
                3}}}, {CompressedData["
1:eJxTTMoPSmViYGCQA2IQLdLj9Ypli47DfxC4L+UA46t/Unk5S1PawecEu+3s
qToO02cCQaS0g8S8OM3TBQg+WJ89gg/Wb6LjEKMaIXNORtphziLlnX/UEebX
/7YqONeh7bBWSIcv/Z6Yw/FdO3rZPmg6pIHAMVGHY2C+Bpz/JHHhNZP36nC+
x/5aWYt2VYc3bbndRtLiqPxoeTj/vmu84yxFBQdTm71B0xR14Hywe5Yj+DD/
ovP35te8nTkVwS8/vM115l8lhy3mPw6lZGk7bNDLW8xoo+owG2ReuwacfwLk
/guqcL5AbMB9o+3KDvwg+rgSnC9SOank7BJ5OH8mOPwkHVp4/ddPUVWD8HeK
OEyfwF9ldloDzjcH+WehNpyPGn+SDujxCQCck9KK
                "], {{
                13.612499999999997`, 8.29219}, {10.774999999999999`, 
                8.29219}, {10.8703, 10.1641}, {11.9203, 10.3781}, {12.2531, 
                10.3781}, {13.529699999999998`, 10.3781}, {
                13.600000000000001`, 8.696879999999998}, {13.612499999999997`,
                 8.29219}}}], 
              
              FilledCurveBox[{{{0, 2, 0}, {1, 3, 3}, {0, 1, 0}, {0, 1, 0}, {0,
                1, 0}, {1, 3, 3}, {0, 1, 0}, {1, 3, 3}, {0, 1, 0}, {1, 3, 
               3}, {1, 3, 3}}}, CompressedData["
1:eJxTTMoPSmVmYGBgBGIxIGYC4uTYO27MKwwdTIxBQNQBxm9VYFc9M0XMwUBr
pfCFJwZw/n8Q2I/Jf9OW2220WwLOb+H1Xz9FVdvh+K4dvWwGeg4SU69wZjzS
gvNl5sVpnjbQcniSuPCayXl9OB+s/7++Q3oaELAh+Oevhr3Rv60B56PYB+TD
3DOlvTXq8h4EH2YfOh/m35pPGwKyb+k5VN3/ccvYW9ThYNvy8FNMBnD+6cNO
azPjEHxuN9VSpl0IvjjIX0GGcD56eAIAsbqhJQ==
               "]], 
              
              FilledCurveBox[{{{0, 2, 0}, {1, 3, 3}, {0, 1, 0}, {0, 1, 0}, {0,
                1, 0}, {1, 3, 3}, {0, 1, 0}, {1, 3, 3}, {0, 1, 0}, {1, 3, 
               3}, {1, 3, 3}}}, CompressedData["
1:eJxTTMoPSmVmYGBgBGIxIGYC4mkT+KvMbps4mBiDgKgDjN+qwK56ZoqYQ0rs
HTdmCQQfrO6zMQb/TVtut9FuCTi/hdd//RRVbYfpIPO8jRwkpl7hzHikBefL
zIvTPG2g5aD6pHneWSljOB/iDmOH9DQgYEPwz18Ne6N/WwPOR7HPGOGev99K
H8wRRPBh9qHzYf4tWNN9O2OBkUPV/R+3jL1FHb7svNX119QYzgebNxHBt62M
WGH6FsH3OsFuO7vVBM5HD08AdFKC/w==
               "]], 
              FilledCurveBox[CompressedData["
1:eJxTTMoPymNmYGBgBGJpIIaxWZDYzFRgM0D5DFQ0kxZsarkTAOT/Aoc=
               
               "], CompressedData["
1:eJxllGtIFFEUx9dHiFFIurtGO+s+nMEsCHV3Zu5GwbHIQMIPJmhpxYarJlhC
Sg/UKEspIy2y3Swk64NKKxpooISVpZmvMrcyW0jKKCMhpRZJzXbmzt5BPXAZ
fsydc8/5n/9cw+FjybYAhULh511J3uXvXWOaImuczQIpUyPTjngN+Pi8PogZ
cGlBU3swul9hgZ9leRVx6Tr8/iuCqBl6sualDs4GdlfGnkDwadeh+Jo6PcRs
agx7TSOwZXmjRw9w7vMLRzoPqcHqclOIARRi8OCO1joXTQa4nPgj0Gzg4KYQ
F2Xe7eyuV8waCStPXSsYbI3EbOWghZkorR2kIWn4asa/4zzhfGfFx5wniPDT
svrUvjcIsoV6bhhh49TazpgPCH7dbdYPjhrgwZaj9/zcCJ/XYIAFT+H47WmZ
W/nZrsy/Mov7KcsKxv3KHCbUazYSnrDWvTM304Svl1/YP0IxhFuE5zYGvuVu
9tgXEGGf3j62V4Wc5u4j2NMbtP1WGw1/2scuLVQj6Hu2o+lICY3nwSP8DGeg
ZG5r/tAoT77H85I5UciziiOcecCdEOBgsT4NkUs5zUhY1FMtc6Nn8uQASP2v
4WBnVWloVq4evgv95HGwKMQZHbiFft5y2D/ROpgX9LbykMGkUUOPIrAPghH8
7pxuy+Yi8LxjJX+ti8D6FCO8n9LC42Itym6V/JZFkXnahTz7NIRF/wRuICzm
94TDlb0FtL0SwYAQThWYTd4o5QmvTmAK/Ts4wqJ+URw+vygc++8LK/0/FNZj
lCX1if+Di5X6WckFbaq5/iFWql+L/dols6hHu8w+vZcz1lNmXcedTlsSRXhc
0G9YRRj3rySMz1GCmPahzKI/umUW/dTLYj2fK7Eu8yz+rkdF5i/eFxo1YVFX
kxrnsXDS+WrsjyaO5F9f7QrOSeaX1lMm8/vQmfhXPYiw777yzWP5ffYf0GkN
kQ==
               "]]}, 
             Thickness[0.03735524841240194], StripOnInput -> False]}, {
           ImageSize -> {48.18641693648817, 29.409677708592774`}, 
            ImageSize -> {26.770231631382316`, 16.338709838107096`}, 
            BaselinePosition -> Scaled[0.32439307852814453`], 
            ImageSize -> {27., 17.}, PlotRange -> {{0., 26.77}, {0., 16.34}}, 
            AspectRatio -> Automatic}], TraditionalForm]},
       AxesOrigin->{0., 0.},
       AxesStyle->Directive[FontColor -> GrayLevel[0]],
       BaseStyle->{FontSize -> 16},
       DisplayFunction->Identity,
       Epilog->{
         InsetBox[
          FormBox[
           GraphicsBox[{
             Thickness[0.016801075268817203`], 
             StyleBox[{
               FilledCurveBox[CompressedData["
1:eJxTTMoPymNmYGBgBGIpIIaxWZDYzFDMAOUzoInTgk1Pu6jFBgDBVwJ/
                
                "], CompressedData["
1:eJxTTMoPSmVmYGBgBGJvIGYC4tdtud1GvyUcdgRbRfw/LucA4ztPaBZKs1Jy
0Pik8nKWpqhDI8vRfsPpKhB16gJw/oHufU0mj7ng/L6Ibn/GDWwOa4V0+NL/
KTvc4L0tlmrG4mAMAsEIvsTUK5wZThoOhctLNvzz53DYoPqked5bdYf0NCBY
xu3gsb9W1uK5uoMJSN9mHjg/WjVC5tweYTi/6v6PW8ba4g7mNnuDpj3UhPMb
QO4x14Lzj+/a0csWoAUxT1jcgYWzSz45Twviv5NiOPlua44uZ5iB4EPME3Pw
OcFuOztUC+LPOmGHH29fH7A8rOnQqsCuesZE0EFmXpzm6Q2aDr2g8PjAD+eD
w2sxJ5zP48jnNUOT1WH6BP4qM20th5kgEMnssEEvbzFjjJbDy9rH2efXMMHt
B4dPGm7+QbD5jBj8hJAg9QWeCP6cRco7/zzXhPPB8XNZCc7fm1/zdmYqgr/y
28uKMw5KDs3itayZx5jgfAYQcGCG82Hu548NuG/kruRwBgR8WBz+g0C/ksM2
rw0Wc36yObiA0leXMiQ+irkdprS3Rl2WUYHEr4wAnA+xXwjOB9v3QNjhgWu8
46yPUPc5i0Ds7VSCiAuKOihfexTMMEfRYR0ofuREIe4rUIDz74PVycP5IW8v
f5zhKAvnq4PSQacUNF8IOwhXTio5myLh8AaUP3YLOSjsWrAvdZ0YxF/3BRxi
QO6uEYX4t4cXzl9ya/ljQ2d2OB+c3vkZIfYtFHd4A47ff/ZgeRlph7knJi/J
XvbfXgRkH4s0JL0kMzi4g9LhDykHmY1i85keIPjg8KphgvMh5rNC/FcojcoX
lIXzU8HpRg4ef2D/asrDzYfxIfH3zx7Gv/T72PV5kT8h7t0jB+dDwkEGzoek
JwkHbnD6ZobEs7EIJBz28ML5sPiD8WHlDyScJRzQyycAyAXi0w==
                "]], 
               FilledCurveBox[CompressedData["
1:eJxTTMoPymNmYGBgBGI1IAaxQYAJSjNCxZiR+OjipLKRzSGGTYwbiHHbSNML
AA3FAos=
                "], CompressedData["
1:eJxl1HtIU1EYAPDZIjEiI9GGGc7du7b2cg8zE6WPwDIkXAoxKgPFylJLKCnF
oBSTksjKUmkIqaASokEPNSprLQVdZIZ/jFARISODVbIWmmvnju+7MA+cP37c
x/c4j4SCczknpBKJJCwwcwNzTWBmj98+tvLbDEkWNqIBXSsPV441xkBTQ2Rl
8lHRc/kPJ5MiRT82nG0P22CGN/WvqpOkMnJUxZ0LrkI5mZuczZXYFeRNedZp
834OFgfcN/45TfBkl+9t4Xoe0itsXTtLTdAP1bPDPh5sW56PS6aM0FhXe2Qi
Thl8v1z0srd8xv7TEGI92CJi6iy9HDgH+2+ua9BDt/fbpbEhBVT96rMWp+rh
6lrnLVMTD7LW4ztGPVr6fpi9X6Yh+9mIV5ML877sk6ao4HragcGTCg4yX1/e
lhKuAk9br9zVpYDktJc598NWG78X+uzggnm4efKVpdSyD+pAPvc+RxQVKMlm
9vyuEno26zaeWuHIwnJNKMgL10rrzS9kZFyfEVaPVTTGCzWuv5BvPg+V0z63
JSsamtn6P1KSdQnxiyWHt5OxfnQs66dVTX7P4nvU9H80xhfqLFKRJWzIVxvr
Q48JQ06+6HiW0XKQA6OmO+rjOzX8/fF9aHc7D3Gd85mGPRpyc0tgDGjJwf2s
A57tzxKOHMn2558EMsZHY34L559GL41qyRgv1Fj/iGNvz+kpDfXH3sYNLKt0
5Gz31qr8T6J9LM8aPTlYt4E8z+IXJ9L/0Rg/kfVjTk/uY+fPvtpYHxr7i8b+
zrADCYnUv69ntN6mPCNZOVfT6oo1kbNGwtMfZJiov2jsLxrjozE/4T7iRGO8
UGP9wv3RY6T+sPb7D5nIwrnvFC2cb79oYf90mMX1CLkf/wOyEB0m
                "]], 
               FilledCurveBox[CompressedData["
1:eJxTTMoPymNmYGBgBGIVIAaxQYCJAQEYkWhmJDWExHGxiVFPLTOJEaeFv2gd
JshsAKgSAlc=
                "], CompressedData["
1:eJxTTMoPSmVmYGBgBGJHIGYCYn2tlcIXSmwdTIxBQNQBxm9VYFc9M0XM4cuG
gOxZ5gj+Br28xYwxNnD+gbbl4aeCbBz6Irr9GQXE4XywcZcl4PyAW9I1iUKa
cL5Ij9crli+acPNk5sVpnjbQgtsH48Pcg86XmHqFM+ORloN906PjM2Zbw/n1
v60KzkUg+D4n2G1nh1pD7Lmj5WBTGbHC1NbaYc4i5Z1/0rUc/C5OjPm32MJB
fteCfanrJB3UnjTPO8tl5sDC2SWfnKflAHK20VdTuHlg+hOCDzZ3DYIPDsfL
xhh8mPsZQEDABM4H63+D4BuA/PfFBB4+MD4s/GD8GNUImXMyUnA+LLxhfFj8
wOxH58PiG+xOJROHqvs/bhl7i0LC4zCCPxMEJE3h/CeJC6+Z5CP4YHcLmMH5
YP8lmMHNh/Fh9p867LQ2084Ugw9zP4wP8x+MD/G/lgMoWEwcEXxpkP0KFg5v
2nK7jaTFHM6AgI4F1HxRhy87b3X9NbWAu2d/raxFegiC/x8E8hF8sPpSC0h6
LhB14PNfPyW1w8JhR7BVxH91MYdw8e0XGfKs4fEFdk8hJh/mHxgflj9SYu+4
MWdYo+anHis4Hxy+/ph8mPtugNLjVCt4eM8AxU+nNZy//IWH3v+HCP4W8x+H
Uqxs4PySraK/T+vZwvno+R8A5+KH5Q==
                "]], 
               
               FilledCurveBox[{{{0, 2, 0}, {1, 3, 3}, {1, 3, 3}, {0, 1, 0}, {
                1, 3, 3}, {0, 1, 0}, {0, 1, 0}, {1, 3, 3}, {0, 1, 0}, {0, 1, 
                0}, {1, 3, 3}, {0, 1, 0}, {1, 3, 3}, {0, 1, 0}, {1, 3, 3}, {1,
                 3, 3}, {0, 1, 0}, {1, 3, 3}, {0, 1, 0}, {1, 3, 3}, {0, 1, 
                0}, {1, 3, 3}, {1, 3, 3}, {0, 1, 0}, {1, 3, 
                3}}}, CompressedData["
1:eJxTTMoPSmVmYGBgBGITIGYC4l8xuUf/Cbk6yMyL0zxtoOUA40tMvcKZ8UjL
IYfz54L01y4OPifYbWdf1XJ4w7vPYOYsBP+EptWk0/kIPsviSVaMrgh++/Lw
U0ZfnOH8Kd/Y4meccYabD+PD7Bf65Hg+LdYFgx9wS7omUUgTzjez2Rs0LVED
zj8DAm+kHTbo5S1m9HGC8Hu0HNLTgMDOCSJ+RwsibuMEt98YBKQR/Iv58ezn
DB0x+DD3ZIPCoxjBnwkGCL7qk+Z5Zw85QuxlQ/DbFdhVz5hIwflgey9LwPmt
IPkpYnD70PkmYA2iDgmHL2unRjo6VN3/ccvYW9Th/j6+OcarEHxWUPhfRfCP
g+LnP4LvqlrKNCvACc43v3Y016TCCW4+jA+zf+etrr+pzx0x+DD3w/gw/8H4
+lorhS8s0XSwb3p0fMZnRwfRHq9XLCUI/pxFyjv/pGs6dAOFTRidHE4ddlqb
KafpcKBW1iI9xMVB45PKy1kvRR0cQOqTXRwYQMBB1OEmMBkYpbrA3QtLfzA+
OJ3VIvhuIP82uDiIVE4qOZsi6vAAFF5NLg4xqhEy52oQfFh6gvFh6Q3GR88f
MD4AKzRR1w==
                "]], 
               FilledCurveBox[CompressedData["
1:eJxTTMoPymNmYGBgBGINIAaxQYCJAQEYkWhmJDWExHGpIVU9LjUD5Yah7l8A
JrECaw==
                "], CompressedData["
1:eJxl1E8og3EYB/D3ZVkOSjJWlH/b4Z0/kVexqNfB9g41sYMkjGYrxoXDxNGJ
JL2ypkSTWg64uHDToraUNlNLqeWwlANJQ2F79f398m71tj7r7Xme7/s+v1WN
z/Y7chmGYdOXJX3lpK+xi0itw2MR+ObMRyPAy5VqfVgqEb6G3cHvIWqVf8PI
PovEJv18ji8pCmuDK1a2sJRYLhfREvfFyxbtRRxx8Wr3k+qNI/XKd0a4UKOB
9IMxj9LazWi+K2EQwpmPzSL0Xqk7tm8NwiVn3AjdicRT+R+7zkPqis6XifAS
tTwPQ33SMONn782kPoz+8u+f1AXWI8nhovPLedyKfG6aH9bFEgPMdM3f/Pum
LON+GPUyX3zARPo92vdifCmdR87Rkm3ksc3ptn4Kzf/zSibi1+O+KZ+T+mZ2
VH3dRi3Pc95F3BoLunlvF6kPo/9Oe13Ud0otveeNenV0fjkPp8jH0fww9gnG
vqEe9hH9YMyjNPYdeRYeUvHmHg3JC9ev76aaJqnxvGA8TxjPG/Vh9Mf7gvE+
Ybxv5IORH/Zk+p1Vk31SGvfDqId9RT/sM4x9Vxp5cF6QF+cJPkiKDT8BapxH
GOcVVv7//AIz989J
                "]], 
               
               FilledCurveBox[{{{1, 4, 3}, {0, 1, 0}, {0, 1, 0}, {1, 3, 3}, {
                1, 3, 3}, {0, 1, 0}, {0, 1, 0}, {1, 3, 3}, {1, 3, 3}, {0, 1, 
                0}, {0, 1, 0}, {1, 3, 3}, {1, 3, 3}, {0, 1, 0}, {0, 1, 0}, {1,
                 3, 3}}}, CompressedData["
1:eJxTTMoPSmVmYGBgBGJFIGYC4tQ0INjn4zBjJhD81HCA8XUU5b/khGk6/AeB
5Qj+hfx49nMzEfySraK/T+d5Y/Dd99fKWrDrwflgc+wRfLB9M/Ucdtzq+psa
juBD1GHyYfphfJj5MD7M/vKIFaZnhb3gfJ8T7LazWRH854kLr5m898Tgw/wP
42/Sy1vMOEcDrh/Gh5kP48PsR+dX3/9xy/i1MpzfbeO5K20Tgv9h0XqFsxHK
cP/D+LDwQefD9MP4MPNhfJj9sPhBcc9yBB8Wv+h8mP8Bmm4Ceg==
                "]], 
               
               FilledCurveBox[{{{0, 2, 0}, {0, 1, 0}, {0, 1, 0}, {1, 3, 3}, {
                 1, 3, 3}, {0, 1, 0}, {0, 1, 0}, {0, 1, 0}, {0, 1, 0}, {1, 3, 
                 3}, {0, 1, 0}, {0, 1, 0}, {0, 1, 0}, {0, 1, 0}, {0, 1, 0}, {
                 0, 1, 0}, {1, 3, 3}, {0, 1, 0}, {0, 1, 0}}, {{0, 2, 0}, {0, 
                 1, 0}, {0, 1, 0}}}, {CompressedData["
1:eJxTTMoPSmViYGCQAWIQfVzTatLp9d4O/k88L5le5nGA8V/UPs4+/4bPYYNe
3mJGF0y+SOWkkrNHZOH81DQQkIPzdwRbRfxfLucw30bnyiw9BD/h8GXtVEUE
n8d//ZRUBW+H/yAwX85Bf8KCH4Zi3g7yuxbsS9WTc7iQH89+7qIn3H4YH+Ze
d9VSplkfvDD4Z0Cghx3ONzEGAVYHnxPstrPfejkwgEADi8OTxIXXTOYj+GD/
t2Py08H+Y3K4v49vjrGUt8OXfR+3pk9jgtizxhsuD+PD9It8cjyfNhXBX9N9
O4PBHcGHhRfMfTA+zP0wPnr8wPgAXKq1yg==
                 "], {{53.93439999999998,
                  3.8656299999999995`}, {51.91720000000001, 
                 3.8656299999999995`}, {53.93439999999998, 
                 6.798439999999999}, {53.93439999999998, 
                 3.8656299999999995`}}}]}, 
              Thickness[0.016801075268817203`], StripOnInput -> False]}, {
            ImageSize -> {119.04203237858032`, 32.759830635118306`}, 
             ImageSize -> {59.52101618929016, 16.379915317559153`}, 
             BaselinePosition -> Scaled[0.3235770320424004], 
             ImageSize -> {60., 17.}, PlotRange -> {{0., 59.52}, {0., 16.38}},
              AspectRatio -> Automatic}], TraditionalForm], {40, 172000}]},
       Frame->{{False, False}, {False, False}},
       FrameLabel->{{None, None}, {None, None}},
       FrameTicks->{{Automatic, 
          Charting`ScaledFrameTicks[{Identity, Identity}]}, {Automatic, 
          Charting`ScaledFrameTicks[{Identity, Identity}]}},
       GridLines->{None, None},
       GridLinesStyle->Directive[
         GrayLevel[0.5, 0.4]],
       ImagePadding->All,
       Method->{
        "DefaultBoundaryStyle" -> Automatic, 
         "DefaultGraphicsInteraction" -> {
          "Version" -> 1.2, "TrackMousePosition" -> {True, False}, 
           "Effects" -> {
            "Highlight" -> {"ratio" -> 2}, "HighlightPoint" -> {"ratio" -> 2},
              "Droplines" -> {
              "freeformCursorMode" -> True, 
               "placement" -> {"x" -> "All", "y" -> "None"}}}}, 
         "DefaultMeshStyle" -> AbsolutePointSize[6], "ScalingFunctions" -> 
         None, "CoordinatesToolOptions" -> {"DisplayFunction" -> ({
             (Identity[#]& )[
              Part[#, 1]], 
             (Identity[#]& )[
              Part[#, 2]]}& ), "CopiedValueFunction" -> ({
             (Identity[#]& )[
              Part[#, 1]], 
             (Identity[#]& )[
              Part[#, 2]]}& )}},
       PlotRange->{All, All},
       PlotRangeClipping->False,
       PlotRangePadding->{{
          Scaled[0.02], 
          Scaled[0.02]}, {
          Scaled[0.05], 
          Scaled[0.05]}},
       Ticks->{Automatic, Automatic}], {570, -120.62305898749054}, 
      ImageScaled[{0.5, 0.5}], {360, 291.2461179749811}]}, {InsetBox[
      FormBox[
       TagBox[
        FormBox[
         GraphicsBox[{InsetBox[
            GraphicsBox[{{{{{}, {}, 
                 TagBox[
                  {RGBColor[0, 0, 1], Thickness[0.006], Opacity[1.], 
                   LineBox[CompressedData["
1:eJwV13c81V8YB/BL2VIyQmRmE/deezyPVRnJzUhltZGMVFQSKSV7RMpsFw2l
KatCiYhIyfyRve5FpPI7/XVf79frfM/5vs73nOfzXNldAVv2slMoFBobhfLv
dzpo7ejczeemlFmjkCS1NNM9sVIeq7PTwbfC7Nn9kEMg/lhtxXDWTWBqRCx7
7H8apqupPp+ynkJF2q9hHvcU6HF4KlKVVQ3eDUwnXcOr0CYyN1KW1QoH3Cyc
V80WgeOc2JeSrB+w49zouGdwJST73LF7mTULaChxYmdkIwgEXvv67u8stEb6
93FXNkLc0ex9X7x+AlWva1cw5ROcj0qOmFaYg0C/2aqU8E8QkX2sWPPePEx5
5I+whzaB/ydryWulv6Fn89L6fs/PcFNyZsYqgA0XLooon+Fog6gzF6s0k7hQ
M+EkQ+VJJ/iF5NrOlnIh2x7e69S+TnDxvfOpdIQLVxbG3xMS6gJVh9IOuw3c
uDJE5KR7YBc0ru6f8f3LjQcG8ldeEO6GNY/pirf8ePEB3wvpjPfd8LynOVra
ehnGtFmXnVvbCyHSPArckYI44tLI73m7D/apCc6EZghihfPHLvaSPnDRE68e
uieIk4c+mGXU9wF9s4r3h2+CGPhzbCCZ2QfMcOvCBPpK7CkUkG806ge/zhi6
yOBKLPQMMjjxoR+8snmt5DYLY1jlG++erh9gs5p/n7HUKiwvPHjyQNcg/PVP
kk3TWYVjGh1SbROD8Oi1cMfIplXYmt3Rp0MZAglfKacr4atQOTVPvEpmCIaf
a5r/6lqFrvseHaftHIIYF8aa51fFcKPM7pPbu4bgXXJ6K01ZAp2n34fLfxqG
9dyyG9RoUogNN8S44kehofmA3H/WUpjyppdXP3MUXHOf/rnsJYVaOiM+HjdG
4YCuXTFvghR+69GOjy0dhaQ9IbLDg1IYfMUdvcdGob2ifuF2zhpcFSlOodqO
wXNjE1chDhn8VZNkbrA4BmFXe60CVsjg7GtrBUXecTDjPk/7sFoGRaV9d/CI
jENtc5NAFFUGhzN+//dIdRw6fL2rmJ4yqFLDJZLqPA7smanUppcyuGH2YUH8
nXHYNDPEnxwoi7eWFStn2kzAdHh9QHeYLK45N6Gt6TwBl7mLmtbFyGJ4tcyn
554TMLg69NLHfFk8KDI2cf/wBJwx51Tgb5bFVu/BM9I5E/AqUc7onI4cRtiP
vRCbmAB11R0+J3/J4VBpl1OD5SQ0Pzatq+OUR/9tXgePW0/CcRO5dZJC8jgm
c6RKxn4S3jkMTb9Uk8e40wfNPbdOwp6QkIg5N3l8LvSi4ZrPJGS9Tc0ILpdH
rY/ZQvbxk8DvWVflc0YBs+pifpp8moTJoKIHp5IUULz0hbVlyyR8PpOeeTFL
ARU72nzXf52E7LteByuLFdBKdONa055J0JydFhbvV8BBp6u1C5OT4BAvteed
1VoMWM/h/Gj5FKSW+LMrcSlixB7+OmmbKQj96DhqLKSIe43P77mxaQrcevRb
t0grooVdqrwSYwoUuJbcDddTRLbvA9LSrlNQvCWD0bpfEWcaOnb07J2C1qHy
vLPvFDHncMqaoogpkBAThL4YJbT0dH+Z8HgKhvZ91Ve9qIQBm4KP+jydgudP
8qmBeUqYM3dSyuzFFLg4UhV/P1XCj0ss6QNlU5Cc4LhMuE8Jx92dSgRqp4Cb
I73dwlQZcwSU2+q6puDnlEToNaYyyua8KhLkYUI1/hc09EcZlewi3eP5mJCW
WHBgHY8KBlmxNDgFmEDVMPYskVbBvMZ+i4mVTPD3dl/fbKeCS6zpR3IlmfCj
M1d4yS0VpC3KHT22jgmfPygU7dqhirLbBMKkHZlw1lRNJmu/KuqZyosEOTNB
t0g7sSVYFetiTyaVb2VCZrrpwY1xqpj0SFTX0Y0JHjtdVTRLVVH5oM8R571M
GJyNzZ9fo4YScewxNUeZ8FuWlZzUq4aClI5rARlMuJc2T6kdV8M3nObOOzPJ
81yUwCULarjhhq2iwxUmVI7y2x8VUsf7rCzNtblMiH6myOtmqY4e7T58924y
YcWm7aeVbqrjfjaTRJ0nTJAPrTxU5qOBE3tbdXUbmVCmWDCldEQDpSWqDYs/
MWF7S1pgcoQG1jPSx9Y1MyGF6u2/J0MDX/LiXplWJrCPCfjyVmng1u8Jr/vb
mdC7022ni4wmfq79sHvJABPybH9uHm/VROvej+mpC0ww/tX9cWuvJurI6PPX
/mZC2+3aTZVjmtjfZ7T97x/yfpw5tmlL12HicspZLwoLIiosNxhS1+FXy1k9
Pg4WeOqkmEbHr8NhjiNKC8tYkJiYLrpcTgt7I/zfbFrDgjC1OPFbSlrozkbp
M5ZmgXdNpCRoaGFlRfYqVRkWmC/6yQXoa+EpLuNXf2VZMO1vodlgr4V2S56K
Ja9lgav9pFXiCS00V6by71BngeVw/0alSC38OFD3XU2DBdrR7bbl0VooK+T3
6Rcxb1k1YyJZCxnPZ1RT17GgVCPbffNtLdwRO/jqHpUFcstsjixv0ULf1j/W
sfosELgDobe+aWGd4PxXUwMWLFjqnIBuLQwtKsiZJP4cJhMZMKKFu6qW19ob
sSB6dDaugU0bg1rK38yYsGDkw7XriZra2GClIDFhzoK2/Zm3lOjaOO437x1t
wYK3SxLvlhtoo3LG4MJqSxbkGB1/OGGpjdlZY1NmVixwKHB4tXmHNkawnTI4
toEFxRf+NC8/r42RvfIC6bYsSNFPSZZN0MbVKjPnJe1YEPhDcTMtTRvf/vDm
yydWM3eodcnTxsIwWfXrm1hwdf5qRfZzbazjNlpM2Uy+1y298Adl2lj/J+or
jwMLPJzrjCrfauOTz+ZV4cTiRTNP+xq1sSW3q2UXgwVJ3hvvqQ1p42OX7F9C
jizwF+3wNZnQxqRIh4gTxHZvg5Q3z5D1D/jL9BBzyVy5doiNii8vuRTfdGJB
+JexzBfiVKwSqLde7cICt7Ont36QpiJ1vLYymNiQtkqkYy0VBV/zudcSzyRg
EoVKxYc7X7Md2soCv/Wp0RtsqOhsOCdX4MoCm2kly20OVNQMYf88Tax89RXb
ARcqpnYoFRlvY8F/f/rDEnZRMcVMa7qauKLguGGeNxUP2Vm78Wwn+71t+VyR
PxUPXhmatibe/kQ/uOU4FUFG/VUVsf7ueq2BCCp67F46RtnBAlHBXeNz0VRU
5GjcYkj8yS/WRzKVioan7lXeIt6o0Om5u4CM5zpqe9CNBYpNh6SOFFExZ77D
/DLx0giu9uhnVLx2SjC0iri8Xcvl7hsqnt25IU/UnQVZMVVCr95TsfvYqYvG
xMf1tn+qb6DifZvuOi9i3dQou6l2KlJkxDmvEwubifEu6aWi1NVJnjfEU+OF
NcKDVLSkTjh2E3/MMjurOE5Fs0Th/gXiQptWc/1pKvaGeJWJeLDgwpwvxeYX
FafvNnVrEHvfXCzdQaGh+YDvJkvi9U5pJw5y0vDKiDLHNmJ5dhWDU/w0rDvK
z+NHPLvpwV/llTQ0AwqEEddm6rxtWkXGLygvXCDO7i+JCZOiYWSAi+kl4kBt
882K8jTM9nDluU5scfKdcKMyDS/H/XW7Tyz63v7bMU0aSpeKGT4jHhJuyZWn
0/DL46P5ZcSvvHbsrTeg4QH6YOpb4sTCHtUQoOEZdpOV74l3ze2flLEi79dj
KVVHrGM5/qTWhoajFxue1BNzJx0+cdiBhvG9hd//ub39F65xoaFrbGHKv/H3
lSI53+2g4ZxjTtu/+SKDueqCdtJQhLLlQRWxU3l88ur9NNzumLGqgliJT3hr
lR8N/QVNV74g/uVyWTLgEA1//xHJe0hcf1WmVyyUhve+j1feJM4bv3nr9Uka
qgZdCr1CHGyocdAvioaSp3rfJvzb7+jHVNEYGmrWZt2KIJZoMpgrT6Ahj2iG
bBDxmFRFqU8aDZ0V82lexBU+66OELtPwVdmFzk3EaU/qNpbm0nDwqry8IbHh
pq/NKwpoSHO/GiZAvCzTM/PlQxpef6mUOkvOQ3dfv8eepzSMOHRlfQdxdBhz
6FklDVdT4s/dJN72LvTBzhoaarjfFY0hVhdePMxXT8OBRZaVL3FTAR/Fs42G
i+z855WJb/xMruLupGFyzZYsDuJQC7HYR//RkD5d4thDzvuadgVRzgkatukN
3E8jnlIsaH8wTcMJJTknP+K3h7Tzt/0i548alGtO7Mtrqn6Pg47VG0zURsj9
emaw1dxJko7+zirq6sQXznZw/ZWlY9xsnug8ua8en3bXkwKLRqIr7r0lXuoT
6LpApePhqOrurcQOl2L8r1rTMXx6Xag/qQeDsyWXJ4/SUVP1M587qS+FTj0S
wifpOODymCVAHPiI84peFB29rFnbykk9mj/IuBKeSMfj/s43/tUv3v4fV/hv
0/GrWS/jNalv6s2C2cpf6fimeLj5HamXk1p6UnZddFz0mBfcTVyc4JYd0E/H
R+zSHQukvprY3Mp+OkWeLxZbo0JsX2mcY8mrg+f0b+86ZE/Wf7A/18tIB4O9
bJ9U2LCAvixe+oyZDu4PVFSzJJ7zfZR7a4MOagWXGVVbk/Oq+Cd33FEHLzUk
aFVvJPmQnZIX5qeDMq6pEU/Wk/VjS/MvZeugki0c20Ly6Od+oeuNizr4DqLL
/uXd9gsv9n/h0MX0oUiLAT1y3wo91Tr5dJFXuC7GjPj0VMGjkVW6uN7S1J2p
Q/LxhGUlp5YuJkQZ0q1oLFBIONJp7KWLN3jSNzwkebul+IvYnQpd5EyfUcsn
+f2k9eT3B9Vk/myFja0k38Xm5fOe1uni40m6CS9xp0mg0ts2XaTPdRX7k/7A
p4Zbt2tSF2uKD4yprCZ59c3AUURWD43Tdkv4CpP7SsmKj4zUQxEXHUlRThZw
VtK2yZzTw7jD8hV6pP/wiPygUB6nhzuN1x11XcqC5ewLJb8z9LC8u0Eig53s
75LtwyH39TBdOdqZZ5EJ2pxiG/zbyXxzbnyvfzKhmC+NskNHH8WWlqmeH2RC
iWhcMH1IH22iehSjapiwdOj1vN2EPq647vPduZoJ9iXzp/bO6GNajn+eUhUT
uj33x6WzGaAwb6jLu9dM4LxjfmNO3ACzBS3j/pYywcFovvWVjQHuLGu6blpM
+lXPfYZWhQZ4dpllrGAeE1beQTaXAEP82+KjKneECeXP3WKPtRuh6vLBXRmk
v31maVLKt88ElY+H1I8UkX57zr7Bf8gUPYcdxCVxCm4I9437qCDW8LRqGTdM
gtUIe63jGKKmZOexMfL/JSnC+ZrpdTOM+p5U5HNjAu7fqRhN3mqON3t1uo4X
jANzhcAFSQkLnD5cdHdtxhj06Cauvd1ggcGUhY88KaMwc5kpfCDNErOV+++q
HxmBjhT/w+nOVjiVmei9xn0YAqzXNL3mWY/Rn2fTKlyHQMn0YZRi/Xrcbp47
fQIH4cLUEVps1AZ8ZsA++tZkACr0nRxddTfirKWvVoHFD5AsE65xm9uI89oJ
JYv6/SR/eAx23bPGHyf+BJhZ9cHmM11/c4Js8M+2XCEVi/9AsWro9XdlW/wW
l9+y37UXGjP5f57+bos/uGcSwkN7IK9Q8JRXrh16eOi9ZcV1w+pwGw5w3oRb
KXflYgK7oCR+b5eThD22TFMFcx93wDrtTJXmdnsMK/4S5rn8O9inUg5tSdqM
D5jHBZ3Sv8F78bXnlqo6YFVAm97ksq9g9n63k9dZB+wq8/HlefAFrr2+v22y
0wGjtpUYBe1thVXtw9ySyEAaUn40LW+BnibUe3eZgXqydJtvXc2QpWwr6p7F
wEt3jETufWsG13DnmalsBk678M1FtDRDo4rv49X5DNwydm2p+odmKItIXRdw
i4E2+dJ6iU+b4bLmDyXRYgZyjBwcjYlvBscLsWJ76hl4QKNuarNxMwh0X/w5
95GBp0NKzlnpNUOtTl5rfCMDO22PUY2pzWDeU5z2rJmBK73YqtWVm0FLv3MF
3zcGijXc7pUQbgb+H1o8j34w8FBcZIfqaBO8MzIaXD/IwDdHtZ9oDzRBVLJV
TfsQA9nX0PIMepvgl/H2sxxjDBwIqHtg19YEg6lRbNtYDPz54tWjU2+b4PpQ
fPfYNANBwUsusbwJPOFS+elZBtb0pV/PfdkErcOFJwvnyX7peHa/edgEKfjM
zWyBgX5qlZlfCprAPr3SqPU3A2Mtt+4dvdkEvKMfJA78ZeDLxzwW7FeboMqs
dX5xkYGKhRVU8ewm+B8y+fRT
                    "]]},
                  Annotation[#, "Charting`Private`Tag$11323#1"]& ], 
                 TagBox[
                  {RGBColor[1, 0, 0], Thickness[0.006], Opacity[1.], 
                   LineBox[CompressedData["
1:eJwV03k81HsXB/Ap/TCSsRaDilHWRIsWMR8yKMvMLyQ93SeXchNlKUVlXxIN
yVJpXIpbuUldPFQewpOlVBRNN0uG2+0VUZK9xf0+f5zXeb3/O5/zOkfHJ2jH
/vkMBuMkqf/38ZAVw9PX7lr/rPC0Z26Og32p2v/WzMvhqi+cfTM6xYFGubHi
kOgat7PXNOL9Jw7Gm9b4PxdVcv9Km/D60MdBv6BSrVHUxJU9nV9jXcfBn2rT
H2pFYu5uegVbNY4Dt2n1V9Wid9zhKy5e1nIcZPgXO98XTXILlUKcJo10oRBc
+LrlxyRXLm/ErY6ji7PH8vxeeU9xpZQnvqVr6SI5PiNmXG+a27U2UhUKuojJ
i6gwvTXDNTmecXngsw4OP9+mVVjzjSuOLrYwvq+Da1oTE7ygeVBc7Z3/q6sO
4hOyG03PyaDJJP/e88TlOL6MqScbqwRF9WKNG2FLsV1T3m+L9hJYMljtoY5a
sJfVcTBeqw2r+q+8j9ZsuEwMymcE6yDk0ZSJ6UV1yO990uifoIcqp4yUTpkl
YKsrcd+e0ceV4AN5A7fV0Nmq94fPv4ww+v1xuG2WKjjh9aG1/qvwmq1mGRav
gvT0nMUsXTOIFgXmS11RRkXK9w5Wsjmsag8+VOxSAme+4aZo+bWo9JVEtakr
4f1kde7osXWY0SstMD6uiKlfVIra59Yj1PieZ1s5C6UMkTA2dgO0DDcfMc5X
QPXis0fWDW5EieNJ4Y3KRVAuxrydQZuR0OVQbtshjwd396RGdFtia0zLzW4V
eVTZWdUs9LNCq1/F3tZdC7Fz2rXt8KA1pg9VmeWWy+E31bcf/Q2BAK9jge4G
cuB9mP/YbQTIjTZjDuUzcS7Go9C6yAazR3zTRk2YKC2uG87wtEX90eqbD5pk
MaaokKLF3gq7AL+d2T6y6LdIX3GjbSsGx846b1GQxUTumGpAlh0cAu+8fVUt
g97zh4/mePAwMise5x6RQdC2pS8amPZ4Yn3e0t5CBvrWd+JXPrWHVNDNiy9n
pZHyOWxtarwDImRes1QeSaNuo7vbLgtHlP+XH2WeJw2tWtXmPdOOWBKwzONC
qDTZL3OTz61t0J7nuEGPLw1+Qt+PX0O2w/BDY9g3E2msbBxs6DFwQsFX9VMN
itJovyQ/FdfjhIg04fNN0xQKSpSivfOdsenQopQOCQXNqO0U18MFdsHHHGqf
UqgW7u9zZ7uiMjaw6Uk1hdXmlww7ul2RvS96vKKEgmsmI3THOT447acNSgso
tN0Lcf45kw8NS7CjiAWSgZXBOXz43xlY5Uq8Y1Vjt1DEBz126/7HfAo7m8/w
Ht3gY6Dj2QFz4r1flTVQz0eh0fKFNXkUgn1X1K0a46NB57LKSC6FRxorTi8w
EqBZeCnnVjaFJNXdkyHGAmz/e8g+mdiOlb6/z0QAxg8dZV/iugUzW++vFiA8
lT2jTnz30xNG8HoBKuv1ZJOyKFxvPHqiGwLwx9m6+zMpJIY8PFTmKYDZpoh5
GzIo2DzydfdOFODCSTcXfSGFlRPhWU1JArBu/EExieV10jpNkgVghmW+HDpL
4c/wu+4zKQL0ONZUlxIfNljkcf6cANzOkoINxLmnKz0eXhaAslvV5JJKYYzH
9DQoE2C1eHBb6hkKhQ2lXqNvBAiUOpqwLYnCgvIA2TCJAEVSXS2mxH6FBlUz
/SQf6+pKVWKjhKuqUn8L0N9vZtqXSKGMl9Om9kGA9PL1gceI61oieZZTApRJ
rC4XJ1DofeZsnsSiUbXGM0Y3noL1A6ZETolG8tnBXjnigttNaenKNKKbr7p9
iaOw7xyGL6rRuHLS5/RD4mF63fWbmjQml0ixDhDPdmpqP9enMTZrlFMeS2FJ
95CsFmj0btbj7omhMLmm6F6SDY2ljNlPjsTilJ8OfralYZXYWLGeOGtze2sT
j8aLJ9onWMSKuf9JC3GicT2O8eV/0RTkvGJUm3fSaD9TdsGM+JtYbXnoITJ/
xvlI9SgK3aZt7T2HabhU/J4vQ3w/KTnWIZiGeWBv52QkhXCLrwNaR2h45x0P
f0k8kS35rTmcRhOroTCT+KP7TWPtBBrLkpsTVIj7X2BDSy6NHT6eNjqnKIgM
nBb/JKKhV8OTUyLeFeUx8TmPxvft44MM4nbDg+WaV2j0hwaOSE5SqI3JXB10
ncY+jQapq8S5pu/0F1fQ+H20db8BsVtKqvq+pzS6bAtreCcoKEiyp6af0Sht
+MV5I/Hj9QViYTuNTIW6USNi2/6KrKoOkjdS+oQisdnGN4oLu2g49/0l7Ikg
9/fOjFn2jszzprgsnLjF0vK9/Xsab/PscgKJ4zN4zd2DNHwnetK8iWe37E6k
Rmg49UtqHYnfZ8bP8/pCo+yFqQabuGhQKBkZp2F/6nahAvFe7sUHcZM0KosG
bKWIxUMlkSUzNPm3zQ+GwymcR9Uem6805ixcRP3Erjn1luJvNO6cGBaKieWG
W9kBP2jou7CyWokbbcQzc3M0TJxKSuuI/wH0ulZC
                    "]]},
                  
                  Annotation[#, 
                   "Charting`Private`Tag$11323#2"]& ]}, {}}, {{}, {{
                  {RGBColor[1, 0, 0], PointSize[0.012833333333333334`], 
                   AbsoluteThickness[1.6], GeometricTransformationBox[InsetBox[
                    StyleBox["\<\"*\"\>",
                    StripOnInput->False,
                    FontSize->17], {0., 0.}], {{{0., 10.}}, {{24., 3.89}}, {{
                    48., 3.61}}, {{72., 3.05}}}]}, 
                  {RGBColor[1, 0, 0], PointSize[0.012833333333333334`], 
                   AbsoluteThickness[1.6], GeometricTransformationBox[InsetBox[
                    StyleBox["\<\"*\"\>",
                    StripOnInput->False,
                    FontSize->17], {0., 0.}], {{{0., 10.}}, {{24., 3.9}}, {{
                    48., 2.78}}, {{72., 1.52}}}]}, 
                  {RGBColor[1, 0, 0], PointSize[0.012833333333333334`], 
                   AbsoluteThickness[1.6], GeometricTransformationBox[InsetBox[
                    StyleBox["\<\"*\"\>",
                    StripOnInput->False,
                    FontSize->17], {0., 0.}], {{{0., 10.}}, {{24., 3.9}}, {{
                    48., 2.75}}, {{72., 1.47}}}]}, 
                  {RGBColor[0, 0, 1], PointSize[0.012833333333333334`], 
                   AbsoluteThickness[1.6], GeometricTransformationBox[InsetBox[
                    StyleBox["\<\"*\"\>",
                    StripOnInput->False,
                    FontSize->17], {0., 0.}], {{{0., 0.}}, {{24., 0.46}}, {{
                    48., 0.96}}, {{72., 1.56}}}]}, 
                  {RGBColor[0, 0, 1], PointSize[0.012833333333333334`], 
                   AbsoluteThickness[1.6], GeometricTransformationBox[InsetBox[
                    StyleBox["\<\"*\"\>",
                    StripOnInput->False,
                    FontSize->17], {0., 0.}], {{{0., 0.}}, {{24., 0.43}}, {{
                    48., 1.03}}, {{72., 1.53}}}]}, 
                  {RGBColor[0, 0, 1], PointSize[0.012833333333333334`], 
                   AbsoluteThickness[1.6], GeometricTransformationBox[InsetBox[
                    StyleBox["\<\"*\"\>",
                    StripOnInput->False,
                    FontSize->17], {0., 0.}], {{{0., 0.}}, {{24., 0.42}}, {{
                    48., 0.93}}, {{72., 1.51}}}]}}, {
                  {RGBColor[1, 0, 0], PointSize[0.012833333333333334`], 
                   AbsoluteThickness[1.6]}, 
                  {RGBColor[1, 0, 0], PointSize[0.012833333333333334`], 
                   AbsoluteThickness[1.6]}, 
                  {RGBColor[1, 0, 0], PointSize[0.012833333333333334`], 
                   AbsoluteThickness[1.6]}, 
                  {RGBColor[0, 0, 1], PointSize[0.012833333333333334`], 
                   AbsoluteThickness[1.6]}, 
                  {RGBColor[0, 0, 1], PointSize[0.012833333333333334`], 
                   AbsoluteThickness[1.6]}, 
                  {RGBColor[0, 0, 1], PointSize[0.012833333333333334`], 
                   AbsoluteThickness[
                   1.6]}, {}, {}, {}, {}, {}, {}, {}, {}, {}, {}, {}, {}, {}, \
{}, {}, {}, {}, {}, {}, {}, {}, {}, {}, {}, {}, {}, {}, {}, {}, {}, {}}, {
                  {RGBColor[1, 0, 0], PointSize[0.012833333333333334`], 
                   AbsoluteThickness[1.6]}, 
                  {RGBColor[1, 0, 0], PointSize[0.012833333333333334`], 
                   AbsoluteThickness[1.6]}, 
                  {RGBColor[1, 0, 0], PointSize[0.012833333333333334`], 
                   AbsoluteThickness[1.6]}, 
                  {RGBColor[0, 0, 1], PointSize[0.012833333333333334`], 
                   AbsoluteThickness[1.6]}, 
                  {RGBColor[0, 0, 1], PointSize[0.012833333333333334`], 
                   AbsoluteThickness[1.6]}, 
                  {RGBColor[0, 0, 1], PointSize[0.012833333333333334`], 
                   AbsoluteThickness[
                   1.6]}, {}, {}, {}, {}, {}, {}, {}, {}, {}, {}, {}, {}, {}, \
{}, {}, {}, {}, {}, {}, {}, {}, {}, {}, {}, {}, {}, {}, {}, {}, {}, {}}}, \
{{}, {}}}}, {}},
             AspectRatio->NCache[GoldenRatio^(-1), 0.6180339887498948],
             Axes->{True, True},
             AxesLabel->{
               FormBox[
                GraphicsBox[{
                  Thickness[0.04084967320261439], 
                  StyleBox[{
                    
                    FilledCurveBox[{{{1, 4, 3}, {1, 3, 3}, {1, 3, 3}, {1, 3, 
                    3}, {1, 3, 3}, {1, 3, 3}, {0, 1, 0}, {0, 1, 0}, {1, 3, 
                    3}, {1, 3, 3}, {0, 1, 0}, {0, 1, 0}, {1, 3, 3}, {1, 3, 
                    3}, {1, 3, 3}, {0, 1, 0}, {0, 1, 0}, {1, 3, 3}, {1, 3, 
                    3}, {0, 1, 0}, {0, 1, 0}, {1, 3, 3}, {1, 3, 3}, {1, 3, 
                    3}}}, CompressedData["
1:eJxTTMoPSmVmYGBgBGJLIGYC4rVCOnzpdUIOIpWTSs6yyDjA+PK7FuxL9ZOB
0kIOBsZAUCzjIAxWh8nXh/LftOV2G+0WhMsf7N7XZLJY0CHk7eWPMxxlHA6g
8Svv/7hl3C3ooP5J5eUsTRmHVgV21TMmgg7paSAgDeULQMxhlnRoEa9lzWTj
cTgDAmtEHRhAoIENzofYxwzn90d0+zMWMEP8dU8Mzq8B2ftaHCcfol7CYbvX
Bos5O5kdHrjGO84qlHTgceTzmqHJ7fAkceE1E30VB/c1R5cz/BCE8/+DwH0h
OB8cHtHCGPwp7a1Rl+cg+GB/PFCB2COI4EerRsickxGC87/v+7g1/Ro3nG9f
4lh7Oobf4fzVsDf60RoQ+/fzO0jPi9M8vQHBnwyybw+C77G/VtbiOYKfEBKk
vsBTExqefBDxek2HpbeWPzZ05oXzIfI8cH7B8pIN//y5HNarPmmel6sJCfce
TofN5j8OpazScAh44nnJ9DIr3L01L5p+Tdv50x7G3yC9TffUm69wvgko3Rh/
weC/Kt4q+jsbwYeFp9dW/+PJbV/h/HknJi/JVvsJ5xeC3MfPCg9/Fv1fXJd6
/trvCLaK+H9c2sEDpJ/tj30MOJylHHKmJhRaFP+2h6RTSTgflv5gfHDyPCbm
ILNRbD7TAwaHmSCwU8ThBu9tsVQzNjj/Kzi++OF8WP4Cp7MN0g7o+Q8AYpV5
jg==
                    "]], 
                    
                    FilledCurveBox[{{{1, 4, 3}, {1, 3, 3}, {1, 3, 3}, {1, 3, 
                    3}, {1, 3, 3}, {1, 3, 3}, {1, 3, 3}, {1, 3, 3}, {1, 3, 
                    3}, {1, 3, 3}}}, CompressedData["
1:eJxTTMoPSmVmYGBgBGJ5IGYC4jfFW0V/d6s7bPfaYDHHktkBxl9ya/ljw2YE
38QYCDYzOxhorRS+oKLuEPDE85JpMKuDxNQrnBmHVBxu8N4WS/3G53AGBHKU
HdzWHF3OECEO588EgU4FOD8hJEh9gaaqw4wJ/FVm3SpQczUdniYuvGbir+6Q
kf+h9eQXbbj9YFpbB85Pib3jxmyB4G8x/3EoxQvBfwIyJ1/HYYPqk+Z5ueoO
56+GvdGv1nHwOsFuOzsUwU9NAwI2BP/vt9IHcwRVHfwvToz5d1jLIR0k/0zZ
YT3YHA2HcE6xduP1ShD3sqg5gILFWFnJwQPk3wplOB/mXxi/RYFd9cwVGQd3
sDolhx3BVhH/1cUd9ubXvJ25VdnhLChceIQcXmRpf5suq+rA7cjnNWMlh0PA
LemaRCF1h+ug8C1jgrsfxof5D8aH+R/s7mUIPix+AZSk0j0=
                    "]], 
                    FilledCurveBox[CompressedData["
1:eJxTTMoPymNmYGBgBGIpIAaxQYAJSjNCxZiR+OjiuNjI6olhE2MXMW4YKL0A
m38CQw==
                    "], CompressedData["
1:eJxTTMoPSmVmYGBgBGJzIGYC4mgFx4/Jc4wcTIxBQNQBxm9VYFc9M0XMYfH9
fXxzmBH8zxsCsmdtN4Tz99fKWqRvMXQ42L2vyYRZAs4XrpxUcjZFAc5XvvYo
mGGOEpwvEBtw38hd2SFCfPtFhjxDhy3mPw6lcKk4eJ9gt50tauiww6Hp0fEf
Kg7paUDQZuAwpb016rKMqsPpw05rM+UQ/OO7dvSyGejB+Rv08hYz2ug6rPj2
suLMBGWHVJD+ZzoOYO9dVnJ4ArLwASa/hdd//RRVbYh5EzQdJKZe4cx4pAXn
y8yL0zxtoOXwPHHhNRN9bTj/PwjEa0PcyYbgn78a9kb/tgac/6Ytt9totwSc
Dws/iLsRfJh96HxY/LBwdskn62k5VN3/ccvYW9QhJfaOG3OFNpz/5+3rA5bK
OnC+SI/XK5YrCP7zLO1v02X14Hyw/Xv04ObD+DD7fUDxYaoL558BgTc6GHyY
/2B8MH1GAc4vP7zNdaavssOfb6UP5kzUc/gJcudiFYcvO291/WU1gPPBzjiM
4IPTxzsDBxVQ+slRhvP5QennuyKcD7Mfxoe5D5yezyD4MPvQ+TD/g9NfqAE8
fMDp8heC3x9cojLd3xDOTwaF/woEH+xfHyM4Hz1/AQC0wn8F
                    "]], 
                    
                    FilledCurveBox[{{{1, 4, 3}, {1, 3, 3}, {1, 3, 3}, {1, 3, 
                    3}, {1, 3, 3}, {1, 3, 3}, {1, 3, 3}, {1, 3, 3}, {1, 3, 
                    3}, {1, 3, 3}}}, CompressedData["
1:eJxTTMoPSmVmYGBgBGJ5IGYC4oNty8NPOZk5zASBTgUHGP/DovUKZyOUHA7U
ylqkq5g5bFB90jzPVxWirtLU4e+30gdzBDUcvE6w284+auLAwtkln/xOy2HG
BP4qs9PGDuevhr3Rr9aBqF+J4L/I0v42fS6Cf/Kw09rMPmOHJ4kLr5nkI/hb
zH8cSvFC8FNi77gxWyD4b4q3iv7W1nFY8cJD7/9BYwf/ixNj/h3WdjAxBoLP
JhDzozUdIsS3X2SYZ+pwBgRyVOH8cE6xduN+BTh/rZAOX/o9cYcSoLGn+Uwd
SpaXbPh3nh+ib42xQyGI388Ctx9sz2ZmOH/JreWPDZsR/O1eGyzmWCL46WlA
sIwJ7v/rvLfFUsuY4OED4/d4vWIxuYjgOzQ9Oj7jtImD/xPPS6bBnBD5RFOH
z/s+bk0PE4S4748pxD3GYvD4mw4yN1LaAT1+AeQv4Jo=
                    "]]}, 
                   Thickness[0.04084967320261439], StripOnInput -> False]}, {
                 ImageSize -> {48.96896637608966, 32.67741967621419}, 
                  ImageSize -> {24.48448318804483, 16.338709838107096`}, 
                  BaselinePosition -> Scaled[0.32439307852814453`], 
                  ImageSize -> {25., 17.}, 
                  PlotRange -> {{0., 24.479999999999997`}, {0., 16.34}}, 
                  AspectRatio -> Automatic}], TraditionalForm], 
               FormBox[
                GraphicsBox[{
                  Thickness[0.025464731347084286`], 
                  StyleBox[{
                    
                    FilledCurveBox[{{{1, 4, 3}, {1, 3, 3}, {1, 3, 3}, {1, 3, 
                    3}, {1, 3, 3}, {1, 3, 3}, {1, 3, 3}, {1, 3, 3}, {1, 3, 3},
                     {1, 3, 3}, {1, 3, 3}, {1, 3, 3}, {1, 3, 3}, {1, 3, 3}, {
                    1, 3, 3}}}, CompressedData["
1:eJxTTMoPSmVmYGBgBGI9IGYCYoVdC/alvhN3SE8DASkHGF8eRK+TchCpnFRy
dom4Q839H7eMX0s5tCqwq54pQfD7Irr9GQMQ/IPd+5pMnMUd/oPAfSmHNpD6
K2IO913jHWcVSjnsCLaK+H9cGGJuipgDAwg08DmcAYE1og4HQPofc8H5YNqH
Bc43BgMmB/VPKi9ndUrA+TD7YXz3NUeXM8yQcQh44nnJ9DKzg/K1R8EMcxQc
ltxa/tjQmd3BeUKzUJqVkkOMaoTMuT2cDjNBIFIZaj+fw8+3rw9YLlaBmFcs
BOc/APlDUBjOB/t/g6hDI8vRfsPpKtDwEnNY8e1lxZkJyg5RYPNF4Xxw+Poh
+BD1Ig4CsQH3jdyVHd605XYbRYs4fFi0XuGshrJDOzj8hCH+P6ME51eD/JuN
4IPd9VHRoRIk3i0C8f8KRQcTsPtF4Xw3cLiIwfkhby9/nPFQ3KHTxnNXmpIS
nA9OD2LKcP6Fq2Fv9K0R/p3S3hp1WUYVmm6E4PzC5SUb/vlzwPlP/F4m/J3/
3f6Opuya/5sV4XxwOC+WgfOjQeFUI+Fwnfe2WOo3Bkh87BRx6AHbxwXnw/wL
46Ok32OSDujpGQCdOkmR
                    "]], 
                    
                    FilledCurveBox[{{{1, 4, 3}, {1, 3, 3}, {1, 3, 3}, {1, 3, 
                    3}, {1, 3, 3}, {1, 3, 3}, {1, 3, 3}, {1, 3, 3}, {1, 3, 
                    3}, {1, 3, 3}}}, CompressedData["
1:eJxTTMoPSmVmYGBgBGJ5IGYC4hZe//VTVDUdtnttsJhjyewA4y+5tfyxYTOC
b2IMBJuZHU4ddlqbuU/DIeCJ5yXTYFaHTXp5ixlj1Bxu8N4WS/3G55CaBgRs
qg5ua44uZ4gQh/NngkCnApyfEBKkvkBT1cFAa6XwBRU1KK3pUP/bquDcCw2H
jPwPrSe/aMPtf1O8VfS3tg6cnxJ7x43ZAsHfYv7jUIoXgv8kceE1k3wdB4/9
tbIW7JoO56+GvdGv1nF4DBJ/rwHn/weB+Qj+jAn8VWar1Rz8L06M+XdYy4EB
BBpUHdarPmmel6vhUAdyn4cKxL0sag5nQGCPsoMHyL8VynA+zL8wfosCu+qZ
KzIOf7+VPpgjqOKwI9gq4r+6uMNTkHv8VR3OgtTxCDk0sBztN9yu5sDtyOc1
YyWHwyuQv1drOFwHhW8ZE9z9MD7MfzA+zP/poHBehuDD4hcAyJ/OAQ==
                    
                    "]], 
                    FilledCurveBox[CompressedData["
1:eJxTTMoPymNmYGBgBGI1IAaxQYAJSjNCxZiR+OjipLKRzSGGTYwbiHHbSNML
AA3FAos=
                    "], CompressedData["
1:eJxl1H9IE2EYB/CZhhg0LfFHJLTtTtJc+3F3WxRFT0FFSSAaNAwry5+k5R9G
aUZqqMQCKwwdjVFaqKQoFFoW5g9Cq2k/DCMLFuI/ZUJF2CSpdu94nmvzhZfj
A3f3vM/3fe+0x06l54aqVKoQ38zwzWW+WRX2tN7cagVJlEcMoGs04Ynuhlh4
Nryzs1CtOP7624iCIQt5JvvWpPTEAoP2/mopNJ4cXXatdCxHQ+YmpzNUTh05
KivNI+zhIGluZb+pzAL3N3mHclbwUNJh/1CgscADqJ4e8fJwed+XMOmqBA11
NZkTCYn++5MVdxtOtoToxUB3CGCLiK0TuzhovBJZbj0nQPv857PuAZ3//WmC
v89GHrb7yjTdNdPz7P5ZEzk3zzdqjeRROQ+XAS5t3duXp+OgM3HmoqvYAN+a
uzRjbTpwNnMPF/OXGp8/ciB9/c3kFKj40Z12YoonV/7eUjKexMMF+TqqJzc5
fGNBD52r9er8PxyZbdeEjvy1ttguPIon4/7otet+FvUoxnrBxv1n6x1JgXKP
d0pMjYHF+dOfnKs2klkfjxVj/+hKOddeI5nlmWKi96MDzs9LA9mf91Jjf2g3
GxrymeGeXY79HKSOhm+7EWOChbnZgc0tPAzWth58/kbxX3nUm8ny8sf6zMDL
57OII0fK5/OXloz10bg+dh4dirFesLH/OPn70ZkpH3YORxQf0uz4fjxBIBs3
tEe/KlUsb69jjUhm9QtFej8a67M87ghku/w9VS019ofGfNGY721Pv9qZIVJ+
Ca7DyS+iJLItrve1alzxefkceyXKF435orE+GtfH8nmnGOsFG/tn3/dRifJ5
v7YiW1huIbP/TKZi9tw9xTlZH3eH2qyB+/Pf//EfsNQvOw==
                    "]], 
                    FilledCurveBox[CompressedData["
1:eJxTTMoPymNmYGBgBGIVIAaxQYCJAQEYkWhmJDWExHGxiVFPLTOJEaeFv2gd
JshsAKgSAlc=
                    "], CompressedData["
1:eJxTTMoPSmVmYGBgBGJHIGYC4o16eYsZpzg4mBiDgKgDjN+qwK56ZoqYg/An
x/NppQj+5w0B2bPYEfzfMblH/zE5OPRFdPszCojD+WDjLkvA+QG3pGsShTTh
fJEer1csXzTh5snMi9M8baAFtw/Gh7kHnS8x9QpnxiMth5Ktor9P+9nD+RtA
8jwIfv1vq4JzHPYQ8TtaDvlrum9nfLBzmLNIeeefdKA8y9F+w3AbB/ldC/al
rpN0CBfffpFhn6UDC2eXfHKelgOP//opqSss4eb5nGC3nb0UwX+cuPCaSTyC
nwYCbeYYfJj7weF8GMEH659vAecnx95xY15hAQ8fGB8WfjB+jGqEzDkZKTgf
Ft4wPix+YPaj82HxDfbPVXOHqvs/bhl7izo0gsKj3ALOPwMGCL44yF9KlnC+
/8WJMf8OI/hgc4Wt4ObD+DD7/34rfTDnowUGH+Z+GB/mPxgf4n8th/21shbp
XxB8H5D9l60d3rTldhtJizn8B4H71lDzRR003vLuM3hpDXfPB3B6s0F1nzKC
D1avaQNJzwWiDvZNj47PsLZx2BFsFfFfXcwBFC0mivbw+NoLco8KJh/mHxgf
lj+mTuCvMpO2h/v/CSj+7e3gfHD4MmHyYe4Dp0cPO9T4sbGH828Ag8VoKoL/
NEv72/S3CH5wicr0/wUOcD56/gcA7QCRjA==
                    "]], 
                    
                    FilledCurveBox[{{{1, 4, 3}, {1, 3, 3}, {1, 3, 3}, {1, 3, 
                    3}, {1, 3, 3}, {1, 3, 3}, {1, 3, 3}, {1, 3, 3}, {1, 3, 
                    3}, {1, 3, 3}}}, CompressedData["
1:eJxTTMoPSmVmYGBgBGJ5IGYC4uOaVpNOtzs5zASBTgUHGP/DovUKZyOUHFxV
S5lmVTg5bFB90jzPV9XBGASUnRz+fit9MEdQw6Hb6xWLyUlHBxbOLvnkd1oO
G/TyFjP6ODqcvxr2Rr9aB6LeGsG/LV2TaGSK4HufYLedrevo8CRx4TWTfAR/
i/mPQyleCH5K7B03ZgsE/03xVtHf2joOO291/U11d3Twvzgx5t9hbYf/IHAf
an60poPwJ8fzaaZODmdAIEcVzg/nFGs37leA89cK6fCl3xN3kHf8mHzmraND
yfKSDf/O80P02Tg6FIL4/Sxw+01A/trMDOcvubX8sWEzgr/da4PFHEsEPz0N
CJYxwf1/nfe2WGoZEzx8YPw13bczGPwR/Pbl4aeMzgD998Tzkmkwp8NqkLy4
k8PnfR+3pocJQtyX4gRxj7EYPP6mg+IzUtoBPX4Bt7/POA==
                    "]]}, 
                   Thickness[0.025464731347084286`], StripOnInput -> 
                   False]}, {
                 ImageSize -> {70.69300722291406, 29.409677708592774`}, 
                  ImageSize -> {39.27389290161892, 16.338709838107096`}, 
                  BaselinePosition -> Scaled[0.32439307852814453`], 
                  ImageSize -> {40., 17.}, 
                  PlotRange -> {{0., 39.27}, {0., 16.34}}, AspectRatio -> 
                  Automatic}], TraditionalForm]},
             AxesOrigin->{Automatic, Automatic},
             AxesStyle->Directive[FontColor -> GrayLevel[0]],
             BaseStyle->{FontSize -> 16},
             DisplayFunction->Identity,
             Epilog->{
               InsetBox[
                FormBox[
                 GraphicsBox[{
                   Thickness[0.015297537096527461`], 
                   StyleBox[{
                    
                    FilledCurveBox[{{{0, 2, 0}, {0, 1, 0}, {1, 3, 3}, {0, 1, 
                    0}, {1, 3, 3}, {1, 3, 3}, {0, 1, 0}, {1, 3, 3}, {0, 1, 
                    0}, {1, 3, 3}, {0, 1, 0}, {0, 1, 0}, {1, 3, 3}, {1, 3, 
                    3}}}, CompressedData["
1:eJxTTMoPSmVmYGBgBGJZIGYC4jMg0CPuYGIMAqIOMH6rArvqmSliDg9c4x1n
CYrB+f9B4L4gnP+mLbfbaLegw45gq4j/6uJw/lohHb70exJwvrnN3qBpDzXh
fBbOLvnkPC04X6TH6xVLiRbEnOMCcP7SW8sfGzrzOzxJXHjN5LymAwMINHA5
rFd90jzvrYbDy9rH2efXMGDwJ7e3Rl220XCQ2Sg2n+kBE5x/sHtfk8lidjj/
AIj/mMfh/NWwN/q3EXyY+2F8mP9mzAQBHrj/b/DeFks1Y0ENH3tGDD4sfAOe
eF4yvczsUHX/xy1jb1EHXxBfmBfOj1aNkDknIwDn90d0+zNuEITzwe53FoPz
0eMPALwuyDg=
                    "]], 
                    
                    FilledCurveBox[{{{1, 4, 3}, {1, 3, 3}, {1, 3, 3}, {1, 3, 
                    3}, {1, 3, 3}, {1, 3, 3}, {1, 3, 3}, {1, 3, 3}}, {{1, 4, 
                    3}, {1, 3, 3}, {1, 3, 3}, {1, 3, 3}, {1, 3, 3}, {1, 3, 3},
                     {1, 3, 3}, {1, 3, 3}}}, CompressedData["
1:eJxTTMoPSmVmYGBgAmJJKD1nkfLOP+4aDs4TmoXSrJQcYHyfE+y2s01VHBJC
gtQXaGo4/Hz7+oClsprDBtUnzfN81R1MjIHgs7qDEYgOVnNg4eyST36n6bBJ
L28x4xwVB5Eer1csJVoOK7+9rDhToAznh3OKtRvzK8H5pYe3uc6MVXD4ATL/
sKaD+5qjyxl+yDnU/bYqOHdC3SHg7eWPMxbKQt2l5rAj2Criv7osxB1nVeB8
mPth/BYFdtUzV+QdYlQjZM7VyDpMnwkEkTIOrSBxE3moPRIQukPBwQ1ER4g6
lIPco6sE8Z+xCMTcLGU4/0WW9rfptapw/pPEhddM1qs5KOxasC91nZgDAwgk
qDs8cI13nFUo6bABFB42Gg4ilZNKzrLIwsP3w6L1CmdvKDigh39K7B035go1
h9uasmv+NyP41fd/3DJ+rQDnf9n3cWu6mZxDZv6H1pMmag7yIPv9pB0eRYhv
v3hAFeIePjEI30HFIQ0E1ETh/oHx+WMD7hstV0KVl1J0ONi9r8mEWQwqr+DQ
Dg43aYc7IHclKzjcB/lPUA7Oh/kHxoe5H8aHuFsFzoeEi5rDnvyatzOPKjj4
XZwY82+xusPpM0Cgo+gwub016rKNJlS9kkPNpw0B2b804e6H8QNuSdckBqnA
+eDw2KLqsB6UPnI1HRpA6UhDDRIOwHiBhZ+B1krhCyxqcD4kfatghD8AVQxD
YQ==
                    "]], 
                    FilledCurveBox[CompressedData["
1:eJxTTMoPymNmYGBgBGI1IAaxQYAJSjNCxZiR+OjipLKRzSGGTYwbiHHbSNML
AA3FAos=
                    "], CompressedData["
1:eJxl1H1IU1EUAPDpLLFCy5jbHxVz7w2CpNze296KgmORfVlKI5DQopqu7BPS
PqRPRaVMszJGNoKyPwyyGViZhVgmFW6FGCIjWohE39SqZZnW3h3nvNQL94/f
47177jn33Je8effaPLVKpYoKT3t4RodnszT40OG3gSjIQwPoMn2s0VubBH9C
Ra/daYoznsQuuvhDIuvOv4jbGpTgQWVbiajWkacfPFvoc+jJXG+/XeU2kKfm
ZgXMyzjI0ad93XJdisSdxMPVQFu82y5BC5T0Px7kof3wTJvzkRVqK8rW98ww
Rt7PUTyw6XKvuNEy2gERsuOSKgQPB087FjduuyHCtdC7A952Q2T9UhGOx3Se
Nrl4KLylGep6JdD3XfL7sxQ788MjZCJr5f2XmODEwhWt+QYOJqcbi6ILTPDl
ikfvazBE1nWON37f2dpSNbFmHhwKNmVt9/PkY0ML9jybzcO38OM6Vyr5rzw8
qdCYmBLvHOHI7Lh6DOSP5Tsrzfd0ZDwfln+1Yow31nj+bL/aVCgODPqFVRq4
OXdXfdR9xcNyP0wzkTF/9F65nvFmMqvnBjOtj8b4xoHSS746E5nVe994Y35o
Lxt68v6O20svrObgqFy35Wb49elD+/x6Hr7f9Z8cniCQ2T46FGdr73SrPgvA
y/25gyMnyP35M5mM8dG4P9aPXsUYb6wxf3Z/1glUH9b3vxVX2wt5V6ZIduS+
TFc3KGZpZ1jILL7bQuujMf4RuR59Ipndp+bxxvzQWF801rcvMZj2vNxC9VvT
fSZnZImVfGrl+xgxSiI3yf2TIlF90VhfNMZH4/4i/wXFGG+sMX92v89ZqT5T
Mj21eTaJ/LZgTshVpVhun/w3il01CcXWStvo8/nv//gPkQI7rQ==
                    "]], 
                    
                    FilledCurveBox[CompressedData["
1:eJxTTMoPymNmYGBgBGIVIAaxQYCJAQEYkWhmJDWExHGxiVFPLTOJEaeFv2gd
JshsAKgSAlc=
                    "], CompressedData["
1:eJxTTMoPSmVmYGBgBGJHIGYC4vrfVgXnFjg6mBiDgKgDjN+qwK56ZoqYw/19
fHOMmxD8/bWyFukiCP5xTatJp/kdHfoiuv0ZBcThfLBxlyXg/IBb0jWJQppw
vkiP1yuWL5pw82TmxWmeNtCC2wfjw9yDzpeYeoUz45GWQ/vy8FNGWxzgfNUn
zfPOTkLwQdaYTHRw2KCXt5jxjpYDy+JJVoytDg5zFinv/JOu5SABMrfAzkF+
14J9qeskHT5sCMiedd3agYWzSz45T8th+QsPvf8HreHmPUlceM1kP4IPdk8F
gv8fBOZbYvBh7j8DAncsUf2zwwrO//Ot9MGcg1bw8IHxYeEH48eoRsick5GC
82HhDePD4gdmPzofFt/PQf55b+lQdf/HLWNvUYg7JljB+elpQPAMwd8CCkcb
azj/eZb2t+l3EXyw/3Rs4ObD+DD7p0zgrzLjtsbgw9wP48P8B+ND/K/lECG+
/SIDH4L/FGT/W1uHN2253UbSYg4zZgLBT1uo+aIOR9qACYTJDu4ecHpQtEN1
nw2CD1bvZAdJzwWiDjeA1hiF2jnsCLaK+K8u5iD8yfF82lwHeHyt7r6dwTAf
kw/zD4wPyx/ioHQxywE1P+kg+BD/YfJh7gsuUZn+38ABHt5g4dUI/s5bXX9T
ryP49k2Pjs9gdoTz5R0/Jp+pRfDR8z8AIY+qcg==
                    "]], 
                    
                    FilledCurveBox[{{{0, 2, 0}, {1, 3, 3}, {1, 3, 3}, {0, 1, 
                    0}, {1, 3, 3}, {0, 1, 0}, {0, 1, 0}, {1, 3, 3}, {0, 1, 
                    0}, {0, 1, 0}, {1, 3, 3}, {0, 1, 0}, {1, 3, 3}, {0, 1, 
                    0}, {1, 3, 3}, {1, 3, 3}, {0, 1, 0}, {1, 3, 3}, {0, 1, 
                    0}, {1, 3, 3}, {0, 1, 0}, {1, 3, 3}, {1, 3, 3}, {0, 1, 
                    0}, {1, 3, 3}}}, CompressedData["
1:eJxTTMoPSmVmYGBgBGITIGYC4oTDl7VTf7o7yMyL0zxtoOUA40tMvcKZ8UjL
4WJ+PPu5i+4OPifYbWdf1XIIKVGZ/r8BwdedsOCHYRiCn8P5c0G6NoL/hnef
wcxbbnD+r5jco/82ucHNh/Fh9ldErDA96+yOwQ+4JV2TKKQJ55vZ7A2alqgB
558BgTfSEHONXCH8Hi0IreLqsEEvbzHjHS0HE2MgUHaF2z8TBBgRfItrR3NN
JFww+DD3gMMjEsFnAIEGBL/H6xWLyUoXh/Q0IGBD8NsV2FXPmEjB+SBnGF+W
gPNbQfJTxOD2ofPB7jYWdTihaTXptL2LQ9X9H7eMvUUdXFVLmWZNQPDB4b8b
wQfHzzMEf0337QwGc1c4f56NzpVZca5w82F8mP0Kjh+Tz5x1weDD3A/jw/wH
4+trrRS+sETTYdkLD73/N10cREEeLUHw5yxS3vknXdPh04aA7FnPXRxOHXZa
mymn6aD6pHneWSt3B41PKi9nvRSFqPd0h4Szg6iDQ9Oj4zO83eHuhaU/GH8j
KJ5TEHywf9PdHUQqJ5WcTRF1cAOFV4a7Q4xqhMy5GgQflp5gfFh6g/HR8weM
DwBzL0hI
                    "]], 
                    FilledCurveBox[CompressedData["
1:eJxTTMoPymNmYGBgBGINIAaxQYCJAQEYkWhmJDWExHGpIVU9LjUD5Yah7l8A
JrECaw==
                    "], CompressedData["
1:eJxl1D1IQlEUB/BnSWKLEZlCDvY1aBKVQmAFry19kpFDDZEVPRLSbGhJoqYI
MsrKIIwkcGgJaigKgoYiigwrNAcbipagMaIPxEif/O+Fp/CGn8g553/fuVaP
eHv5YoZhJNnHkn2Kss+VzrwWddpYkzH3UbLwvFZWfxusZIcu4g18J7Vb/rsz
FueI9/xPLuaOY5f7/XZJmYpYKBdXE/ekqmaGy3XEFUvWd+mnjtTThAd10SY9
6QdjHrHVGwm561Wfn7vNxtquZR1bj3rWENj5aT7jiO+9TllslXpht++mZZRa
mOfNSizUPbeS+jD6z6XNk7EX6qkjZTraTecX8jhE+Rw0P1yXfHUw7tr8Ofkt
BcbvYdT7OOgZD61YSD9h7gz1YeNERKKxFhh5TlKLGf7bQvKqct/7qPtVxw9M
N3Vr8tJj0lIL80S6iMPthkRotovUh9FfGlkzS7ap0wOey79SOq+QRyHKp6D5
YewTjH1DPewj+sGYR2zsO/L4nn9SRk5J8sLrXyXOTRs1zgvGecI4b9SH0R/v
C8b7hPG+kQ9Gfng61++0huyT2Pg9jHrYV/TDPsPYd7GRB/cFeXGfYIV9P8gH
qHEfYdxXWPz/8w/Zp8Tz
                    "]], 
                    
                    FilledCurveBox[{{{1, 4, 3}, {0, 1, 0}, {0, 1, 0}, {1, 3, 
                    3}, {1, 3, 3}, {0, 1, 0}, {0, 1, 0}, {1, 3, 3}, {1, 3, 
                    3}, {0, 1, 0}, {0, 1, 0}, {1, 3, 3}, {1, 3, 3}, {0, 1, 
                    0}, {0, 1, 0}, {1, 3, 3}}}, CompressedData["
1:eJxTTMoPSmVmYGBgBGJFIGYC4hkzgWCjvwOY/qnhAOPrKMp/yQnTdDAxBoLZ
CD7L4klWjL0I/tIXHnr/E/0w+O77a2Ut2PXg/P8gYI/gg+2ZqefwhnefwUwv
BB9snzEmH6YfxoeZD+PD7F/TfTuDgd0Xzq/9bVVw7ocPnC8x9QpnxiNMPsz/
MP4mvbzFjHM04PphfJj5MD7MfnR+9f0ft4xfK8P53Taeu9I2IfgfFq1XOBuh
DPc/jA8LH3Q+TD+MDzMfxofZD4sfFPfMRvBh8YvOh/kfAEte2ko=
                    "]], 
                    
                    
                    FilledCurveBox[{{{0, 2, 0}, {0, 1, 0}, {0, 1, 0}, {1, 3, 
                    3}, {1, 3, 3}, {0, 1, 0}, {0, 1, 0}, {0, 1, 0}, {0, 1, 
                    0}, {1, 3, 3}, {0, 1, 0}, {0, 1, 0}, {0, 1, 0}, {0, 1, 
                    0}, {0, 1, 0}, {0, 1, 0}, {1, 3, 3}, {0, 1, 0}, {0, 1, 
                    0}}, {{0, 2, 0}, {0, 1, 0}, {0, 1, 0}}}, {CompressedData["

1:eJxTTMoPSmViYGCQAWIQ/Scm9+i/RX4O/k88L5le5nGA8V/UPs4+/4bP4Uni
wmsm5ph8kcpJJWePyML5qWkgIAfn7wi2ivi/XM7hQn48+zlFBH/KN7b4GSII
vn3To+MzhP0c/oPAfDmHhMOXtVM5/Rzkdy3Yl6on58CyeJIV41EfuP0wPsy9
FRErTM8+9sXgnwGBHnY438QYBFgdan9bFZx74OvAAAINLA7iU69wZkxC8MH+
r8Lkp4P9x+Qg8MnxfBqvn8OXfR+3pk9jgrrbDy4P48P0u6qWMs3qQPDv7uOb
Y2yF4MPCC+Y+GB/mfhgfPX5gfAA808Ol
                    "], {{59.83439999999999, 
                    3.8656299999999995`}, {57.81719999999999, 
                    3.8656299999999995`}, {59.83439999999999, 
                    6.798439999999999}, {59.83439999999999, 
                    3.8656299999999995`}}}]}, 
                    Thickness[0.015297537096527461`], StripOnInput -> 
                    False]}, {
                  ImageSize -> {130.74809464508095`, 32.759830635118306`}, 
                   ImageSize -> {65.37404732254048, 16.379915317559153`}, 
                   BaselinePosition -> Scaled[0.3235770320424004], 
                   ImageSize -> {66., 17.}, 
                   PlotRange -> {{0., 65.36999999999999}, {0., 16.38}}, 
                   AspectRatio -> Automatic}], TraditionalForm], {40, 11.4}]},
             
             Frame->{{False, False}, {False, False}},
             FrameLabel->{{None, None}, {None, None}},
             FrameTicks->{{Automatic, 
                Charting`ScaledFrameTicks[{Identity, Identity}]}, {
               Automatic, 
                Charting`ScaledFrameTicks[{Identity, Identity}]}},
             GridLines->{None, None},
             GridLinesStyle->Directive[
               GrayLevel[0.5, 0.4]],
             ImagePadding->All,
             
             Method->{
              "DefaultBoundaryStyle" -> Automatic, 
               "DefaultGraphicsInteraction" -> {
                "Version" -> 1.2, "TrackMousePosition" -> {True, False}, 
                 "Effects" -> {
                  "Highlight" -> {"ratio" -> 2}, 
                   "HighlightPoint" -> {"ratio" -> 2}, 
                   "Droplines" -> {
                    "freeformCursorMode" -> True, 
                    "placement" -> {"x" -> "All", "y" -> "None"}}}}, 
               "DefaultMeshStyle" -> AbsolutePointSize[6], "ScalingFunctions" -> 
               None, "CoordinatesToolOptions" -> {"DisplayFunction" -> ({
                   (Identity[#]& )[
                    Part[#, 1]], 
                   (Identity[#]& )[
                    Part[#, 2]]}& ), "CopiedValueFunction" -> ({
                   (Identity[#]& )[
                    Part[#, 1]], 
                   (Identity[#]& )[
                    Part[#, 2]]}& )}},
             PlotLabel->None,
             PlotRange->{All, All},
             PlotRangeClipping->False,
             PlotRangePadding->{{
                Scaled[0.02], 
                Scaled[0.02]}, {
                Scaled[0.05], 
                Scaled[0.05]}},
             Ticks->{Automatic, Automatic}], Scaled[{0.5, 0.5}], Center, 
            Scaled[{1, 1}]], InsetBox[
            TemplateBox[{GraphicsBox[{
                Thickness[0.047778308647873864`], 
                StyleBox[{
                  
                  FilledCurveBox[{{{0, 2, 0}, {1, 3, 3}, {1, 3, 3}, {0, 1, 
                   0}, {0, 1, 0}, {1, 3, 3}, {0, 1, 0}, {1, 3, 3}, {1, 3, 
                   3}, {1, 3, 3}, {1, 3, 3}, {1, 3, 3}, {1, 3, 3}, {0, 1, 
                   0}, {1, 3, 3}, {1, 3, 3}, {0, 1, 0}, {1, 3, 3}, {1, 3, 
                   3}, {1, 3, 3}, {1, 3, 3}, {1, 3, 3}, {1, 3, 3}, {0, 1, 
                   0}, {1, 3, 3}}}, CompressedData["
1:eJxTTMoPSmVmYGBgBGI7IGYC4juasmv+Kys7rBXS4UuPU3CA8cM5xdqN+RUd
9uTXvJ3ZquRgDALMig4rv72sOPNAAc6fCQKaCP4ZMJCD81PSgGCZFJwfrRoh
cy5GEm4+jA+z/8u+j1vTr0nB+eqfVF7O4pSH8+V3LdiXqifvsBfkLlEE3wBk
frEcnJ8OsjdNGs4Hm/tNFMJ/J+HQqsCuemaKqMMD13jHWRvF4Xyw898Iw/lL
bi1/bMjMBrH/njicDw6HA0pwvr7WSuELSzQdRConlZxlEXH48630wZyNWg5v
2nK7jaLF4fyQt5c/zmiUhvOVrz0KZrBRcJCeF6d52kDTwXlCs1DaLQWHHQ5N
j47/UIH445mCg88JdtvZWxH8n29fH7BcrOLAAAIGinA+JL4w+TD9MP6TxIXX
TPRVUeWvasH5/hcnxvxz1obzJaZe4cxI0nZwX3N0OYMHgg+OV2UEv/TwNteZ
sooO+oryX3LCtB3eL1qvcPaHgsN2kH8ktCHhMVveoYHlaL+huabDDFD6sZRz
CLglXZMopAWJj0BpuHkaoPg/KQbnFywv2fDPnwfOB8eXzy97P5B7F6vD+bD4
gfEPdO9rMlksDddvAna4iEMbKJ6viMH5YP9ZSMH54HQgIudQdf/HLWNvUQdX
kPwNeUi6j5SAxFeUAsTdF8Xg4QGOFwdRB2FQeghB8GHhic7fGWwV8b8dwYfY
Jwbng9PVEjk4/z8I2CtAwnuuIkb+hfEBWVqUdg==
                   "]], 
                  
                  FilledCurveBox[{{{0, 2, 0}, {1, 3, 3}, {0, 1, 0}, {0, 1, 
                   0}, {0, 1, 0}, {1, 3, 3}, {0, 1, 0}, {1, 3, 3}, {0, 1, 
                   0}, {1, 3, 3}, {1, 3, 3}}}, CompressedData["
1:eJxTTMoPSmVmYGBgBGIxIGYC4uO7dvSyBWg5mBiDgKgDjN+qwK56ZoqYQ0JI
kPqCkxpw/n8QqMfkv2nL7TbaLQHnt/D6r5+iqu1wAmSegaqDxNQrnBmPtOB8
mXlxmqcNtByeJi68ZnJeDc5nAAN1h/Q0IGBD8M9fDXujf1sDzofZB+PD3DOl
vTXq8h41OB9mHzof5t+aTxsCsm+pOlTd/3HL2FsU4m5WdTgfYh6CL9rj9Yql
RAPO19daKXxhiSacjx6eAKfTiY0=
                   "]], 
                  FilledCurveBox[CompressedData["
1:eJxTTMoPymNmYGBgBGIpIAaxQYAJSjNCxZiR+OjiuNjI6olhE2MXMW4YKL0A
m38CQw==
                   "], CompressedData["
1:eJxTTMoPSmVmYGBgBGJzIGYC4hgFx4/Jc4wdTIxBQNQBxm9VYFc9M0XMYfH9
fXxzmBH8zxsCsmdtN4Lz99fKWqRvMXI42L2vyYRZAs4XrpxUcjZFAc5XvvYo
mGGOEpwvEBtw38hd2SFCfPtFhjwjhy3mPw6lcKk4eJ9gt50tauSww6Hp0fEf
Kg7paUDQZugwpb016rKMqsPpw05rM+UQ/DMg8EYfztfXWil8gUXfodPGc1ea
krKDSI/XK5Yreg4fFq1XOLtCyYGFs0s++RwmH6b/+K4dvWwTtB1qPgE9eksF
zm/4bVVwTkPF4Wniwmsm+rpw/n8QiNd1WCukw5f+TxnOBwfnZSU4/01bbrfR
bgk4HxZ+EHsRfJh96HxY/IDdq6fjUHX/xy1jb1GHlNg7bswVunD+n7evD1gq
68H5MP/D+MVbRX+f5jOA88HhGWcANx/Gh9nvA4oPU304HxLeehh8mP9gfDB9
RgHOLz+8zXWmr7JDPSjcPAwcfoLcuVjF4cvOW11/WQ3hfLAzDiP44PTxztBB
BZR+cpThfH5Q+vmuCOfD7IfxYe6LBqXnMwg+zD50Psz/4PQXaggPH3C6/IXg
9weXqEz3N4Lzk0HhvwLBB/vXxxjOR89fAFOLfpo=
                   "]]}, 
                 Thickness[0.047778308647873864`], StripOnInput -> False]}, {
               ImageSize -> {37.678451805728514`, 29.409677708592774`}, 
                ImageSize -> {20.93247322540473, 16.338709838107096`}, 
                BaselinePosition -> Scaled[0.32439307852814453`], 
                ImageSize -> {21., 17.}, 
                PlotRange -> {{0., 20.93}, {0., 16.34}}, AspectRatio -> 
                Automatic}],GraphicsBox[{
                Thickness[0.03755163349605708], 
                StyleBox[{
                  
                  FilledCurveBox[{{{0, 2, 0}, {1, 3, 3}, {1, 3, 3}, {0, 1, 
                   0}, {1, 3, 3}, {0, 1, 0}, {0, 1, 0}, {1, 3, 3}, {0, 1, 
                   0}, {0, 1, 0}, {1, 3, 3}, {0, 1, 0}, {1, 3, 3}, {0, 1, 
                   0}, {1, 3, 3}, {1, 3, 3}, {0, 1, 0}, {1, 3, 3}, {0, 1, 
                   0}, {1, 3, 3}, {0, 1, 0}, {1, 3, 3}, {1, 3, 3}, {0, 1, 
                   0}, {1, 3, 3}}}, CompressedData["
1:eJxTTMoPSmVmYGBgBGITIGYC4nBOsXbjeiUHmXlxmqcNtBxgfImpVzgzHmk5
rPz2suLMA0UHnxPstrOvajmUHt7mOnOuApwvUjmp5OwTeThffteCfal9cnD+
9mCriP/sMnB+zf0ft4xPS8HNh/Fh9j9wjXecFSiPwQ+4JV2TKKQJ55vZ7A2a
lqgB558BgTfSELqHF0prOZgYA8FmHocNenmLGe9oOcyYCQI8cPsZQKCBC86X
aJKZYnD5uz06H+aeJbeWPzZkZoC7Lz0NBJjg/G1eGyzm/GSBiLMh+O0K7Kpn
TKTgfJCzjC9LwPmtIPkpYnD70PlgfxiLOjSI17JmHvtjXwUKN29Rh/6Ibn/G
AmYHGN+uxLH2tAwbnK/+SeXlrJMccP7XfR+3pl/jhfN3gOJHXcABZj6MD7Mf
7F9ndgw+zP0wPsx/ML6+1krhC0s0HZpB7mXjcBDt8XrFUoLgz1mkvPNPuqaD
zEax+UwPOBxOHXZamymnCXEvp7yDBoh+KepwoHtfk0mzPCSeHEQdekH+nSAP
dy8s/cH44OjVVIDz9+bXvJ1pqgBRlyLqoHztUTCDjYJDjGqEzLkaBB+WnmB8
WHqD8dHzB4wPAP5BQU0=
                   "]], 
                  FilledCurveBox[CompressedData["
1:eJxTTMoPymNmYGBgBGINIAaxQYCJAQEYkWhmJDWExHGpIVU9LjUD5Yah7l8A
JrECaw==
                   "], CompressedData["
1:eJxl1FsoQ3EcB/AxWSuT5CCXctlmOzJnQ/GgjhdyKcKDiNxbLiEk4onlwWUe
pj2QlFfFixKFkltIMhKKpFYu5ZbkUs6Zvr9TZ6dO61On3+///f9//8XWthU3
KBUKhY/w5gqvr/BWxGS91AVY+NQU8WF42Baj0h04Qnl7SZfWeWQmz12vBU6/
cWTd3eDM4T3Hj5eNFPoEhZE95U7CyUUXkf01wUZyyGjevd+7kepFzVQZ9zmW
+sFYj9zhky619Zb977Np5gt2VZlTpyxveNKscXscuWN+5NLaLvlSWIaFkez5
TTORf54eNjLmkqg+jP6OYVv5SZSJbG17tu25ksk56wPR6e5kygcjP6w9uy1R
tMTzDY3Cs23wMr6HUa+u8ipbeW6gfjsry2P+Eyy5urQ4YVad6GXkGfLbspt7
WMr7JeYbNJB/P7pvpo8TyP2vi0XNEZLF5TTqdWRGXJdDS/Vh9F8UD1yjIw9p
ChccW3pyvSePnvLByA9jnmDMG+phHtEPxnrkxrwjT9/150VKPkN54cfOJeZ7
XzL2C8Z+wthv1IfRH+cF4zxhnDfywcgP94r9VuNonuTG9zDqYV7RD/MMY97l
Rh7cF+TFfYLdTYkfzlbJuI8w7iss///5AyOhx50=
                   "]], 
                  
                  FilledCurveBox[{{{1, 4, 3}, {0, 1, 0}, {0, 1, 0}, {1, 3, 
                   3}, {1, 3, 3}, {0, 1, 0}, {0, 1, 0}, {1, 3, 3}, {1, 3, 
                   3}, {0, 1, 0}, {0, 1, 0}, {1, 3, 3}, {1, 3, 3}, {0, 1, 
                   0}, {0, 1, 0}, {1, 3, 3}}}, CompressedData["
1:eJxTTMoPSmVmYGBgBGJFIGYC4jQQmGbhMGMmEPzUcIDxdRTlv+SEaTqAhGdm
Ivi2lRErTH0R/EaWo/2G300x+O77a2Ut2PXg/P8gYI/gg+2bqefA579+SuoJ
BB9MzcTkw/TD+DDzYXyY/T1er1hMHI3hfAOtlcIXVBD85Ng7bsw/jDD4MP/D
+Jv08hYzztGA64fxYebD+DD70fnV93/cMn6tDOd323juStuE4H9YtF7hbIQy
3P8wPix80Pkw/TA+zHwYH2Y/LH5Q3JOJ4MPiF50P8z8ABBjimQ==
                   "]], 
                  
                  FilledCurveBox[{{{0, 2, 0}, {0, 1, 0}, {0, 1, 0}, {1, 3, 
                    3}, {1, 3, 3}, {0, 1, 0}, {0, 1, 0}, {0, 1, 0}, {0, 1, 
                    0}, {1, 3, 3}, {0, 1, 0}, {0, 1, 0}, {0, 1, 0}, {0, 1, 
                    0}, {0, 1, 0}, {0, 1, 0}, {1, 3, 3}, {0, 1, 0}, {0, 1, 
                    0}}, {{0, 2, 0}, {0, 1, 0}, {0, 1, 0}}}, {CompressedData["

1:eJxTTMoPSmViYGCQAWIQrfGWd59BpZmD/xPPS6aXeRxg/Be1j7PPv+Fz+POt
9MGchaYYfJHKSSVnj8jC+alpICAH5+8Itor4v1zO4YbQJ8fzZQh+jILjx+QY
BH+L+Y9DKVGmDv9BYL6cw5edt7r+upo6yO9asC9VT87BvjJiheleI7j9MD7M
vapPmued/WWCwT8DAj3scL6JMQiwOhhorRS+8MXEgQEEGlgcUmLvuDFHIPhg
/2ti8tPB/mNyiBDffpHBz9Thy76PW9OnMUHMLTaDy8P4MP0HamUt0l0Q/E8b
ArJnLTeF82HhBXMfjA9zP4yPHj8wPgAuzL6w
                    "], {{
                    21.034399999999998`, 3.8656299999999995`}, {19.0172, 
                    3.8656299999999995`}, {21.034399999999998`, 
                    6.798439999999999}, {21.034399999999998`, 
                    3.8656299999999995`}}}]}, 
                 Thickness[0.03755163349605708], StripOnInput -> False]}, {
               ImageSize -> {47.92884881693649, 29.483847571606475`}, 
                ImageSize -> {26.62713823163138, 16.379915317559153`}, 
                BaselinePosition -> Scaled[0.3235770320424004], 
                ImageSize -> {27., 17.}, 
                PlotRange -> {{0., 26.630000000000003`}, {0., 16.38}}, 
                AspectRatio -> Automatic}]},
             "LineLegend",
             DisplayFunction->(FormBox[
               StyleBox[
                StyleBox[
                 PaneBox[
                  TagBox[
                   GridBox[{{
                    TagBox[
                    GridBox[{{
                    GraphicsBox[{{
                    Directive[
                    EdgeForm[
                    Directive[
                    Opacity[0.3], 
                    GrayLevel[0]]], 
                    PointSize[0.5], FontSize -> 16, 
                    Opacity[1.], 
                    AbsoluteThickness[1.6], 
                    Thickness[0.108], 
                    RGBColor[0, 0, 1]], {
                    LineBox[{{0, 10}, {20, 10}}]}}, {
                    Directive[
                    EdgeForm[
                    Directive[
                    Opacity[0.3], 
                    GrayLevel[0]]], 
                    PointSize[0.5], FontSize -> 16, 
                    Opacity[1.], 
                    AbsoluteThickness[1.6], 
                    Thickness[0.108], 
                    RGBColor[0, 0, 1]], {}}}, AspectRatio -> Full, 
                    ImageSize -> {20, 10}, PlotRangePadding -> None, 
                    ImagePadding -> Automatic, 
                    BaselinePosition -> (Scaled[0.1] -> Baseline)], #}, {
                    GraphicsBox[{{
                    Directive[
                    EdgeForm[
                    Directive[
                    Opacity[0.3], 
                    GrayLevel[0]]], 
                    PointSize[0.5], FontSize -> 16, 
                    Opacity[1.], 
                    AbsoluteThickness[1.6], 
                    Thickness[0.108], 
                    RGBColor[1, 0, 0]], {
                    LineBox[{{0, 10}, {20, 10}}]}}, {
                    Directive[
                    EdgeForm[
                    Directive[
                    Opacity[0.3], 
                    GrayLevel[0]]], 
                    PointSize[0.5], FontSize -> 16, 
                    Opacity[1.], 
                    AbsoluteThickness[1.6], 
                    Thickness[0.108], 
                    RGBColor[1, 0, 0]], {}}}, AspectRatio -> Full, 
                    ImageSize -> {20, 10}, PlotRangePadding -> None, 
                    ImagePadding -> Automatic, 
                    BaselinePosition -> (Scaled[0.1] -> Baseline)], #2}}, 
                    GridBoxAlignment -> {
                    "Columns" -> {Center, Left}, "Rows" -> {{Baseline}}}, 
                    AutoDelete -> False, 
                    GridBoxDividers -> {
                    "Columns" -> {{False}}, "Rows" -> {{False}}}, 
                    GridBoxItemSize -> {
                    "Columns" -> {{All}}, "Rows" -> {{All}}}, 
                    GridBoxSpacings -> {
                    "Columns" -> {{0.5}}, "Rows" -> {{0.8}}}], "Grid"]}}, 
                    GridBoxAlignment -> {
                    "Columns" -> {{Left}}, "Rows" -> {{Top}}}, AutoDelete -> 
                    False, GridBoxItemSize -> {
                    "Columns" -> {{Automatic}}, "Rows" -> {{Automatic}}}, 
                    GridBoxSpacings -> {"Columns" -> {{1}}, "Rows" -> {{0}}}],
                    "Grid"], Alignment -> Left, AppearanceElements -> None, 
                  ImageMargins -> {{5, 5}, {5, 5}}, ImageSizeAction -> 
                  "ResizeToFit"], LineIndent -> 0, StripOnInput -> False], {
                FontFamily -> "Arial"}, Background -> Automatic, StripOnInput -> 
                False], TraditionalForm]& ),
             Editable->True,
             InterpretationFunction:>(RowBox[{"LineLegend", "[", 
                RowBox[{
                  RowBox[{"{", 
                    RowBox[{
                    RowBox[{"Directive", "[", 
                    RowBox[{
                    RowBox[{"FontSize", "\[Rule]", "16"}], ",", 
                    RowBox[{"Opacity", "[", "1.`", "]"}], ",", 
                    RowBox[{"AbsoluteThickness", "[", "1.6`", "]"}], ",", 
                    RowBox[{"Thickness", "[", "0.006`", "]"}], ",", 
                    InterpretationBox[
                    ButtonBox[
                    TooltipBox[
                    GraphicsBox[{{
                    GrayLevel[0], 
                    RectangleBox[{0, 0}]}, {
                    GrayLevel[0], 
                    RectangleBox[{1, -1}]}, {
                    RGBColor[0, 0, 1], 
                    RectangleBox[{0, -1}, {2, 1}]}}, DefaultBaseStyle -> 
                    "ColorSwatchGraphics", AspectRatio -> 1, Frame -> True, 
                    FrameStyle -> RGBColor[0., 0., 0.6666666666666666], 
                    FrameTicks -> None, PlotRangePadding -> None, ImageSize -> 
                    Dynamic[{Automatic, 1.35 CurrentValue["FontCapHeight"]/
                    AbsoluteCurrentValue[Magnification]}]], 
                    StyleBox[
                    RowBox[{"RGBColor", "[", 
                    RowBox[{"0", ",", "0", ",", "1"}], "]"}], NumberMarks -> 
                    False]], Appearance -> None, BaseStyle -> {}, 
                    BaselinePosition -> Baseline, DefaultBaseStyle -> {}, 
                    ButtonFunction :> With[{Typeset`box$ = EvaluationBox[]}, 
                    If[
                    Not[
                    AbsoluteCurrentValue["Deployed"]], 
                    SelectionMove[Typeset`box$, All, Expression]; 
                    FrontEnd`Private`$ColorSelectorInitialAlpha = 1; 
                    FrontEnd`Private`$ColorSelectorInitialColor = 
                    RGBColor[0, 0, 1]; 
                    FrontEnd`Private`$ColorSelectorUseMakeBoxes = True; 
                    MathLink`CallFrontEnd[
                    FrontEnd`AttachCell[Typeset`box$, 
                    FrontEndResource["RGBColorValueSelector"], {
                    0, {Left, Bottom}}, {Left, Top}, 
                    "ClosingActions" -> {
                    "SelectionDeparture", "ParentChanged", 
                    "EvaluatorQuit"}]]]], BaseStyle -> Inherited, Evaluator -> 
                    Automatic, Method -> "Preemptive"], 
                    RGBColor[0, 0, 1], Editable -> False, Selectable -> 
                    False]}], "]"}], ",", 
                    RowBox[{"Directive", "[", 
                    RowBox[{
                    RowBox[{"FontSize", "\[Rule]", "16"}], ",", 
                    RowBox[{"Opacity", "[", "1.`", "]"}], ",", 
                    RowBox[{"AbsoluteThickness", "[", "1.6`", "]"}], ",", 
                    RowBox[{"Thickness", "[", "0.006`", "]"}], ",", 
                    InterpretationBox[
                    ButtonBox[
                    TooltipBox[
                    GraphicsBox[{{
                    GrayLevel[0], 
                    RectangleBox[{0, 0}]}, {
                    GrayLevel[0], 
                    RectangleBox[{1, -1}]}, {
                    RGBColor[1, 0, 0], 
                    RectangleBox[{0, -1}, {2, 1}]}}, DefaultBaseStyle -> 
                    "ColorSwatchGraphics", AspectRatio -> 1, Frame -> True, 
                    FrameStyle -> RGBColor[0.6666666666666666, 0., 0.], 
                    FrameTicks -> None, PlotRangePadding -> None, ImageSize -> 
                    Dynamic[{Automatic, 1.35 CurrentValue["FontCapHeight"]/
                    AbsoluteCurrentValue[Magnification]}]], 
                    StyleBox[
                    RowBox[{"RGBColor", "[", 
                    RowBox[{"1", ",", "0", ",", "0"}], "]"}], NumberMarks -> 
                    False]], Appearance -> None, BaseStyle -> {}, 
                    BaselinePosition -> Baseline, DefaultBaseStyle -> {}, 
                    ButtonFunction :> With[{Typeset`box$ = EvaluationBox[]}, 
                    If[
                    Not[
                    AbsoluteCurrentValue["Deployed"]], 
                    SelectionMove[Typeset`box$, All, Expression]; 
                    FrontEnd`Private`$ColorSelectorInitialAlpha = 1; 
                    FrontEnd`Private`$ColorSelectorInitialColor = 
                    RGBColor[1, 0, 0]; 
                    FrontEnd`Private`$ColorSelectorUseMakeBoxes = True; 
                    MathLink`CallFrontEnd[
                    FrontEnd`AttachCell[Typeset`box$, 
                    FrontEndResource["RGBColorValueSelector"], {
                    0, {Left, Bottom}}, {Left, Top}, 
                    "ClosingActions" -> {
                    "SelectionDeparture", "ParentChanged", 
                    "EvaluatorQuit"}]]]], BaseStyle -> Inherited, Evaluator -> 
                    Automatic, Method -> "Preemptive"], 
                    RGBColor[1, 0, 0], Editable -> False, Selectable -> 
                    False]}], "]"}]}], "}"}], ",", 
                  RowBox[{"{", 
                    RowBox[{#, ",", #2}], "}"}], ",", 
                  RowBox[{"LegendMarkers", "\[Rule]", "None"}], ",", 
                  RowBox[{"LabelStyle", "\[Rule]", 
                    RowBox[{"{", "}"}]}], ",", 
                  RowBox[{"LegendLayout", "\[Rule]", "\"Column\""}]}], 
                "]"}]& )], Scaled[{1, 0.5}], ImageScaled[{0.7, 0.5}],
            BaseStyle->{FontSize -> Larger},
            FormatType->StandardForm]},
          AspectRatio->NCache[GoldenRatio^(-1), 0.6180339887498948],
          Axes->False,
          AxesLabel->{
            FormBox[
             GraphicsBox[{
               Thickness[0.04084967320261439], 
               StyleBox[{
                 
                 FilledCurveBox[{{{1, 4, 3}, {1, 3, 3}, {1, 3, 3}, {1, 3, 
                  3}, {1, 3, 3}, {1, 3, 3}, {0, 1, 0}, {0, 1, 0}, {1, 3, 3}, {
                  1, 3, 3}, {0, 1, 0}, {0, 1, 0}, {1, 3, 3}, {1, 3, 3}, {1, 3,
                   3}, {0, 1, 0}, {0, 1, 0}, {1, 3, 3}, {1, 3, 3}, {0, 1, 
                  0}, {0, 1, 0}, {1, 3, 3}, {1, 3, 3}, {1, 3, 
                  3}}}, CompressedData["
1:eJxTTMoPSmVmYGBgBGJLIGYC4rVCOnzpdUIOIpWTSs6yyDjA+PK7FuxL9ZOB
0kIOBsZAUCzjIAxWh8nXh/LftOV2G+0WhMsf7N7XZLJY0CHk7eWPMxxlHA6g
8Svv/7hl3C3ooP5J5eUsTRmHVgV21TMmgg7paSAgDeULQMxhlnRoEa9lzWTj
cTgDAmtEHRhAoIENzofYxwzn90d0+zMWMEP8dU8Mzq8B2ftaHCcfol7CYbvX
Bos5O5kdHrjGO84qlHTgceTzmqHJ7fAkceE1E30VB/c1R5cz/BCE8/+DwH0h
OB8cHtHCGPwp7a1Rl+cg+GB/PFCB2COI4EerRsickxGC87/v+7g1/Ro3nG9f
4lh7Oobf4fzVsDf60RoQ+/fzO0jPi9M8vQHBnwyybw+C77G/VtbiOYKfEBKk
vsBTExqefBDxek2HpbeWPzZ05oXzIfI8cH7B8pIN//y5HNarPmmel6sJCfce
TofN5j8OpazScAh44nnJ9DIr3L01L5p+Tdv50x7G3yC9TffUm69wvgko3Rh/
weC/Kt4q+jsbwYeFp9dW/+PJbV/h/HknJi/JVvsJ5xeC3MfPCg9/Fv1fXJd6
/trvCLaK+H9c2sEDpJ/tj30MOJylHHKmJhRaFP+2h6RTSTgflv5gfHDyPCbm
ILNRbD7TAwaHmSCwU8ThBu9tsVQzNjj/Kzi++OF8WP4Cp7MN0g7o+Q8AYpV5
jg==
                  "]], 
                 
                 FilledCurveBox[{{{1, 4, 3}, {1, 3, 3}, {1, 3, 3}, {1, 3, 
                  3}, {1, 3, 3}, {1, 3, 3}, {1, 3, 3}, {1, 3, 3}, {1, 3, 3}, {
                  1, 3, 3}}}, CompressedData["
1:eJxTTMoPSmVmYGBgBGJ5IGYC4jfFW0V/d6s7bPfaYDHHktkBxl9ya/ljw2YE
38QYCDYzOxhorRS+oKLuEPDE85JpMKuDxNQrnBmHVBxu8N4WS/3G53AGBHKU
HdzWHF3OECEO588EgU4FOD8hJEh9gaaqw4wJ/FVm3SpQczUdniYuvGbir+6Q
kf+h9eQXbbj9YFpbB85Pib3jxmyB4G8x/3EoxQvBfwIyJ1/HYYPqk+Z5ueoO
56+GvdGv1nHwOsFuOzsUwU9NAwI2BP/vt9IHcwRVHfwvToz5d1jLIR0k/0zZ
YT3YHA2HcE6xduP1ShD3sqg5gILFWFnJwQPk3wplOB/mXxi/RYFd9cwVGQd3
sDolhx3BVhH/1cUd9ubXvJ25VdnhLChceIQcXmRpf5suq+rA7cjnNWMlh0PA
LemaRCF1h+ug8C1jgrsfxof5D8aH+R/s7mUIPix+AZSk0j0=
                  "]], 
                 FilledCurveBox[CompressedData["
1:eJxTTMoPymNmYGBgBGIpIAaxQYAJSjNCxZiR+OjiuNjI6olhE2MXMW4YKL0A
m38CQw==
                  "], CompressedData["
1:eJxTTMoPSmVmYGBgBGJzIGYC4mgFx4/Jc4wcTIxBQNQBxm9VYFc9M0XMYfH9
fXxzmBH8zxsCsmdtN4Tz99fKWqRvMXQ42L2vyYRZAs4XrpxUcjZFAc5XvvYo
mGGOEpwvEBtw38hd2SFCfPtFhjxDhy3mPw6lcKk4eJ9gt50tauiww6Hp0fEf
Kg7paUDQZuAwpb016rKMqsPpw05rM+UQ/OO7dvSyGejB+Rv08hYz2ug6rPj2
suLMBGWHVJD+ZzoOYO9dVnJ4ArLwASa/hdd//RRVbYh5EzQdJKZe4cx4pAXn
y8yL0zxtoOXwPHHhNRN9bTj/PwjEa0PcyYbgn78a9kb/tgac/6Ytt9totwSc
Dws/iLsRfJh96HxY/LBwdskn62k5VN3/ccvYW9QhJfaOG3OFNpz/5+3rA5bK
OnC+SI/XK5YrCP7zLO1v02X14Hyw/Xv04ObD+DD7fUDxYaoL558BgTc6GHyY
/2B8MH1GAc4vP7zNdaavssOfb6UP5kzUc/gJcudiFYcvO291/WU1gPPBzjiM
4IPTxzsDBxVQ+slRhvP5QennuyKcD7Mfxoe5D5yezyD4MPvQ+TD/g9NfqAE8
fMDp8heC3x9cojLd3xDOTwaF/woEH+xfHyM4Hz1/AQC0wn8F
                  "]], 
                 
                 FilledCurveBox[{{{1, 4, 3}, {1, 3, 3}, {1, 3, 3}, {1, 3, 
                  3}, {1, 3, 3}, {1, 3, 3}, {1, 3, 3}, {1, 3, 3}, {1, 3, 3}, {
                  1, 3, 3}}}, CompressedData["
1:eJxTTMoPSmVmYGBgBGJ5IGYC4oNty8NPOZk5zASBTgUHGP/DovUKZyOUHA7U
ylqkq5g5bFB90jzPVxWirtLU4e+30gdzBDUcvE6w284+auLAwtkln/xOy2HG
BP4qs9PGDuevhr3Rr9aBqF+J4L/I0v42fS6Cf/Kw09rMPmOHJ4kLr5nkI/hb
zH8cSvFC8FNi77gxWyD4b4q3iv7W1nFY8cJD7/9BYwf/ixNj/h3WdjAxBoLP
JhDzozUdIsS3X2SYZ+pwBgRyVOH8cE6xduN+BTh/rZAOX/o9cYcSoLGn+Uwd
SpaXbPh3nh+ib42xQyGI388Ctx9sz2ZmOH/JreWPDZsR/O1eGyzmWCL46WlA
sIwJ7v/rvLfFUsuY4OED4/d4vWIxuYjgOzQ9Oj7jtImD/xPPS6bBnBD5RFOH
z/s+bk0PE4S4748pxD3GYvD4mw4yN1LaAT1+AeQv4Jo=
                  "]]}, 
                Thickness[0.04084967320261439], StripOnInput -> False]}, {
              ImageSize -> {48.96896637608966, 32.67741967621419}, 
               ImageSize -> {24.48448318804483, 16.338709838107096`}, 
               BaselinePosition -> Scaled[0.32439307852814453`], 
               ImageSize -> {25., 17.}, 
               PlotRange -> {{0., 24.479999999999997`}, {0., 16.34}}, 
               AspectRatio -> Automatic}], TraditionalForm], 
            FormBox[
             GraphicsBox[{
               Thickness[0.025464731347084286`], 
               StyleBox[{
                 
                 FilledCurveBox[{{{1, 4, 3}, {1, 3, 3}, {1, 3, 3}, {1, 3, 
                  3}, {1, 3, 3}, {1, 3, 3}, {1, 3, 3}, {1, 3, 3}, {1, 3, 3}, {
                  1, 3, 3}, {1, 3, 3}, {1, 3, 3}, {1, 3, 3}, {1, 3, 3}, {1, 3,
                   3}}}, CompressedData["
1:eJxTTMoPSmVmYGBgBGI9IGYCYoVdC/alvhN3SE8DASkHGF8eRK+TchCpnFRy
dom4Q839H7eMX0s5tCqwq54pQfD7Irr9GQMQ/IPd+5pMnMUd/oPAfSmHNpD6
K2IO913jHWcVSjnsCLaK+H9cGGJuipgDAwg08DmcAYE1og4HQPofc8H5YNqH
Bc43BgMmB/VPKi9ndUrA+TD7YXz3NUeXM8yQcQh44nnJ9DKzg/K1R8EMcxQc
ltxa/tjQmd3BeUKzUJqVkkOMaoTMuT2cDjNBIFIZaj+fw8+3rw9YLlaBmFcs
BOc/APlDUBjOB/t/g6hDI8vRfsPpKtDwEnNY8e1lxZkJyg5RYPNF4Xxw+Poh
+BD1Ig4CsQH3jdyVHd605XYbRYs4fFi0XuGshrJDOzj8hCH+P6ME51eD/JuN
4IPd9VHRoRIk3i0C8f8KRQcTsPtF4Xw3cLiIwfkhby9/nPFQ3KHTxnNXmpIS
nA9OD2LKcP6Fq2Fv9K0R/p3S3hp1WUYVmm6E4PzC5SUb/vlzwPlP/F4m/J3/
3f6Opuya/5sV4XxwOC+WgfOjQeFUI+Fwnfe2WOo3Bkh87BRx6AHbxwXnw/wL
46Ok32OSDujpGQCdOkmR
                  "]], 
                 
                 FilledCurveBox[{{{1, 4, 3}, {1, 3, 3}, {1, 3, 3}, {1, 3, 
                  3}, {1, 3, 3}, {1, 3, 3}, {1, 3, 3}, {1, 3, 3}, {1, 3, 3}, {
                  1, 3, 3}}}, CompressedData["
1:eJxTTMoPSmVmYGBgBGJ5IGYC4hZe//VTVDUdtnttsJhjyewA4y+5tfyxYTOC
b2IMBJuZHU4ddlqbuU/DIeCJ5yXTYFaHTXp5ixlj1Bxu8N4WS/3G55CaBgRs
qg5ua44uZ4gQh/NngkCnApyfEBKkvkBT1cFAa6XwBRU1KK3pUP/bquDcCw2H
jPwPrSe/aMPtf1O8VfS3tg6cnxJ7x43ZAsHfYv7jUIoXgv8kceE1k3wdB4/9
tbIW7JoO56+GvdGv1nF4DBJ/rwHn/weB+Qj+jAn8VWar1Rz8L06M+XdYy4EB
BBpUHdarPmmel6vhUAdyn4cKxL0sag5nQGCPsoMHyL8VynA+zL8wfosCu+qZ
KzIOf7+VPpgjqOKwI9gq4r+6uMNTkHv8VR3OgtTxCDk0sBztN9yu5sDtyOc1
YyWHwyuQv1drOFwHhW8ZE9z9MD7MfzA+zP/poHBehuDD4hcAyJ/OAQ==
                  
                  "]], 
                 FilledCurveBox[CompressedData["
1:eJxTTMoPymNmYGBgBGI1IAaxQYAJSjNCxZiR+OjipLKRzSGGTYwbiHHbSNML
AA3FAos=
                  "], CompressedData["
1:eJxl1H9IE2EYB/CZhhg0LfFHJLTtTtJc+3F3WxRFT0FFSSAaNAwry5+k5R9G
aUZqqMQCKwwdjVFaqKQoFFoW5g9Cq2k/DCMLFuI/ZUJF2CSpdu94nmvzhZfj
A3f3vM/3fe+0x06l54aqVKoQ38zwzWW+WRX2tN7cagVJlEcMoGs04Ynuhlh4
Nryzs1CtOP7624iCIQt5JvvWpPTEAoP2/mopNJ4cXXatdCxHQ+YmpzNUTh05
KivNI+zhIGluZb+pzAL3N3mHclbwUNJh/1CgscADqJ4e8fJwed+XMOmqBA11
NZkTCYn++5MVdxtOtoToxUB3CGCLiK0TuzhovBJZbj0nQPv857PuAZ3//WmC
v89GHrb7yjTdNdPz7P5ZEzk3zzdqjeRROQ+XAS5t3duXp+OgM3HmoqvYAN+a
uzRjbTpwNnMPF/OXGp8/ciB9/c3kFKj40Z12YoonV/7eUjKexMMF+TqqJzc5
fGNBD52r9er8PxyZbdeEjvy1ttguPIon4/7otet+FvUoxnrBxv1n6x1JgXKP
d0pMjYHF+dOfnKs2klkfjxVj/+hKOddeI5nlmWKi96MDzs9LA9mf91Jjf2g3
GxrymeGeXY79HKSOhm+7EWOChbnZgc0tPAzWth58/kbxX3nUm8ny8sf6zMDL
57OII0fK5/OXloz10bg+dh4dirFesLH/OPn70ZkpH3YORxQf0uz4fjxBIBs3
tEe/KlUsb69jjUhm9QtFej8a67M87ghku/w9VS019ofGfNGY721Pv9qZIVJ+
Ca7DyS+iJLItrve1alzxefkceyXKF435orE+GtfH8nmnGOsFG/tn3/dRifJ5
v7YiW1huIbP/TKZi9tw9xTlZH3eH2qyB+/Pf//EfsNQvOw==
                  "]], 
                 FilledCurveBox[CompressedData["
1:eJxTTMoPymNmYGBgBGIVIAaxQYCJAQEYkWhmJDWExHGxiVFPLTOJEaeFv2gd
JshsAKgSAlc=
                  "], CompressedData["
1:eJxTTMoPSmVmYGBgBGJHIGYC4o16eYsZpzg4mBiDgKgDjN+qwK56ZoqYg/An
x/NppQj+5w0B2bPYEfzfMblH/zE5OPRFdPszCojD+WDjLkvA+QG3pGsShTTh
fJEer1csXzTh5snMi9M8baAFtw/Gh7kHnS8x9QpnxiMth5Ktor9P+9nD+RtA
8jwIfv1vq4JzHPYQ8TtaDvlrum9nfLBzmLNIeeefdKA8y9F+w3AbB/ldC/al
rpN0CBfffpFhn6UDC2eXfHKelgOP//opqSss4eb5nGC3nb0UwX+cuPCaSTyC
nwYCbeYYfJj7weF8GMEH659vAecnx95xY15hAQ8fGB8WfjB+jGqEzDkZKTgf
Ft4wPix+YPaj82HxDfbPVXOHqvs/bhl7izo0gsKj3ALOPwMGCL44yF9KlnC+
/8WJMf8OI/hgc4Wt4ObD+DD7/34rfTDnowUGH+Z+GB/mPxgf4n8th/21shbp
XxB8H5D9l60d3rTldhtJizn8B4H71lDzRR003vLuM3hpDXfPB3B6s0F1nzKC
D1avaQNJzwWiDvZNj47PsLZx2BFsFfFfXcwBFC0mivbw+NoLco8KJh/mHxgf
lj+mTuCvMpO2h/v/CSj+7e3gfHD4MmHyYe4Dp0cPO9T4sbGH828Ag8VoKoL/
NEv72/S3CH5wicr0/wUOcD56/gcA7QCRjA==
                  "]], 
                 
                 FilledCurveBox[{{{1, 4, 3}, {1, 3, 3}, {1, 3, 3}, {1, 3, 
                  3}, {1, 3, 3}, {1, 3, 3}, {1, 3, 3}, {1, 3, 3}, {1, 3, 3}, {
                  1, 3, 3}}}, CompressedData["
1:eJxTTMoPSmVmYGBgBGJ5IGYC4uOaVpNOtzs5zASBTgUHGP/DovUKZyOUHFxV
S5lmVTg5bFB90jzPV9XBGASUnRz+fit9MEdQw6Hb6xWLyUlHBxbOLvnkd1oO
G/TyFjP6ODqcvxr2Rr9aB6LeGsG/LV2TaGSK4HufYLedrevo8CRx4TWTfAR/
i/mPQyleCH5K7B03ZgsE/03xVtHf2joOO291/U11d3Twvzgx5t9hbYf/IHAf
an60poPwJ8fzaaZODmdAIEcVzg/nFGs37leA89cK6fCl3xN3kHf8mHzmraND
yfKSDf/O80P02Tg6FIL4/Sxw+01A/trMDOcvubX8sWEzgr/da4PFHEsEPz0N
CJYxwf1/nfe2WGoZEzx8YPw13bczGPwR/Pbl4aeMzgD998Tzkmkwp8NqkLy4
k8PnfR+3pocJQtyX4gRxj7EYPP6mg+IzUtoBPX4Bt7/POA==
                  "]]}, 
                Thickness[0.025464731347084286`], StripOnInput -> False]}, {
              ImageSize -> {70.69300722291406, 29.409677708592774`}, 
               ImageSize -> {39.27389290161892, 16.338709838107096`}, 
               BaselinePosition -> Scaled[0.32439307852814453`], 
               ImageSize -> {40., 17.}, 
               PlotRange -> {{0., 39.27}, {0., 16.34}}, AspectRatio -> 
               Automatic}], TraditionalForm]},
          AxesOrigin->{Automatic, Automatic},
          AxesStyle->Directive[FontColor -> GrayLevel[0]],
          BaseStyle->{FontSize -> 16},
          DisplayFunction->Identity,
          Frame->False,
          FrameLabel->{{None, None}, {None, None}},
          FrameTicks->{{Automatic, 
             Charting`ScaledFrameTicks[{Identity, Identity}]}, {Automatic, 
             Charting`ScaledFrameTicks[{Identity, Identity}]}},
          ImagePadding->All,
          
          Method->{
           "DefaultBoundaryStyle" -> Automatic, 
            "DefaultGraphicsInteraction" -> {
             "Version" -> 1.2, "TrackMousePosition" -> {True, False}, 
              "Effects" -> {
               "Highlight" -> {"ratio" -> 2}, 
                "HighlightPoint" -> {"ratio" -> 2}, 
                "Droplines" -> {
                 "freeformCursorMode" -> True, 
                  "placement" -> {"x" -> "All", "y" -> "None"}}}}, 
            "DefaultMeshStyle" -> AbsolutePointSize[6], "ScalingFunctions" -> 
            None, "CoordinatesToolOptions" -> {"DisplayFunction" -> ({
                (Identity[#]& )[
                 Part[#, 1]], 
                (Identity[#]& )[
                 Part[#, 2]]}& ), "CopiedValueFunction" -> ({
                (Identity[#]& )[
                 Part[#, 1]], 
                (Identity[#]& )[
                 Part[#, 2]]}& )}},
          PlotLabel->None,
          PlotRange->Automatic,
          PlotRangeClipping->False,
          PlotRangePadding->{{
             Scaled[0.02], 
             Scaled[0.02]}, {
             Scaled[0.05], 
             Scaled[0.05]}},
          Ticks->{Automatic, Automatic}],
         TraditionalForm],
        InterpretTemplate[Legended[
          Graphics[{{{{{}, {}, 
               Annotation[{
                 Directive[
                  Opacity[1.], 
                  AbsoluteThickness[1.6], 
                  Thickness[0.006], 
                  RGBColor[0, 0, 1]], 
                 Line[CompressedData["
1:eJwV13c81V8YB/BL2VIyQmRmE/deezyPVRnJzUhltZGMVFQSKSV7RMpsFw2l
KatCiYhIyfyRve5FpPI7/XVf79frfM/5vs73nOfzXNldAVv2slMoFBobhfLv
dzpo7ejczeemlFmjkCS1NNM9sVIeq7PTwbfC7Nn9kEMg/lhtxXDWTWBqRCx7
7H8apqupPp+ynkJF2q9hHvcU6HF4KlKVVQ3eDUwnXcOr0CYyN1KW1QoH3Cyc
V80WgeOc2JeSrB+w49zouGdwJST73LF7mTULaChxYmdkIwgEXvv67u8stEb6
93FXNkLc0ex9X7x+AlWva1cw5ROcj0qOmFaYg0C/2aqU8E8QkX2sWPPePEx5
5I+whzaB/ydryWulv6Fn89L6fs/PcFNyZsYqgA0XLooon+Fog6gzF6s0k7hQ
M+EkQ+VJJ/iF5NrOlnIh2x7e69S+TnDxvfOpdIQLVxbG3xMS6gJVh9IOuw3c
uDJE5KR7YBc0ru6f8f3LjQcG8ldeEO6GNY/pirf8ePEB3wvpjPfd8LynOVra
ehnGtFmXnVvbCyHSPArckYI44tLI73m7D/apCc6EZghihfPHLvaSPnDRE68e
uieIk4c+mGXU9wF9s4r3h2+CGPhzbCCZ2QfMcOvCBPpK7CkUkG806ge/zhi6
yOBKLPQMMjjxoR+8snmt5DYLY1jlG++erh9gs5p/n7HUKiwvPHjyQNcg/PVP
kk3TWYVjGh1SbROD8Oi1cMfIplXYmt3Rp0MZAglfKacr4atQOTVPvEpmCIaf
a5r/6lqFrvseHaftHIIYF8aa51fFcKPM7pPbu4bgXXJ6K01ZAp2n34fLfxqG
9dyyG9RoUogNN8S44kehofmA3H/WUpjyppdXP3MUXHOf/rnsJYVaOiM+HjdG
4YCuXTFvghR+69GOjy0dhaQ9IbLDg1IYfMUdvcdGob2ifuF2zhpcFSlOodqO
wXNjE1chDhn8VZNkbrA4BmFXe60CVsjg7GtrBUXecTDjPk/7sFoGRaV9d/CI
jENtc5NAFFUGhzN+//dIdRw6fL2rmJ4yqFLDJZLqPA7smanUppcyuGH2YUH8
nXHYNDPEnxwoi7eWFStn2kzAdHh9QHeYLK45N6Gt6TwBl7mLmtbFyGJ4tcyn
554TMLg69NLHfFk8KDI2cf/wBJwx51Tgb5bFVu/BM9I5E/AqUc7onI4cRtiP
vRCbmAB11R0+J3/J4VBpl1OD5SQ0Pzatq+OUR/9tXgePW0/CcRO5dZJC8jgm
c6RKxn4S3jkMTb9Uk8e40wfNPbdOwp6QkIg5N3l8LvSi4ZrPJGS9Tc0ILpdH
rY/ZQvbxk8DvWVflc0YBs+pifpp8moTJoKIHp5IUULz0hbVlyyR8PpOeeTFL
ARU72nzXf52E7LteByuLFdBKdONa055J0JydFhbvV8BBp6u1C5OT4BAvteed
1VoMWM/h/Gj5FKSW+LMrcSlixB7+OmmbKQj96DhqLKSIe43P77mxaQrcevRb
t0grooVdqrwSYwoUuJbcDddTRLbvA9LSrlNQvCWD0bpfEWcaOnb07J2C1qHy
vLPvFDHncMqaoogpkBAThL4YJbT0dH+Z8HgKhvZ91Ve9qIQBm4KP+jydgudP
8qmBeUqYM3dSyuzFFLg4UhV/P1XCj0ss6QNlU5Cc4LhMuE8Jx92dSgRqp4Cb
I73dwlQZcwSU2+q6puDnlEToNaYyyua8KhLkYUI1/hc09EcZlewi3eP5mJCW
WHBgHY8KBlmxNDgFmEDVMPYskVbBvMZ+i4mVTPD3dl/fbKeCS6zpR3IlmfCj
M1d4yS0VpC3KHT22jgmfPygU7dqhirLbBMKkHZlw1lRNJmu/KuqZyosEOTNB
t0g7sSVYFetiTyaVb2VCZrrpwY1xqpj0SFTX0Y0JHjtdVTRLVVH5oM8R571M
GJyNzZ9fo4YScewxNUeZ8FuWlZzUq4aClI5rARlMuJc2T6kdV8M3nObOOzPJ
81yUwCULarjhhq2iwxUmVI7y2x8VUsf7rCzNtblMiH6myOtmqY4e7T58924y
YcWm7aeVbqrjfjaTRJ0nTJAPrTxU5qOBE3tbdXUbmVCmWDCldEQDpSWqDYs/
MWF7S1pgcoQG1jPSx9Y1MyGF6u2/J0MDX/LiXplWJrCPCfjyVmng1u8Jr/vb
mdC7022ni4wmfq79sHvJABPybH9uHm/VROvej+mpC0ww/tX9cWuvJurI6PPX
/mZC2+3aTZVjmtjfZ7T97x/yfpw5tmlL12HicspZLwoLIiosNxhS1+FXy1k9
Pg4WeOqkmEbHr8NhjiNKC8tYkJiYLrpcTgt7I/zfbFrDgjC1OPFbSlrozkbp
M5ZmgXdNpCRoaGFlRfYqVRkWmC/6yQXoa+EpLuNXf2VZMO1vodlgr4V2S56K
Ja9lgav9pFXiCS00V6by71BngeVw/0alSC38OFD3XU2DBdrR7bbl0VooK+T3
6Rcxb1k1YyJZCxnPZ1RT17GgVCPbffNtLdwRO/jqHpUFcstsjixv0ULf1j/W
sfosELgDobe+aWGd4PxXUwMWLFjqnIBuLQwtKsiZJP4cJhMZMKKFu6qW19ob
sSB6dDaugU0bg1rK38yYsGDkw7XriZra2GClIDFhzoK2/Zm3lOjaOO437x1t
wYK3SxLvlhtoo3LG4MJqSxbkGB1/OGGpjdlZY1NmVixwKHB4tXmHNkawnTI4
toEFxRf+NC8/r42RvfIC6bYsSNFPSZZN0MbVKjPnJe1YEPhDcTMtTRvf/vDm
yydWM3eodcnTxsIwWfXrm1hwdf5qRfZzbazjNlpM2Uy+1y298Adl2lj/J+or
jwMLPJzrjCrfauOTz+ZV4cTiRTNP+xq1sSW3q2UXgwVJ3hvvqQ1p42OX7F9C
jizwF+3wNZnQxqRIh4gTxHZvg5Q3z5D1D/jL9BBzyVy5doiNii8vuRTfdGJB
+JexzBfiVKwSqLde7cICt7Ont36QpiJ1vLYymNiQtkqkYy0VBV/zudcSzyRg
EoVKxYc7X7Md2soCv/Wp0RtsqOhsOCdX4MoCm2kly20OVNQMYf88Tax89RXb
ARcqpnYoFRlvY8F/f/rDEnZRMcVMa7qauKLguGGeNxUP2Vm78Wwn+71t+VyR
PxUPXhmatibe/kQ/uOU4FUFG/VUVsf7ueq2BCCp67F46RtnBAlHBXeNz0VRU
5GjcYkj8yS/WRzKVioan7lXeIt6o0Om5u4CM5zpqe9CNBYpNh6SOFFExZ77D
/DLx0giu9uhnVLx2SjC0iri8Xcvl7hsqnt25IU/UnQVZMVVCr95TsfvYqYvG
xMf1tn+qb6DifZvuOi9i3dQou6l2KlJkxDmvEwubifEu6aWi1NVJnjfEU+OF
NcKDVLSkTjh2E3/MMjurOE5Fs0Th/gXiQptWc/1pKvaGeJWJeLDgwpwvxeYX
FafvNnVrEHvfXCzdQaGh+YDvJkvi9U5pJw5y0vDKiDLHNmJ5dhWDU/w0rDvK
z+NHPLvpwV/llTQ0AwqEEddm6rxtWkXGLygvXCDO7i+JCZOiYWSAi+kl4kBt
882K8jTM9nDluU5scfKdcKMyDS/H/XW7Tyz63v7bMU0aSpeKGT4jHhJuyZWn
0/DL46P5ZcSvvHbsrTeg4QH6YOpb4sTCHtUQoOEZdpOV74l3ze2flLEi79dj
KVVHrGM5/qTWhoajFxue1BNzJx0+cdiBhvG9hd//ub39F65xoaFrbGHKv/H3
lSI53+2g4ZxjTtu/+SKDueqCdtJQhLLlQRWxU3l88ur9NNzumLGqgliJT3hr
lR8N/QVNV74g/uVyWTLgEA1//xHJe0hcf1WmVyyUhve+j1feJM4bv3nr9Uka
qgZdCr1CHGyocdAvioaSp3rfJvzb7+jHVNEYGmrWZt2KIJZoMpgrT6Ahj2iG
bBDxmFRFqU8aDZ0V82lexBU+66OELtPwVdmFzk3EaU/qNpbm0nDwqry8IbHh
pq/NKwpoSHO/GiZAvCzTM/PlQxpef6mUOkvOQ3dfv8eepzSMOHRlfQdxdBhz
6FklDVdT4s/dJN72LvTBzhoaarjfFY0hVhdePMxXT8OBRZaVL3FTAR/Fs42G
i+z855WJb/xMruLupGFyzZYsDuJQC7HYR//RkD5d4thDzvuadgVRzgkatukN
3E8jnlIsaH8wTcMJJTknP+K3h7Tzt/0i548alGtO7Mtrqn6Pg47VG0zURsj9
emaw1dxJko7+zirq6sQXznZw/ZWlY9xsnug8ua8en3bXkwKLRqIr7r0lXuoT
6LpApePhqOrurcQOl2L8r1rTMXx6Xag/qQeDsyWXJ4/SUVP1M587qS+FTj0S
wifpOODymCVAHPiI84peFB29rFnbykk9mj/IuBKeSMfj/s43/tUv3v4fV/hv
0/GrWS/jNalv6s2C2cpf6fimeLj5HamXk1p6UnZddFz0mBfcTVyc4JYd0E/H
R+zSHQukvprY3Mp+OkWeLxZbo0JsX2mcY8mrg+f0b+86ZE/Wf7A/18tIB4O9
bJ9U2LCAvixe+oyZDu4PVFSzJJ7zfZR7a4MOagWXGVVbk/Oq+Cd33FEHLzUk
aFVvJPmQnZIX5qeDMq6pEU/Wk/VjS/MvZeugki0c20Ly6Od+oeuNizr4DqLL
/uXd9gsv9n/h0MX0oUiLAT1y3wo91Tr5dJFXuC7GjPj0VMGjkVW6uN7S1J2p
Q/LxhGUlp5YuJkQZ0q1oLFBIONJp7KWLN3jSNzwkebul+IvYnQpd5EyfUcsn
+f2k9eT3B9Vk/myFja0k38Xm5fOe1uni40m6CS9xp0mg0ts2XaTPdRX7k/7A
p4Zbt2tSF2uKD4yprCZ59c3AUURWD43Tdkv4CpP7SsmKj4zUQxEXHUlRThZw
VtK2yZzTw7jD8hV6pP/wiPygUB6nhzuN1x11XcqC5ewLJb8z9LC8u0Eig53s
75LtwyH39TBdOdqZZ5EJ2pxiG/zbyXxzbnyvfzKhmC+NskNHH8WWlqmeH2RC
iWhcMH1IH22iehSjapiwdOj1vN2EPq647vPduZoJ9iXzp/bO6GNajn+eUhUT
uj33x6WzGaAwb6jLu9dM4LxjfmNO3ACzBS3j/pYywcFovvWVjQHuLGu6blpM
+lXPfYZWhQZ4dpllrGAeE1beQTaXAEP82+KjKneECeXP3WKPtRuh6vLBXRmk
v31maVLKt88ElY+H1I8UkX57zr7Bf8gUPYcdxCVxCm4I9437qCDW8LRqGTdM
gtUIe63jGKKmZOexMfL/JSnC+ZrpdTOM+p5U5HNjAu7fqRhN3mqON3t1uo4X
jANzhcAFSQkLnD5cdHdtxhj06Cauvd1ggcGUhY88KaMwc5kpfCDNErOV+++q
HxmBjhT/w+nOVjiVmei9xn0YAqzXNL3mWY/Rn2fTKlyHQMn0YZRi/Xrcbp47
fQIH4cLUEVps1AZ8ZsA++tZkACr0nRxddTfirKWvVoHFD5AsE65xm9uI89oJ
JYv6/SR/eAx23bPGHyf+BJhZ9cHmM11/c4Js8M+2XCEVi/9AsWro9XdlW/wW
l9+y37UXGjP5f57+bos/uGcSwkN7IK9Q8JRXrh16eOi9ZcV1w+pwGw5w3oRb
KXflYgK7oCR+b5eThD22TFMFcx93wDrtTJXmdnsMK/4S5rn8O9inUg5tSdqM
D5jHBZ3Sv8F78bXnlqo6YFVAm97ksq9g9n63k9dZB+wq8/HlefAFrr2+v22y
0wGjtpUYBe1thVXtw9ySyEAaUn40LW+BnibUe3eZgXqydJtvXc2QpWwr6p7F
wEt3jETufWsG13DnmalsBk678M1FtDRDo4rv49X5DNwydm2p+odmKItIXRdw
i4E2+dJ6iU+b4bLmDyXRYgZyjBwcjYlvBscLsWJ76hl4QKNuarNxMwh0X/w5
95GBp0NKzlnpNUOtTl5rfCMDO22PUY2pzWDeU5z2rJmBK73YqtWVm0FLv3MF
3zcGijXc7pUQbgb+H1o8j34w8FBcZIfqaBO8MzIaXD/IwDdHtZ9oDzRBVLJV
TfsQA9nX0PIMepvgl/H2sxxjDBwIqHtg19YEg6lRbNtYDPz54tWjU2+b4PpQ
fPfYNANBwUsusbwJPOFS+elZBtb0pV/PfdkErcOFJwvnyX7peHa/edgEKfjM
zWyBgX5qlZlfCprAPr3SqPU3A2Mtt+4dvdkEvKMfJA78ZeDLxzwW7FeboMqs
dX5xkYGKhRVU8ewm+B8y+fRT
                  "]]}, 
                "Charting`Private`Tag$11323#1"], 
               Annotation[{
                 Directive[
                  Opacity[1.], 
                  AbsoluteThickness[1.6], 
                  Thickness[0.006], 
                  RGBColor[1, 0, 0]], 
                 Line[CompressedData["
1:eJwV03k81HsXB/Ap/TCSsRaDilHWRIsWMR8yKMvMLyQ93SeXchNlKUVlXxIN
yVJpXIpbuUldPFQewpOlVBRNN0uG2+0VUZK9xf0+f5zXeb3/O5/zOkfHJ2jH
/vkMBuMkqf/38ZAVw9PX7lr/rPC0Z26Og32p2v/WzMvhqi+cfTM6xYFGubHi
kOgat7PXNOL9Jw7Gm9b4PxdVcv9Km/D60MdBv6BSrVHUxJU9nV9jXcfBn2rT
H2pFYu5uegVbNY4Dt2n1V9Wid9zhKy5e1nIcZPgXO98XTXILlUKcJo10oRBc
+LrlxyRXLm/ErY6ji7PH8vxeeU9xpZQnvqVr6SI5PiNmXG+a27U2UhUKuojJ
i6gwvTXDNTmecXngsw4OP9+mVVjzjSuOLrYwvq+Da1oTE7ygeVBc7Z3/q6sO
4hOyG03PyaDJJP/e88TlOL6MqScbqwRF9WKNG2FLsV1T3m+L9hJYMljtoY5a
sJfVcTBeqw2r+q+8j9ZsuEwMymcE6yDk0ZSJ6UV1yO990uifoIcqp4yUTpkl
YKsrcd+e0ceV4AN5A7fV0Nmq94fPv4ww+v1xuG2WKjjh9aG1/qvwmq1mGRav
gvT0nMUsXTOIFgXmS11RRkXK9w5Wsjmsag8+VOxSAme+4aZo+bWo9JVEtakr
4f1kde7osXWY0SstMD6uiKlfVIra59Yj1PieZ1s5C6UMkTA2dgO0DDcfMc5X
QPXis0fWDW5EieNJ4Y3KRVAuxrydQZuR0OVQbtshjwd396RGdFtia0zLzW4V
eVTZWdUs9LNCq1/F3tZdC7Fz2rXt8KA1pg9VmeWWy+E31bcf/Q2BAK9jge4G
cuB9mP/YbQTIjTZjDuUzcS7Go9C6yAazR3zTRk2YKC2uG87wtEX90eqbD5pk
MaaokKLF3gq7AL+d2T6y6LdIX3GjbSsGx846b1GQxUTumGpAlh0cAu+8fVUt
g97zh4/mePAwMise5x6RQdC2pS8amPZ4Yn3e0t5CBvrWd+JXPrWHVNDNiy9n
pZHyOWxtarwDImRes1QeSaNuo7vbLgtHlP+XH2WeJw2tWtXmPdOOWBKwzONC
qDTZL3OTz61t0J7nuEGPLw1+Qt+PX0O2w/BDY9g3E2msbBxs6DFwQsFX9VMN
itJovyQ/FdfjhIg04fNN0xQKSpSivfOdsenQopQOCQXNqO0U18MFdsHHHGqf
UqgW7u9zZ7uiMjaw6Uk1hdXmlww7ul2RvS96vKKEgmsmI3THOT447acNSgso
tN0Lcf45kw8NS7CjiAWSgZXBOXz43xlY5Uq8Y1Vjt1DEBz126/7HfAo7m8/w
Ht3gY6Dj2QFz4r1flTVQz0eh0fKFNXkUgn1X1K0a46NB57LKSC6FRxorTi8w
EqBZeCnnVjaFJNXdkyHGAmz/e8g+mdiOlb6/z0QAxg8dZV/iugUzW++vFiA8
lT2jTnz30xNG8HoBKuv1ZJOyKFxvPHqiGwLwx9m6+zMpJIY8PFTmKYDZpoh5
GzIo2DzydfdOFODCSTcXfSGFlRPhWU1JArBu/EExieV10jpNkgVghmW+HDpL
4c/wu+4zKQL0ONZUlxIfNljkcf6cANzOkoINxLmnKz0eXhaAslvV5JJKYYzH
9DQoE2C1eHBb6hkKhQ2lXqNvBAiUOpqwLYnCgvIA2TCJAEVSXS2mxH6FBlUz
/SQf6+pKVWKjhKuqUn8L0N9vZtqXSKGMl9Om9kGA9PL1gceI61oieZZTApRJ
rC4XJ1DofeZsnsSiUbXGM0Y3noL1A6ZETolG8tnBXjnigttNaenKNKKbr7p9
iaOw7xyGL6rRuHLS5/RD4mF63fWbmjQml0ixDhDPdmpqP9enMTZrlFMeS2FJ
95CsFmj0btbj7omhMLmm6F6SDY2ljNlPjsTilJ8OfralYZXYWLGeOGtze2sT
j8aLJ9onWMSKuf9JC3GicT2O8eV/0RTkvGJUm3fSaD9TdsGM+JtYbXnoITJ/
xvlI9SgK3aZt7T2HabhU/J4vQ3w/KTnWIZiGeWBv52QkhXCLrwNaR2h45x0P
f0k8kS35rTmcRhOroTCT+KP7TWPtBBrLkpsTVIj7X2BDSy6NHT6eNjqnKIgM
nBb/JKKhV8OTUyLeFeUx8TmPxvft44MM4nbDg+WaV2j0hwaOSE5SqI3JXB10
ncY+jQapq8S5pu/0F1fQ+H20db8BsVtKqvq+pzS6bAtreCcoKEiyp6af0Sht
+MV5I/Hj9QViYTuNTIW6USNi2/6KrKoOkjdS+oQisdnGN4oLu2g49/0l7Ikg
9/fOjFn2jszzprgsnLjF0vK9/Xsab/PscgKJ4zN4zd2DNHwnetK8iWe37E6k
Rmg49UtqHYnfZ8bP8/pCo+yFqQabuGhQKBkZp2F/6nahAvFe7sUHcZM0KosG
bKWIxUMlkSUzNPm3zQ+GwymcR9Uem6805ixcRP3Erjn1luJvNO6cGBaKieWG
W9kBP2jou7CyWokbbcQzc3M0TJxKSuuI/wH0ulZC
                  "]]}, 
                "Charting`Private`Tag$11323#2"]}}, {}}, {{}, {{{
                Directive[
                 PointSize[0.012833333333333334`], 
                 AbsoluteThickness[1.6], 
                 RGBColor[1, 0, 0]], 
                GeometricTransformation[
                 Inset[
                  Style["*", FontSize -> 17], {0., 0.}], {{{0., 10.}}, {{24., 
                 3.89}}, {{48., 3.61}}, {{72., 3.05}}}]}, {
                Directive[
                 PointSize[0.012833333333333334`], 
                 AbsoluteThickness[1.6], 
                 RGBColor[1, 0, 0]], 
                GeometricTransformation[
                 Inset[
                  Style["*", FontSize -> 17], {0., 0.}], {{{0., 10.}}, {{24., 
                 3.9}}, {{48., 2.78}}, {{72., 1.52}}}]}, {
                Directive[
                 PointSize[0.012833333333333334`], 
                 AbsoluteThickness[1.6], 
                 RGBColor[1, 0, 0]], 
                GeometricTransformation[
                 Inset[
                  Style["*", FontSize -> 17], {0., 0.}], {{{0., 10.}}, {{24., 
                 3.9}}, {{48., 2.75}}, {{72., 1.47}}}]}, {
                Directive[
                 PointSize[0.012833333333333334`], 
                 AbsoluteThickness[1.6], 
                 RGBColor[0, 0, 1]], 
                GeometricTransformation[
                 Inset[
                  Style["*", FontSize -> 17], {0., 0.}], {{{0., 0.}}, {{24., 
                 0.46}}, {{48., 0.96}}, {{72., 1.56}}}]}, {
                Directive[
                 PointSize[0.012833333333333334`], 
                 AbsoluteThickness[1.6], 
                 RGBColor[0, 0, 1]], 
                GeometricTransformation[
                 Inset[
                  Style["*", FontSize -> 17], {0., 0.}], {{{0., 0.}}, {{24., 
                 0.43}}, {{48., 1.03}}, {{72., 1.53}}}]}, {
                Directive[
                 PointSize[0.012833333333333334`], 
                 AbsoluteThickness[1.6], 
                 RGBColor[0, 0, 1]], 
                GeometricTransformation[
                 Inset[
                  Style["*", FontSize -> 17], {0., 0.}], {{{0., 0.}}, {{24., 
                 0.42}}, {{48., 0.93}}, {{72., 1.51}}}]}}, {{
                Directive[
                 PointSize[0.012833333333333334`], 
                 AbsoluteThickness[1.6], 
                 RGBColor[1, 0, 0]]}, {
                Directive[
                 PointSize[0.012833333333333334`], 
                 AbsoluteThickness[1.6], 
                 RGBColor[1, 0, 0]]}, {
                Directive[
                 PointSize[0.012833333333333334`], 
                 AbsoluteThickness[1.6], 
                 RGBColor[1, 0, 0]]}, {
                Directive[
                 PointSize[0.012833333333333334`], 
                 AbsoluteThickness[1.6], 
                 RGBColor[0, 0, 1]]}, {
                Directive[
                 PointSize[0.012833333333333334`], 
                 AbsoluteThickness[1.6], 
                 RGBColor[0, 0, 1]]}, {
                Directive[
                 PointSize[0.012833333333333334`], 
                 AbsoluteThickness[1.6], 
                 RGBColor[
                 0, 0, 1]]}, {}, {}, {}, {}, {}, {}, {}, {}, {}, {}, {}, {}, \
{}, {}, {}, {}, {}, {}, {}, {}, {}, {}, {}, {}, {}, {}, {}, {}, {}, {}, {}}, {{
                Directive[
                 PointSize[0.012833333333333334`], 
                 AbsoluteThickness[1.6], 
                 RGBColor[1, 0, 0]]}, {
                Directive[
                 PointSize[0.012833333333333334`], 
                 AbsoluteThickness[1.6], 
                 RGBColor[1, 0, 0]]}, {
                Directive[
                 PointSize[0.012833333333333334`], 
                 AbsoluteThickness[1.6], 
                 RGBColor[1, 0, 0]]}, {
                Directive[
                 PointSize[0.012833333333333334`], 
                 AbsoluteThickness[1.6], 
                 RGBColor[0, 0, 1]]}, {
                Directive[
                 PointSize[0.012833333333333334`], 
                 AbsoluteThickness[1.6], 
                 RGBColor[0, 0, 1]]}, {
                Directive[
                 PointSize[0.012833333333333334`], 
                 AbsoluteThickness[1.6], 
                 RGBColor[
                 0, 0, 1]]}, {}, {}, {}, {}, {}, {}, {}, {}, {}, {}, {}, {}, \
{}, {}, {}, {}, {}, {}, {}, {}, {}, {}, {}, {}, {}, {}, {}, {}, {}, {}, {}}}, \
{{}, {}}}}, {
           DisplayFunction -> Identity, Ticks -> {Automatic, Automatic}, 
            AxesOrigin -> {Automatic, Automatic}, FrameTicks -> {{Automatic, 
               Charting`ScaledFrameTicks[{Identity, Identity}]}, {Automatic, 
               Charting`ScaledFrameTicks[{Identity, Identity}]}}, 
            GridLines -> {None, None}, DisplayFunction -> Identity, 
            PlotRangePadding -> {{
               Scaled[0.02], 
               Scaled[0.02]}, {
               Scaled[0.05], 
               Scaled[0.05]}}, PlotRangeClipping -> False, ImagePadding -> 
            All, DisplayFunction -> Identity, AspectRatio -> GoldenRatio^(-1),
             Axes -> {True, True}, AxesLabel -> {
              Graphics[{
                Thickness[0.04084967320261439], 
                Style[{
                  
                  FilledCurve[{{{1, 4, 3}, {1, 3, 3}, {1, 3, 3}, {1, 3, 3}, {
                   1, 3, 3}, {1, 3, 3}, {0, 1, 0}, {0, 1, 0}, {1, 3, 3}, {1, 
                   3, 3}, {0, 1, 0}, {0, 1, 0}, {1, 3, 3}, {1, 3, 3}, {1, 3, 
                   3}, {0, 1, 0}, {0, 1, 0}, {1, 3, 3}, {1, 3, 3}, {0, 1, 
                   0}, {0, 1, 0}, {1, 3, 3}, {1, 3, 3}, {1, 3, 
                   3}}}, CompressedData["
1:eJxTTMoPSmVmYGBgBGJLIGYC4rVCOnzpdUIOIpWTSs6yyDjA+PK7FuxL9ZOB
0kIOBsZAUCzjIAxWh8nXh/LftOV2G+0WhMsf7N7XZLJY0CHk7eWPMxxlHA6g
8Svv/7hl3C3ooP5J5eUsTRmHVgV21TMmgg7paSAgDeULQMxhlnRoEa9lzWTj
cTgDAmtEHRhAoIENzofYxwzn90d0+zMWMEP8dU8Mzq8B2ftaHCcfol7CYbvX
Bos5O5kdHrjGO84qlHTgceTzmqHJ7fAkceE1E30VB/c1R5cz/BCE8/+DwH0h
OB8cHtHCGPwp7a1Rl+cg+GB/PFCB2COI4EerRsickxGC87/v+7g1/Ro3nG9f
4lh7Oobf4fzVsDf60RoQ+/fzO0jPi9M8vQHBnwyybw+C77G/VtbiOYKfEBKk
vsBTExqefBDxek2HpbeWPzZ05oXzIfI8cH7B8pIN//y5HNarPmmel6sJCfce
TofN5j8OpazScAh44nnJ9DIr3L01L5p+Tdv50x7G3yC9TffUm69wvgko3Rh/
weC/Kt4q+jsbwYeFp9dW/+PJbV/h/HknJi/JVvsJ5xeC3MfPCg9/Fv1fXJd6
/trvCLaK+H9c2sEDpJ/tj30MOJylHHKmJhRaFP+2h6RTSTgflv5gfHDyPCbm
ILNRbD7TAwaHmSCwU8ThBu9tsVQzNjj/Kzi++OF8WP4Cp7MN0g7o+Q8AYpV5
jg==
                   "]], 
                  
                  FilledCurve[{{{1, 4, 3}, {1, 3, 3}, {1, 3, 3}, {1, 3, 3}, {
                   1, 3, 3}, {1, 3, 3}, {1, 3, 3}, {1, 3, 3}, {1, 3, 3}, {1, 
                   3, 3}}}, CompressedData["
1:eJxTTMoPSmVmYGBgBGJ5IGYC4jfFW0V/d6s7bPfaYDHHktkBxl9ya/ljw2YE
38QYCDYzOxhorRS+oKLuEPDE85JpMKuDxNQrnBmHVBxu8N4WS/3G53AGBHKU
HdzWHF3OECEO588EgU4FOD8hJEh9gaaqw4wJ/FVm3SpQczUdniYuvGbir+6Q
kf+h9eQXbbj9YFpbB85Pib3jxmyB4G8x/3EoxQvBfwIyJ1/HYYPqk+Z5ueoO
56+GvdGv1nHwOsFuOzsUwU9NAwI2BP/vt9IHcwRVHfwvToz5d1jLIR0k/0zZ
YT3YHA2HcE6xduP1ShD3sqg5gILFWFnJwQPk3wplOB/mXxi/RYFd9cwVGQd3
sDolhx3BVhH/1cUd9ubXvJ25VdnhLChceIQcXmRpf5suq+rA7cjnNWMlh0PA
LemaRCF1h+ug8C1jgrsfxof5D8aH+R/s7mUIPix+AZSk0j0=
                   "]], 
                  FilledCurve[CompressedData["
1:eJxTTMoPymNmYGBgBGIpIAaxQYAJSjNCxZiR+OjiuNjI6olhE2MXMW4YKL0A
m38CQw==
                   "], CompressedData["
1:eJxTTMoPSmVmYGBgBGJzIGYC4mgFx4/Jc4wcTIxBQNQBxm9VYFc9M0XMYfH9
fXxzmBH8zxsCsmdtN4Tz99fKWqRvMXQ42L2vyYRZAs4XrpxUcjZFAc5XvvYo
mGGOEpwvEBtw38hd2SFCfPtFhjxDhy3mPw6lcKk4eJ9gt50tauiww6Hp0fEf
Kg7paUDQZuAwpb016rKMqsPpw05rM+UQ/OO7dvSyGejB+Rv08hYz2ug6rPj2
suLMBGWHVJD+ZzoOYO9dVnJ4ArLwASa/hdd//RRVbYh5EzQdJKZe4cx4pAXn
y8yL0zxtoOXwPHHhNRN9bTj/PwjEa0PcyYbgn78a9kb/tgac/6Ytt9totwSc
Dws/iLsRfJh96HxY/LBwdskn62k5VN3/ccvYW9QhJfaOG3OFNpz/5+3rA5bK
OnC+SI/XK5YrCP7zLO1v02X14Hyw/Xv04ObD+DD7fUDxYaoL558BgTc6GHyY
/2B8MH1GAc4vP7zNdaavssOfb6UP5kzUc/gJcudiFYcvO291/WU1gPPBzjiM
4IPTxzsDBxVQ+slRhvP5QennuyKcD7Mfxoe5D5yezyD4MPvQ+TD/g9NfqAE8
fMDp8heC3x9cojLd3xDOTwaF/woEH+xfHyM4Hz1/AQC0wn8F
                   "]], 
                  
                  FilledCurve[{{{1, 4, 3}, {1, 3, 3}, {1, 3, 3}, {1, 3, 3}, {
                   1, 3, 3}, {1, 3, 3}, {1, 3, 3}, {1, 3, 3}, {1, 3, 3}, {1, 
                   3, 3}}}, CompressedData["
1:eJxTTMoPSmVmYGBgBGJ5IGYC4oNty8NPOZk5zASBTgUHGP/DovUKZyOUHA7U
ylqkq5g5bFB90jzPVxWirtLU4e+30gdzBDUcvE6w284+auLAwtkln/xOy2HG
BP4qs9PGDuevhr3Rr9aBqF+J4L/I0v42fS6Cf/Kw09rMPmOHJ4kLr5nkI/hb
zH8cSvFC8FNi77gxWyD4b4q3iv7W1nFY8cJD7/9BYwf/ixNj/h3WdjAxBoLP
JhDzozUdIsS3X2SYZ+pwBgRyVOH8cE6xduN+BTh/rZAOX/o9cYcSoLGn+Uwd
SpaXbPh3nh+ib42xQyGI388Ctx9sz2ZmOH/JreWPDZsR/O1eGyzmWCL46WlA
sIwJ7v/rvLfFUsuY4OED4/d4vWIxuYjgOzQ9Oj7jtImD/xPPS6bBnBD5RFOH
z/s+bk0PE4S4748pxD3GYvD4mw4yN1LaAT1+AeQv4Jo=
                   "]]}, 
                 Thickness[0.04084967320261439]]}, {
               ImageSize -> {48.96896637608966, 32.67741967621419}, 
                ImageSize -> {24.48448318804483, 16.338709838107096`}, 
                BaselinePosition -> Scaled[0.32439307852814453`], 
                ImageSize -> {25., 17.}, 
                PlotRange -> {{0., 24.479999999999997`}, {0., 16.34}}, 
                AspectRatio -> Automatic}], 
              Graphics[{
                Thickness[0.025464731347084286`], 
                Style[{
                  
                  FilledCurve[{{{1, 4, 3}, {1, 3, 3}, {1, 3, 3}, {1, 3, 3}, {
                   1, 3, 3}, {1, 3, 3}, {1, 3, 3}, {1, 3, 3}, {1, 3, 3}, {1, 
                   3, 3}, {1, 3, 3}, {1, 3, 3}, {1, 3, 3}, {1, 3, 3}, {1, 3, 
                   3}}}, CompressedData["
1:eJxTTMoPSmVmYGBgBGI9IGYCYoVdC/alvhN3SE8DASkHGF8eRK+TchCpnFRy
dom4Q839H7eMX0s5tCqwq54pQfD7Irr9GQMQ/IPd+5pMnMUd/oPAfSmHNpD6
K2IO913jHWcVSjnsCLaK+H9cGGJuipgDAwg08DmcAYE1og4HQPofc8H5YNqH
Bc43BgMmB/VPKi9ndUrA+TD7YXz3NUeXM8yQcQh44nnJ9DKzg/K1R8EMcxQc
ltxa/tjQmd3BeUKzUJqVkkOMaoTMuT2cDjNBIFIZaj+fw8+3rw9YLlaBmFcs
BOc/APlDUBjOB/t/g6hDI8vRfsPpKtDwEnNY8e1lxZkJyg5RYPNF4Xxw+Poh
+BD1Ig4CsQH3jdyVHd605XYbRYs4fFi0XuGshrJDOzj8hCH+P6ME51eD/JuN
4IPd9VHRoRIk3i0C8f8KRQcTsPtF4Xw3cLiIwfkhby9/nPFQ3KHTxnNXmpIS
nA9OD2LKcP6Fq2Fv9K0R/p3S3hp1WUYVmm6E4PzC5SUb/vlzwPlP/F4m/J3/
3f6Opuya/5sV4XxwOC+WgfOjQeFUI+Fwnfe2WOo3Bkh87BRx6AHbxwXnw/wL
46Ok32OSDujpGQCdOkmR
                   "]], 
                  
                  FilledCurve[{{{1, 4, 3}, {1, 3, 3}, {1, 3, 3}, {1, 3, 3}, {
                   1, 3, 3}, {1, 3, 3}, {1, 3, 3}, {1, 3, 3}, {1, 3, 3}, {1, 
                   3, 3}}}, CompressedData["
1:eJxTTMoPSmVmYGBgBGJ5IGYC4hZe//VTVDUdtnttsJhjyewA4y+5tfyxYTOC
b2IMBJuZHU4ddlqbuU/DIeCJ5yXTYFaHTXp5ixlj1Bxu8N4WS/3G55CaBgRs
qg5ua44uZ4gQh/NngkCnApyfEBKkvkBT1cFAa6XwBRU1KK3pUP/bquDcCw2H
jPwPrSe/aMPtf1O8VfS3tg6cnxJ7x43ZAsHfYv7jUIoXgv8kceE1k3wdB4/9
tbIW7JoO56+GvdGv1nF4DBJ/rwHn/weB+Qj+jAn8VWar1Rz8L06M+XdYy4EB
BBpUHdarPmmel6vhUAdyn4cKxL0sag5nQGCPsoMHyL8VynA+zL8wfosCu+qZ
KzIOf7+VPpgjqOKwI9gq4r+6uMNTkHv8VR3OgtTxCDk0sBztN9yu5sDtyOc1
YyWHwyuQv1drOFwHhW8ZE9z9MD7MfzA+zP/poHBehuDD4hcAyJ/OAQ==
                   
                   "]], 
                  FilledCurve[CompressedData["
1:eJxTTMoPymNmYGBgBGI1IAaxQYAJSjNCxZiR+OjipLKRzSGGTYwbiHHbSNML
AA3FAos=
                   "], CompressedData["
1:eJxl1H9IE2EYB/CZhhg0LfFHJLTtTtJc+3F3WxRFT0FFSSAaNAwry5+k5R9G
aUZqqMQCKwwdjVFaqKQoFFoW5g9Cq2k/DCMLFuI/ZUJF2CSpdu94nmvzhZfj
A3f3vM/3fe+0x06l54aqVKoQ38zwzWW+WRX2tN7cagVJlEcMoGs04Ynuhlh4
Nryzs1CtOP7624iCIQt5JvvWpPTEAoP2/mopNJ4cXXatdCxHQ+YmpzNUTh05
KivNI+zhIGluZb+pzAL3N3mHclbwUNJh/1CgscADqJ4e8fJwed+XMOmqBA11
NZkTCYn++5MVdxtOtoToxUB3CGCLiK0TuzhovBJZbj0nQPv857PuAZ3//WmC
v89GHrb7yjTdNdPz7P5ZEzk3zzdqjeRROQ+XAS5t3duXp+OgM3HmoqvYAN+a
uzRjbTpwNnMPF/OXGp8/ciB9/c3kFKj40Z12YoonV/7eUjKexMMF+TqqJzc5
fGNBD52r9er8PxyZbdeEjvy1ttguPIon4/7otet+FvUoxnrBxv1n6x1JgXKP
d0pMjYHF+dOfnKs2klkfjxVj/+hKOddeI5nlmWKi96MDzs9LA9mf91Jjf2g3
GxrymeGeXY79HKSOhm+7EWOChbnZgc0tPAzWth58/kbxX3nUm8ny8sf6zMDL
57OII0fK5/OXloz10bg+dh4dirFesLH/OPn70ZkpH3YORxQf0uz4fjxBIBs3
tEe/KlUsb69jjUhm9QtFej8a67M87ghku/w9VS019ofGfNGY721Pv9qZIVJ+
Ca7DyS+iJLItrve1alzxefkceyXKF435orE+GtfH8nmnGOsFG/tn3/dRifJ5
v7YiW1huIbP/TKZi9tw9xTlZH3eH2qyB+/Pf//EfsNQvOw==
                   "]], 
                  FilledCurve[CompressedData["
1:eJxTTMoPymNmYGBgBGIVIAaxQYCJAQEYkWhmJDWExHGxiVFPLTOJEaeFv2gd
JshsAKgSAlc=
                   "], CompressedData["
1:eJxTTMoPSmVmYGBgBGJHIGYC4o16eYsZpzg4mBiDgKgDjN+qwK56ZoqYg/An
x/NppQj+5w0B2bPYEfzfMblH/zE5OPRFdPszCojD+WDjLkvA+QG3pGsShTTh
fJEer1csXzTh5snMi9M8baAFtw/Gh7kHnS8x9QpnxiMth5Ktor9P+9nD+RtA
8jwIfv1vq4JzHPYQ8TtaDvlrum9nfLBzmLNIeeefdKA8y9F+w3AbB/ldC/al
rpN0CBfffpFhn6UDC2eXfHKelgOP//opqSss4eb5nGC3nb0UwX+cuPCaSTyC
nwYCbeYYfJj7weF8GMEH659vAecnx95xY15hAQ8fGB8WfjB+jGqEzDkZKTgf
Ft4wPix+YPaj82HxDfbPVXOHqvs/bhl7izo0gsKj3ALOPwMGCL44yF9KlnC+
/8WJMf8OI/hgc4Wt4ObD+DD7/34rfTDnowUGH+Z+GB/mPxgf4n8th/21shbp
XxB8H5D9l60d3rTldhtJizn8B4H71lDzRR003vLuM3hpDXfPB3B6s0F1nzKC
D1avaQNJzwWiDvZNj47PsLZx2BFsFfFfXcwBFC0mivbw+NoLco8KJh/mHxgf
lj+mTuCvMpO2h/v/CSj+7e3gfHD4MmHyYe4Dp0cPO9T4sbGH828Ag8VoKoL/
NEv72/S3CH5wicr0/wUOcD56/gcA7QCRjA==
                   "]], 
                  
                  FilledCurve[{{{1, 4, 3}, {1, 3, 3}, {1, 3, 3}, {1, 3, 3}, {
                   1, 3, 3}, {1, 3, 3}, {1, 3, 3}, {1, 3, 3}, {1, 3, 3}, {1, 
                   3, 3}}}, CompressedData["
1:eJxTTMoPSmVmYGBgBGJ5IGYC4uOaVpNOtzs5zASBTgUHGP/DovUKZyOUHFxV
S5lmVTg5bFB90jzPV9XBGASUnRz+fit9MEdQw6Hb6xWLyUlHBxbOLvnkd1oO
G/TyFjP6ODqcvxr2Rr9aB6LeGsG/LV2TaGSK4HufYLedrevo8CRx4TWTfAR/
i/mPQyleCH5K7B03ZgsE/03xVtHf2joOO291/U11d3Twvzgx5t9hbYf/IHAf
an60poPwJ8fzaaZODmdAIEcVzg/nFGs37leA89cK6fCl3xN3kHf8mHzmraND
yfKSDf/O80P02Tg6FIL4/Sxw+01A/trMDOcvubX8sWEzgr/da4PFHEsEPz0N
CJYxwf1/nfe2WGoZEzx8YPw13bczGPwR/Pbl4aeMzgD998Tzkmkwp8NqkLy4
k8PnfR+3pocJQtyX4gRxj7EYPP6mg+IzUtoBPX4Bt7/POA==
                   "]]}, 
                 Thickness[0.025464731347084286`]]}, {
               ImageSize -> {70.69300722291406, 29.409677708592774`}, 
                ImageSize -> {39.27389290161892, 16.338709838107096`}, 
                BaselinePosition -> Scaled[0.32439307852814453`], 
                ImageSize -> {40., 17.}, 
                PlotRange -> {{0., 39.27}, {0., 16.34}}, AspectRatio -> 
                Automatic}]}, AxesOrigin -> {0, 0}, AxesStyle -> 
            Directive[FontColor -> GrayLevel[0]], 
            BaseStyle -> {FontSize -> 16}, DisplayFunction :> Identity, 
            Epilog -> {
              Text[
               Graphics[{
                 Thickness[0.015297537096527461`], 
                 Style[{
                   
                   FilledCurve[{{{0, 2, 0}, {0, 1, 0}, {1, 3, 3}, {0, 1, 0}, {
                    1, 3, 3}, {1, 3, 3}, {0, 1, 0}, {1, 3, 3}, {0, 1, 0}, {1, 
                    3, 3}, {0, 1, 0}, {0, 1, 0}, {1, 3, 3}, {1, 3, 
                    3}}}, CompressedData["
1:eJxTTMoPSmVmYGBgBGJZIGYC4jMg0CPuYGIMAqIOMH6rArvqmSliDg9c4x1n
CYrB+f9B4L4gnP+mLbfbaLegw45gq4j/6uJw/lohHb70exJwvrnN3qBpDzXh
fBbOLvnkPC04X6TH6xVLiRbEnOMCcP7SW8sfGzrzOzxJXHjN5LymAwMINHA5
rFd90jzvrYbDy9rH2efXMGDwJ7e3Rl220XCQ2Sg2n+kBE5x/sHtfk8lidjj/
AIj/mMfh/NWwN/q3EXyY+2F8mP9mzAQBHrj/b/DeFks1Y0ENH3tGDD4sfAOe
eF4yvczsUHX/xy1jb1EHXxBfmBfOj1aNkDknIwDn90d0+zNuEITzwe53FoPz
0eMPALwuyDg=
                    "]], 
                   
                   FilledCurve[{{{1, 4, 3}, {1, 3, 3}, {1, 3, 3}, {1, 3, 3}, {
                    1, 3, 3}, {1, 3, 3}, {1, 3, 3}, {1, 3, 3}}, {{1, 4, 3}, {
                    1, 3, 3}, {1, 3, 3}, {1, 3, 3}, {1, 3, 3}, {1, 3, 3}, {1, 
                    3, 3}, {1, 3, 3}}}, CompressedData["
1:eJxTTMoPSmVmYGBgAmJJKD1nkfLOP+4aDs4TmoXSrJQcYHyfE+y2s01VHBJC
gtQXaGo4/Hz7+oClsprDBtUnzfN81R1MjIHgs7qDEYgOVnNg4eyST36n6bBJ
L28x4xwVB5Eer1csJVoOK7+9rDhToAznh3OKtRvzK8H5pYe3uc6MVXD4ATL/
sKaD+5qjyxl+yDnU/bYqOHdC3SHg7eWPMxbKQt2l5rAj2Criv7osxB1nVeB8
mPth/BYFdtUzV+QdYlQjZM7VyDpMnwkEkTIOrSBxE3moPRIQukPBwQ1ER4g6
lIPco6sE8Z+xCMTcLGU4/0WW9rfptapw/pPEhddM1qs5KOxasC91nZgDAwgk
qDs8cI13nFUo6bABFB42Gg4ilZNKzrLIwsP3w6L1CmdvKDigh39K7B035go1
h9uasmv+NyP41fd/3DJ+rQDnf9n3cWu6mZxDZv6H1pMmag7yIPv9pB0eRYhv
v3hAFeIePjEI30HFIQ0E1ETh/oHx+WMD7hstV0KVl1J0ONi9r8mEWQwqr+DQ
Dg43aYc7IHclKzjcB/lPUA7Oh/kHxoe5H8aHuFsFzoeEi5rDnvyatzOPKjj4
XZwY82+xusPpM0Cgo+gwub016rKNJlS9kkPNpw0B2b804e6H8QNuSdckBqnA
+eDw2KLqsB6UPnI1HRpA6UhDDRIOwHiBhZ+B1krhCyxqcD4kfatghD8AVQxD
YQ==
                    "]], 
                   FilledCurve[CompressedData["
1:eJxTTMoPymNmYGBgBGI1IAaxQYAJSjNCxZiR+OjipLKRzSGGTYwbiHHbSNML
AA3FAos=
                    "], CompressedData["
1:eJxl1H1IU1EUAPDpLLFCy5jbHxVz7w2CpNze296KgmORfVlKI5DQopqu7BPS
PqRPRaVMszJGNoKyPwyyGViZhVgmFW6FGCIjWohE39SqZZnW3h3nvNQL94/f
47177jn33Je8effaPLVKpYoKT3t4RodnszT40OG3gSjIQwPoMn2s0VubBH9C
Ra/daYoznsQuuvhDIuvOv4jbGpTgQWVbiajWkacfPFvoc+jJXG+/XeU2kKfm
ZgXMyzjI0ad93XJdisSdxMPVQFu82y5BC5T0Px7kof3wTJvzkRVqK8rW98ww
Rt7PUTyw6XKvuNEy2gERsuOSKgQPB087FjduuyHCtdC7A952Q2T9UhGOx3Se
Nrl4KLylGep6JdD3XfL7sxQ788MjZCJr5f2XmODEwhWt+QYOJqcbi6ILTPDl
ikfvazBE1nWON37f2dpSNbFmHhwKNmVt9/PkY0ML9jybzcO38OM6Vyr5rzw8
qdCYmBLvHOHI7Lh6DOSP5Tsrzfd0ZDwfln+1Yow31nj+bL/aVCgODPqFVRq4
OXdXfdR9xcNyP0wzkTF/9F65nvFmMqvnBjOtj8b4xoHSS746E5nVe994Y35o
Lxt68v6O20svrObgqFy35Wb49elD+/x6Hr7f9Z8cniCQ2T46FGdr73SrPgvA
y/25gyMnyP35M5mM8dG4P9aPXsUYb6wxf3Z/1glUH9b3vxVX2wt5V6ZIduS+
TFc3KGZpZ1jILL7bQuujMf4RuR59Ipndp+bxxvzQWF801rcvMZj2vNxC9VvT
fSZnZImVfGrl+xgxSiI3yf2TIlF90VhfNMZH4/4i/wXFGG+sMX92v89ZqT5T
Mj21eTaJ/LZgTshVpVhun/w3il01CcXWStvo8/nv//gPkQI7rQ==
                    "]], 
                   
                   FilledCurve[CompressedData["
1:eJxTTMoPymNmYGBgBGIVIAaxQYCJAQEYkWhmJDWExHGxiVFPLTOJEaeFv2gd
JshsAKgSAlc=
                    "], CompressedData["
1:eJxTTMoPSmVmYGBgBGJHIGYC4vrfVgXnFjg6mBiDgKgDjN+qwK56ZoqYw/19
fHOMmxD8/bWyFukiCP5xTatJp/kdHfoiuv0ZBcThfLBxlyXg/IBb0jWJQppw
vkiP1yuWL5pw82TmxWmeNtCC2wfjw9yDzpeYeoUz45GWQ/vy8FNGWxzgfNUn
zfPOTkLwQdaYTHRw2KCXt5jxjpYDy+JJVoytDg5zFinv/JOu5SABMrfAzkF+
14J9qeskHT5sCMiedd3agYWzSz45T8th+QsPvf8HreHmPUlceM1kP4IPdk8F
gv8fBOZbYvBh7j8DAncsUf2zwwrO//Ot9MGcg1bw8IHxYeEH48eoRsick5GC
82HhDePD4gdmPzofFt/PQf55b+lQdf/HLWNvUYg7JljB+elpQPAMwd8CCkcb
azj/eZb2t+l3EXyw/3Rs4ObD+DD7p0zgrzLjtsbgw9wP48P8B+ND/K/lECG+
/SIDH4L/FGT/W1uHN2253UbSYg4zZgLBT1uo+aIOR9qACYTJDu4ecHpQtEN1
nw2CD1bvZAdJzwWiDjeA1hiF2jnsCLaK+K8u5iD8yfF82lwHeHyt7r6dwTAf
kw/zD4wPyx/ioHQxywE1P+kg+BD/YfJh7gsuUZn+38ABHt5g4dUI/s5bXX9T
ryP49k2Pjs9gdoTz5R0/Jp+pRfDR8z8AIY+qcg==
                    "]], 
                   
                   FilledCurve[{{{0, 2, 0}, {1, 3, 3}, {1, 3, 3}, {0, 1, 0}, {
                    1, 3, 3}, {0, 1, 0}, {0, 1, 0}, {1, 3, 3}, {0, 1, 0}, {0, 
                    1, 0}, {1, 3, 3}, {0, 1, 0}, {1, 3, 3}, {0, 1, 0}, {1, 3, 
                    3}, {1, 3, 3}, {0, 1, 0}, {1, 3, 3}, {0, 1, 0}, {1, 3, 
                    3}, {0, 1, 0}, {1, 3, 3}, {1, 3, 3}, {0, 1, 0}, {1, 3, 
                    3}}}, CompressedData["
1:eJxTTMoPSmVmYGBgBGITIGYC4oTDl7VTf7o7yMyL0zxtoOUA40tMvcKZ8UjL
4WJ+PPu5i+4OPifYbWdf1XIIKVGZ/r8BwdedsOCHYRiCn8P5c0G6NoL/hnef
wcxbbnD+r5jco/82ucHNh/Fh9ldErDA96+yOwQ+4JV2TKKQJ55vZ7A2alqgB
558BgTfSEHONXCH8Hi0IreLqsEEvbzHjHS0HE2MgUHaF2z8TBBgRfItrR3NN
JFww+DD3gMMjEsFnAIEGBL/H6xWLyUoXh/Q0IGBD8NsV2FXPmEjB+SBnGF+W
gPNbQfJTxOD2ofPB7jYWdTihaTXptL2LQ9X9H7eMvUUdXFVLmWZNQPDB4b8b
wQfHzzMEf0337QwGc1c4f56NzpVZca5w82F8mP0Kjh+Tz5x1weDD3A/jw/wH
4+trrRS+sETTYdkLD73/N10cREEeLUHw5yxS3vknXdPh04aA7FnPXRxOHXZa
mymn6aD6pHneWSt3B41PKi9nvRSFqPd0h4Szg6iDQ9Oj4zO83eHuhaU/GH8j
KJ5TEHywf9PdHUQqJ5WcTRF1cAOFV4a7Q4xqhMy5GgQflp5gfFh6g/HR8weM
DwBzL0hI
                    "]], 
                   FilledCurve[CompressedData["
1:eJxTTMoPymNmYGBgBGINIAaxQYCJAQEYkWhmJDWExHGpIVU9LjUD5Yah7l8A
JrECaw==
                    "], CompressedData["
1:eJxl1D1IQlEUB/BnSWKLEZlCDvY1aBKVQmAFry19kpFDDZEVPRLSbGhJoqYI
MsrKIIwkcGgJaigKgoYiigwrNAcbipagMaIPxEif/O+Fp/CGn8g553/fuVaP
eHv5YoZhJNnHkn2Kss+VzrwWddpYkzH3UbLwvFZWfxusZIcu4g18J7Vb/rsz
FueI9/xPLuaOY5f7/XZJmYpYKBdXE/ekqmaGy3XEFUvWd+mnjtTThAd10SY9
6QdjHrHVGwm561Wfn7vNxtquZR1bj3rWENj5aT7jiO+9TllslXpht++mZZRa
mOfNSizUPbeS+jD6z6XNk7EX6qkjZTraTecX8jhE+Rw0P1yXfHUw7tr8Ofkt
BcbvYdT7OOgZD61YSD9h7gz1YeNERKKxFhh5TlKLGf7bQvKqct/7qPtVxw9M
N3Vr8tJj0lIL80S6iMPthkRotovUh9FfGlkzS7ap0wOey79SOq+QRyHKp6D5
YewTjH1DPewj+sGYR2zsO/L4nn9SRk5J8sLrXyXOTRs1zgvGecI4b9SH0R/v
C8b7hPG+kQ9Gfng61++0huyT2Pg9jHrYV/TDPsPYd7GRB/cFeXGfYIV9P8gH
qHEfYdxXWPz/8w/Zp8Tz
                    "]], 
                   
                   FilledCurve[{{{1, 4, 3}, {0, 1, 0}, {0, 1, 0}, {1, 3, 3}, {
                    1, 3, 3}, {0, 1, 0}, {0, 1, 0}, {1, 3, 3}, {1, 3, 3}, {0, 
                    1, 0}, {0, 1, 0}, {1, 3, 3}, {1, 3, 3}, {0, 1, 0}, {0, 1, 
                    0}, {1, 3, 3}}}, CompressedData["
1:eJxTTMoPSmVmYGBgBGJFIGYC4hkzgWCjvwOY/qnhAOPrKMp/yQnTdDAxBoLZ
CD7L4klWjL0I/tIXHnr/E/0w+O77a2Ut2PXg/P8gYI/gg+2ZqefwhnefwUwv
BB9snzEmH6YfxoeZD+PD7F/TfTuDgd0Xzq/9bVVw7ocPnC8x9QpnxiNMPsz/
MP4mvbzFjHM04PphfJj5MD7MfnR+9f0ft4xfK8P53Taeu9I2IfgfFq1XOBuh
DPc/jA8LH3Q+TD+MDzMfxofZD4sfFPfMRvBh8YvOh/kfAEte2ko=
                    "]], 
                   
                   
                   FilledCurve[{{{0, 2, 0}, {0, 1, 0}, {0, 1, 0}, {1, 3, 3}, {
                    1, 3, 3}, {0, 1, 0}, {0, 1, 0}, {0, 1, 0}, {0, 1, 0}, {1, 
                    3, 3}, {0, 1, 0}, {0, 1, 0}, {0, 1, 0}, {0, 1, 0}, {0, 1, 
                    0}, {0, 1, 0}, {1, 3, 3}, {0, 1, 0}, {0, 1, 0}}, {{0, 2, 
                    0}, {0, 1, 0}, {0, 1, 0}}}, {CompressedData["
1:eJxTTMoPSmViYGCQAWIQ/Scm9+i/RX4O/k88L5le5nGA8V/UPs4+/4bP4Uni
wmsm5ph8kcpJJWePyML5qWkgIAfn7wi2ivi/XM7hQn48+zlFBH/KN7b4GSII
vn3To+MzhP0c/oPAfDmHhMOXtVM5/Rzkdy3Yl6on58CyeJIV41EfuP0wPsy9
FRErTM8+9sXgnwGBHnY438QYBFgdan9bFZx74OvAAAINLA7iU69wZkxC8MH+
r8Lkp4P9x+Qg8MnxfBqvn8OXfR+3pk9jgrrbDy4P48P0u6qWMs3qQPDv7uOb
Y2yF4MPCC+Y+GB/mfhgfPX5gfAA808Ol
                    "], {{59.83439999999999, 
                    3.8656299999999995`}, {57.81719999999999, 
                    3.8656299999999995`}, {59.83439999999999, 
                    6.798439999999999}, {59.83439999999999, 
                    3.8656299999999995`}}}]}, 
                  Thickness[0.015297537096527461`]]}, {
                ImageSize -> {130.74809464508095`, 32.759830635118306`}, 
                 ImageSize -> {65.37404732254048, 16.379915317559153`}, 
                 BaselinePosition -> Scaled[0.3235770320424004], 
                 ImageSize -> {66., 17.}, 
                 PlotRange -> {{0., 65.36999999999999}, {0., 16.38}}, 
                 AspectRatio -> Automatic}], {40, 11.4}]}, 
            Frame -> {{False, False}, {False, False}}, 
            FrameLabel -> {{None, None}, {None, None}}, 
            FrameTicks -> {{Automatic, Automatic}, {Automatic, Automatic}}, 
            GridLines -> {None, None}, GridLinesStyle -> Directive[
              GrayLevel[0.5, 0.4]], 
            Method -> {
             "DefaultBoundaryStyle" -> Automatic, 
              "DefaultGraphicsInteraction" -> {
               "Version" -> 1.2, "TrackMousePosition" -> {True, False}, 
                "Effects" -> {
                 "Highlight" -> {"ratio" -> 2}, 
                  "HighlightPoint" -> {"ratio" -> 2}, 
                  "Droplines" -> {
                   "freeformCursorMode" -> True, 
                    "placement" -> {"x" -> "All", "y" -> "None"}}}}, 
              "DefaultMeshStyle" -> AbsolutePointSize[6], "ScalingFunctions" -> 
              None, "CoordinatesToolOptions" -> {"DisplayFunction" -> ({
                  (Identity[#]& )[
                   Part[#, 1]], 
                  (Identity[#]& )[
                   Part[#, 2]]}& ), "CopiedValueFunction" -> ({
                  (Identity[#]& )[
                   Part[#, 1]], 
                  (Identity[#]& )[
                   Part[#, 2]]}& )}}, PlotRange -> {All, All}, 
            PlotRangePadding -> {{Automatic, Automatic}, {
              Automatic, Automatic}}, Ticks -> {Automatic, Automatic}}], 
          Placed[
           Unevaluated[
            LineLegend[{
              Directive[FontSize -> 16, 
               Opacity[1.], 
               AbsoluteThickness[1.6], 
               Thickness[0.006], 
               RGBColor[0, 0, 1]], 
              Directive[FontSize -> 16, 
               Opacity[1.], 
               AbsoluteThickness[1.6], 
               Thickness[0.006], 
               RGBColor[1, 0, 0]]}, {
              Graphics[{
                Thickness[0.047778308647873864`], 
                Style[{
                  
                  FilledCurve[{{{0, 2, 0}, {1, 3, 3}, {1, 3, 3}, {0, 1, 0}, {
                   0, 1, 0}, {1, 3, 3}, {0, 1, 0}, {1, 3, 3}, {1, 3, 3}, {1, 
                   3, 3}, {1, 3, 3}, {1, 3, 3}, {1, 3, 3}, {0, 1, 0}, {1, 3, 
                   3}, {1, 3, 3}, {0, 1, 0}, {1, 3, 3}, {1, 3, 3}, {1, 3, 
                   3}, {1, 3, 3}, {1, 3, 3}, {1, 3, 3}, {0, 1, 0}, {1, 3, 
                   3}}}, CompressedData["
1:eJxTTMoPSmVmYGBgBGI7IGYC4juasmv+Kys7rBXS4UuPU3CA8cM5xdqN+RUd
9uTXvJ3ZquRgDALMig4rv72sOPNAAc6fCQKaCP4ZMJCD81PSgGCZFJwfrRoh
cy5GEm4+jA+z/8u+j1vTr0nB+eqfVF7O4pSH8+V3LdiXqifvsBfkLlEE3wBk
frEcnJ8OsjdNGs4Hm/tNFMJ/J+HQqsCuemaKqMMD13jHWRvF4Xyw898Iw/lL
bi1/bMjMBrH/njicDw6HA0pwvr7WSuELSzQdRConlZxlEXH48630wZyNWg5v
2nK7jaLF4fyQt5c/zmiUhvOVrz0KZrBRcJCeF6d52kDTwXlCs1DaLQWHHQ5N
j47/UIH445mCg88JdtvZWxH8n29fH7BcrOLAAAIGinA+JL4w+TD9MP6TxIXX
TPRVUeWvasH5/hcnxvxz1obzJaZe4cxI0nZwX3N0OYMHgg+OV2UEv/TwNteZ
sooO+oryX3LCtB3eL1qvcPaHgsN2kH8ktCHhMVveoYHlaL+huabDDFD6sZRz
CLglXZMopAWJj0BpuHkaoPg/KQbnFywv2fDPnwfOB8eXzy97P5B7F6vD+bD4
gfEPdO9rMlksDddvAna4iEMbKJ6viMH5YP9ZSMH54HQgIudQdf/HLWNvUQdX
kPwNeUi6j5SAxFeUAsTdF8Xg4QGOFwdRB2FQeghB8GHhic7fGWwV8b8dwYfY
Jwbng9PVEjk4/z8I2CtAwnuuIkb+hfEBWVqUdg==
                   "]], 
                  
                  FilledCurve[{{{0, 2, 0}, {1, 3, 3}, {0, 1, 0}, {0, 1, 0}, {
                   0, 1, 0}, {1, 3, 3}, {0, 1, 0}, {1, 3, 3}, {0, 1, 0}, {1, 
                   3, 3}, {1, 3, 3}}}, CompressedData["
1:eJxTTMoPSmVmYGBgBGIxIGYC4uO7dvSyBWg5mBiDgKgDjN+qwK56ZoqYQ0JI
kPqCkxpw/n8QqMfkv2nL7TbaLQHnt/D6r5+iqu1wAmSegaqDxNQrnBmPtOB8
mXlxmqcNtByeJi68ZnJeDc5nAAN1h/Q0IGBD8M9fDXujf1sDzofZB+PD3DOl
vTXq8h41OB9mHzof5t+aTxsCsm+pOlTd/3HL2FsU4m5WdTgfYh6CL9rj9Yql
RAPO19daKXxhiSacjx6eAKfTiY0=
                   "]], 
                  FilledCurve[CompressedData["
1:eJxTTMoPymNmYGBgBGIpIAaxQYAJSjNCxZiR+OjiuNjI6olhE2MXMW4YKL0A
m38CQw==
                   "], CompressedData["
1:eJxTTMoPSmVmYGBgBGJzIGYC4hgFx4/Jc4wdTIxBQNQBxm9VYFc9M0XMYfH9
fXxzmBH8zxsCsmdtN4Lz99fKWqRvMXI42L2vyYRZAs4XrpxUcjZFAc5XvvYo
mGGOEpwvEBtw38hd2SFCfPtFhjwjhy3mPw6lcKk4eJ9gt50tauSww6Hp0fEf
Kg7paUDQZugwpb016rKMqsPpw05rM+UQ/DMg8EYfztfXWil8gUXfodPGc1ea
krKDSI/XK5Yreg4fFq1XOLtCyYGFs0s++RwmH6b/+K4dvWwTtB1qPgE9eksF
zm/4bVVwTkPF4Wniwmsm+rpw/n8QiNd1WCukw5f+TxnOBwfnZSU4/01bbrfR
bgk4HxZ+EHsRfJh96HxY/IDdq6fjUHX/xy1jb1GHlNg7bswVunD+n7evD1gq
68H5MP/D+MVbRX+f5jOA88HhGWcANx/Gh9nvA4oPU304HxLeehh8mP9gfDB9
RgHOLz+8zXWmr7JDPSjcPAwcfoLcuVjF4cvOW11/WQ3hfLAzDiP44PTxztBB
BZR+cpThfH5Q+vmuCOfD7IfxYe6LBqXnMwg+zD50Psz/4PQXaggPH3C6/IXg
9weXqEz3N4Lzk0HhvwLBB/vXxxjOR89fAFOLfpo=
                   "]]}, 
                 Thickness[0.047778308647873864`]]}, {
               ImageSize -> {37.678451805728514`, 29.409677708592774`}, 
                ImageSize -> {20.93247322540473, 16.338709838107096`}, 
                BaselinePosition -> Scaled[0.32439307852814453`], 
                ImageSize -> {21., 17.}, 
                PlotRange -> {{0., 20.93}, {0., 16.34}}, AspectRatio -> 
                Automatic}], 
              Graphics[{
                Thickness[0.03755163349605708],
[truncated: 639,360 more chars]
